# Supplementary material for: Saliva and Saliva Extracellular Vesicles for Biomarker Candidate Identification—Assay Development and Pilot Study in Amyotrophic Lateral Sclerosis
Source: Int J Mol Sci. 2023 Mar 9;24(6):5237. doi: 10.3390/ijms24065237 (PMC10049503; doi:10.3390/ijms24065237)
Supplement: Supplementary file 1 [file ijms-24-05237-s001.zip]

Archive with 1 entries (1 files):
- ijms-2250932-supplementary.xlsx
