# Supplementary material for: Saliva and Saliva Extracellular Vesicles for Biomarker Candidate Identification—Assay Development and Pilot Study in Amyotrophic Lateral Sclerosis
Source: Int J Mol Sci. 2023 Mar 9;24(6):5237. doi: 10.3390/ijms24065237 (PMC10049503; doi:10.3390/ijms24065237)
Supplement: Supplementary file 1 [file ijms-24-05237-s001.zip › ijms-2250932-supplementary.xlsx]

## Sheet: PEA
Assay	TNFRSF14	LDL receptor	ITGB2	IL-17RA	TNF-R2	MMP-9	EPHB4	IL2-RA	OPG	ALCAM	TFF3	SELP	CSTB	MCP-1	CD163	Gal-3	GRN	NT-proBNP	BLM hydrolase	PLC	LTBR	Notch 3	TIMP4	CNTN1	CDH5	TLT-2	FABP4	TFPI	PAI	CCL24	TR	TNFRSF10C	GDF-15	SELE	AZU1	DLK-1	SPON1	MPO	CXCL16	IL-6RA	RETN	IGFBP-1	CHIT1	TR-AP	GP6	PSP-D	PI3	Ep-CAM	AP-N
Uniprot ID	Q92956	P01130	P05107	Q96F46	P20333	P14780	P54760	P01589	O00300	Q13740	Q07654	P16109	P04080	P13500	Q86VB7	P17931	P28799	NA	Q13867	P98160	P36941	Q9UM47	Q99727	Q12860	P33151	Q5T2D2	P15090	P10646	P05121	O00175	P02786	O14798	Q99988	P16581	P20160	P80370	Q9HCB6	P05164	Q9H2A7	P08887	Q9HD89	P08833	Q13231	P13686	Q9HCN6	P35247	P19957	P16422	P15144
SEV22_undil	4.56535	4.10766	10.5417	4.87522	3.52564	8.08139	4.79464	0.57289	7.7729	5.03049	8.83803	4.05582	10.0799	3.43891	1.38167	5.53611	6.91383	NaN	-0.49242	9.09809	5.4	1.69104	1.44078	-0.66431	NaN	1.09607	1.63193	6.23202	1.42374	0.90387	2.66901	6.09894	3.74816	5.12849	7.78975	-0.18177	NaN	5.44311	4.1789	7.60568	8.47467	0.68686	2.31959	-0.10455	-0.14437	NaN	5.32373	10.6183	5.20386
SEV22_1:10	1.34341	0.69789	7.19528	1.20981	0.39906	4.6027	1.43415	NaN	3.98927	1.77372	10.3799	1.0783	9.8634	0.38292	-0.21556	2.75986	3.42934	NaN	NaN	5.21349	1.94418	NaN	-0.28941	NaN	NaN	NaN	NaN	2.54277	-0.61531	NaN	-0.04423	2.29929	0.18657	1.52419	5.29305	NaN	NaN	2.96062	1.16335	3.83508	4.82726	NaN	NaN	NaN	NaN	NaN	1.60289	6.90877	1.79101
SEV22_1:100	NaN	-0.41439	4.88052	NaN	NaN	2.504	-0.17297	NaN	1.92043	0.2579	10.6292	-0.0998	8.04324	NaN	NaN	0.84776	1.43294	NaN	NaN	2.97716	0.46467	NaN	NaN	NaN	NaN	NaN	NaN	0.82934	NaN	NaN	-0.44558	0.78499	-1.31858	NaN	3.28983	NaN	NaN	1.26972	NaN	2.16665	2.84418	NaN	NaN	NaN	NaN	NaN	-0.20585	4.32846	0.38085
SEV23_undil	4.94042	4.5228	10.8235	5.14741	3.81772	8.19243	5.13795	0.67138	8.2171	5.38874	8.72603	4.48134	9.89231	3.81455	1.70232	5.73339	7.27115	NaN	-0.15593	9.36358	5.74933	1.94873	1.79538	-0.42509	NaN	1.59029	2.10244	6.7656	1.72844	1.27722	2.9221	6.67954	4.2557	5.50215	8.0234	-0.0666	NaN	5.57575	4.73223	8.04966	8.80002	1.19873	2.76786	-0.08114	NaN	NaN	5.75401	10.9885	5.64772
SEV23_1:10	1.63754	0.76871	7.31606	1.39503	1.14161	5.03746	1.5111	NaN	4.31957	1.93127	10.3322	1.15962	10.0373	0.56031	-0.13838	2.89146	3.75242	NaN	NaN	5.51922	2.16388	NaN	NaN	NaN	NaN	NaN	-0.82383	2.88126	-0.48495	NaN	0.49285	2.79298	0.45441	1.81717	5.51956	NaN	NaN	3.39062	1.19603	4.18113	5.19852	NaN	-0.10661	NaN	NaN	NaN	1.94287	7.05884	2.05565
SEV23_1:100	0.53869	-0.1293	5.29304	-0.17597	NaN	2.8783	0.24295	NaN	2.39057	0.43685	10.714	0.34271	8.50795	NaN	NaN	1.13561	1.84513	NaN	NaN	3.47582	0.78382	NaN	NaN	NaN	NaN	NaN	NaN	1.23888	NaN	NaN	NaN	1.01987	-0.62034	NaN	3.63492	NaN	NaN	1.57551	0.26535	2.48591	3.18942	NaN	NaN	NaN	NaN	NaN	0.28129	4.99613	0.64106
SEV21_undil	4.48047	3.89935	10.303	4.68784	3.40548	7.84046	4.55102	0.46029	7.50246	4.919	8.81324	3.80118	10.0761	3.02767	1.28359	5.27586	6.7291	NaN	-0.81116	8.81808	5.13941	1.41238	1.16057	-0.63424	NaN	1.52052	1.64953	6.01441	1.24831	0.97486	2.55436	6.0409	3.66063	4.94805	7.81306	-0.19833	0.64101	5.49097	4.06303	7.51769	8.32684	0.71409	2.23803	-0.19734	-0.12519	NaN	5.20452	10.488	5.18125
SEV21_1:10	1.39296	0.72118	7.07517	1.33402	0.4385	4.62199	1.37899	NaN	3.94585	1.77226	10.3433	1.01232	9.84977	0.20013	NaN	2.63375	3.39323	NaN	NaN	5.15369	1.68464	NaN	NaN	NaN	NaN	NaN	-1.20526	2.55267	-0.53387	NaN	-0.066	2.38965	0.39578	1.60961	5.14323	NaN	NaN	2.92817	1.12418	3.94621	4.87789	NaN	-0.27178	NaN	NaN	NaN	1.66774	6.90513	1.87519
SEV21_1:100	NaN	NaN	4.63779	NaN	NaN	2.20151	NaN	NaN	1.57422	0.39153	10.5923	-0.01657	7.6698	-0.45238	NaN	0.56512	1.16678	NaN	NaN	2.57814	0.13543	NaN	NaN	NaN	NaN	NaN	NaN	0.566	NaN	NaN	NaN	0.73937	-1.19143	NaN	2.78475	NaN	NaN	0.89091	NaN	1.51704	2.55663	NaN	NaN	NaN	NaN	NaN	-0.25525	4.20487	0.36603
Saliva neat_1	8.14673	6.16445	8.90388	3.7907	4.84372	9.39897	7.51658	1.72557	5.75996	6.16714	9.23317	3.99861	9.3073	9.47531	3.75983	8.74153	8.37735	NaN	1.77129	7.23311	6.34616	2.33911	2.19056	0.52751	0.15643	1.5217	4.81975	6.19107	3.32177	1.89791	2.93512	5.61204	5.89601	5.13294	6.64193	2.40948	0.69053	5.15517	4.14923	8.85669	10.6152	3.16605	8.46641	1.06697	0.10202	0.24381	8.2608	8.19195	4.46047
Saliva 1:10	3.7306	1.52372	4.10266	NaN	0.74231	6.447	2.78714	NaN	1.31423	1.99322	10.6524	0.47564	10.4825	4.88688	0.0121	4.48701	5.19199	NaN	NaN	2.39391	1.89638	NaN	NaN	NaN	NaN	NaN	NaN	1.71491	NaN	NaN	NaN	1.70771	1.13894	0.96923	2.56872	NaN	0.29703	2.70498	0.63598	4.05075	6.09903	0.11847	3.68576	NaN	NaN	NaN	4.55688	3.66695	0.71838
Saliva 1:100	1.48943	NaN	1.50181	NaN	NaN	3.41461	0.37171	NaN	NaN	0.22197	8.76678	0.13324	8.91503	2.57256	NaN	1.31573	2.26144	NaN	NaN	0.33552	0.02162	NaN	NaN	NaN	NaN	NaN	NaN	NaN	NaN	NaN	NaN	0.24276	NaN	NaN	0.14169	NaN	0.26971	0.45978	NaN	1.64053	3.23128	NaN	0.93166	NaN	NaN	NaN	1.84659	1.19237	NaN
Saliva neat_2	8.60489	6.57983	9.30014	4.20604	5.32662	9.29061	7.96222	1.87409	6.20476	6.58995	9.11223	4.40365	9.14291	9.74968	4.13371	8.92465	8.45631	NaN	2.29008	7.6843	6.79526	2.58439	2.47387	0.97136	0.11759	1.93097	5.2074	6.55863	3.70551	2.14985	3.30581	6.08967	6.34665	5.48911	7.21406	2.72118	0.64187	5.16418	4.57948	9.32781	10.9351	3.55938	8.89237	1.5168	NaN	0.75824	8.31698	8.61766	4.93404
Saliva neat_3	8.28107	6.2744	8.96809	3.82276	4.99814	9.21	7.55599	1.56836	5.7727	6.28278	9.27865	4.05171	9.33712	9.28626	3.76468	8.82537	8.40232	NaN	1.82026	7.30362	6.48041	2.31151	2.02534	0.714	NaN	1.5032	4.82502	6.21481	3.31597	1.64522	2.90546	5.80791	6.0498	5.13956	7.07657	2.43539	0.57263	5.24104	4.13265	8.98511	10.6217	3.25919	8.63311	1.12942	NaN	0.73253	8.29025	8.21983	4.59554
[truncated: 43 more columns]

## Sheet: Dilution experiments
Protein	Uniprot	20 ug	2 ug	0.5 ug
sp|Q9Y2H1|ST38L_HUMAN	ST38L_HUMAN	250.124	274.28	224.623
sp|Q04726|TLE3_HUMAN	TLE3_HUMAN	289.749	409.197	192.231
sp|P32321|DCTD_HUMAN	DCTD_HUMAN	358.455	242.279	220.486
sp|Q6P1J9|CDC73_HUMAN	CDC73_HUMAN	376.137	2046.93	454.66
sp|Q9UNN8|EPCR_HUMAN	EPCR_HUMAN	422.498	334.911	304.023
sp|Q6IN84|MRM1_HUMAN	MRM1_HUMAN	423.114	552.401	233.487
sp|Q14683|SMC1A_HUMAN	SMC1A_HUMAN	436.575	326.343	1886.41
sp|Q9UPY3|DICER_HUMAN	DICER_HUMAN	448.921	285.107	470.982
sp|P15088|CBPA3_HUMAN	CBPA3_HUMAN	452.644	440.849	167.066
sp|Q16254|E2F4_HUMAN	E2F4_HUMAN	456.985	242.763	368.534
sp|Q86UU1|PHLB1_HUMAN	PHLB1_HUMAN	488.066	700.886	334.265
sp|O60343|TBCD4_HUMAN	TBCD4_HUMAN	491.056	114.089	203.561
sp|Q9H6Z4|RANB3_HUMAN	RANB3_HUMAN	493.593	610.706	570.658
sp|P42898|MTHR_HUMAN	MTHR_HUMAN	496.422	718.431	120.798
sp|P49407|ARRB1_HUMAN	ARRB1_HUMAN	517.349	357.682	407.13
sp|Q9NQT8|KI13B_HUMAN	KI13B_HUMAN	517.835	474.423	203.49
sp|Q13426|XRCC4_HUMAN	XRCC4_HUMAN	525.488	3718.03	313.954
sp|Q8TBQ9|KISHA_HUMAN	KISHA_HUMAN	533.378	584.617	203.574
sp|P27216|ANX13_HUMAN	ANX13_HUMAN	536.104	4422.88	570.717
sp|P49419|AL7A1_HUMAN	AL7A1_HUMAN	548.376	2275.06	108.278
sp|Q5T7N3|KANK4_HUMAN	KANK4_HUMAN	551.264	897.315	342.521
sp|Q4G148|GXLT1_HUMAN	GXLT1_HUMAN	609.542		572.101
sp|Q8N3U4|STAG2_HUMAN	STAG2_HUMAN	630.174	2969.6	347.12
sp|Q9BY84|DUS16_HUMAN	DUS16_HUMAN	632.084	595.072	943.878
sp|P07195|LDHB_HUMAN	LDHB_HUMAN	657.738	5806.78	893.536
sp|P13598|ICAM2_HUMAN	ICAM2_HUMAN	680.016	245.694	420.861
sp|Q96L58|B3GT6_HUMAN	B3GT6_HUMAN	681.868		691.485
sp|Q9NR50|EI2BG_HUMAN	EI2BG_HUMAN	748.636	515.608	2634.85
sp|Q6PCB0|VWA1_HUMAN	VWA1_HUMAN	750.534	2274.61	817.779
sp|Q96A49|SYAP1_HUMAN	SYAP1_HUMAN	777.315	321.445	109.759
sp|Q8N543|OGFD1_HUMAN	OGFD1_HUMAN	833.202	523.223	415.901
sp|O96018|APBA3_HUMAN	APBA3_HUMAN	846.893	431.415	1083.77
sp|Q9BUH6|PAXX_HUMAN	PAXX_HUMAN	853.339	296.059	203.57
sp|Q92630|DYRK2_HUMAN	DYRK2_HUMAN	897.042	5473.8	986.548
sp|P07910|HNRPC_HUMAN	HNRPC_HUMAN	934.142	203.569	143.102
sp|Q3SYG4|PTHB1_HUMAN	PTHB1_HUMAN	937.093	437.914	648.953
sp|Q8N668|COMD1_HUMAN	COMD1_HUMAN	963.846	965.669	361.571
sp|Q9NUJ3|T11L1_HUMAN	T11L1_HUMAN	978.039	4079.64	206.243
sp|P55039|DRG2_HUMAN	DRG2_HUMAN	991.032	710.478	420.544
sp|Q08J23|NSUN2_HUMAN	NSUN2_HUMAN	994.023	828.526	145.492
sp|O75828|CBR3_HUMAN	CBR3_HUMAN	1006.26	346.748	350.139
sp|Q99873|ANM1_HUMAN	ANM1_HUMAN	1018.82	967.952	265.112
sp|Q8IUK5|PLDX1_HUMAN	PLDX1_HUMAN	1042.48	1159.17	347.404
sp|Q8NBS9|TXND5_HUMAN	TXND5_HUMAN	1087.33	795.839	428.215
sp|Q9UNZ2|NSF1C_HUMAN	NSF1C_HUMAN	1091.9	519.302	118.35
sp|Q6ZT12|UBR3_HUMAN	UBR3_HUMAN	1105.65	431.176	597.19
sp|O60678|ANM3_HUMAN	ANM3_HUMAN	1116.81	346.58	222.031
sp|O14647|CHD2_HUMAN	CHD2_HUMAN	1127.88	3245.26	196.935
sp|Q03001|DYST_HUMAN	DYST_HUMAN	1135.92	424.221	452.506
sp|Q8N6C8|LIRA3_HUMAN	LIRA3_HUMAN	1147.05	298.682	224.625
sp|O14497|ARI1A_HUMAN	ARI1A_HUMAN	1168.64	413.403	731.584
sp|P18084|ITB5_HUMAN	ITB5_HUMAN	1173.68	5179.64	775.975
sp|Q9P1F3|ABRAL_HUMAN	ABRAL_HUMAN	1182.46	326.4	461.223
sp|Q93100|KPBB_HUMAN	KPBB_HUMAN	1183.37	774.385	141.728
sp|Q9P287|BCCIP_HUMAN	BCCIP_HUMAN	1189.69	2481.77	343.098
sp|Q9Y2Z0|SGT1_HUMAN	SGT1_HUMAN	1199.63	1135.14	203.571
sp|Q6ZUJ8|BCAP_HUMAN	BCAP_HUMAN	1201.19	347.475	259.699
sp|Q15437|SC23B_HUMAN	SC23B_HUMAN	1207.81	455.461	65.8116
sp|O15145|ARPC3_HUMAN	ARPC3_HUMAN	1220.12	5424.67	1691.39
sp|P17844|DDX5_HUMAN	DDX5_HUMAN	1221.3	700.389	656.487
sp|Q8NHQ9|DDX55_HUMAN	DDX55_HUMAN	1242.07	2156.66	264.92
sp|P05165|PCCA_HUMAN	PCCA_HUMAN	1253.26	1214.91	460.997
sp|Q6ZW49|PAXI1_HUMAN	PAXI1_HUMAN	1258.18		203.566
sp|A1L390|PKHG3_HUMAN	PKHG3_HUMAN	1259.81	469.077	135.694
sp|P10398|ARAF_HUMAN	ARAF_HUMAN	1264.9	141.737	224.624
sp|P46926|GNPI1_HUMAN	GNPI1_HUMAN	1276.32	318.417	1123.56
sp|Q9Y4D8|HECD4_HUMAN	HECD4_HUMAN	1296.85	1623.26	305.354
sp|O75122|CLAP2_HUMAN	CLAP2_HUMAN	1307.71	487.672	585.537
sp|Q2M389|WASC4_HUMAN	WASC4_HUMAN	1308.35	236.922	326.176
sp|P55083|MFAP4_HUMAN	MFAP4_HUMAN	1330.94	347.384	420.172
sp|Q96E29|MTEF3_HUMAN	MTEF3_HUMAN	1353.46	951.53	469.625
sp|Q9BXP2|S12A9_HUMAN	S12A9_HUMAN	1395.92	1019.6	424.122
sp|P02462|CO4A1_HUMAN	CO4A1_HUMAN	1416.1	2448.89	449.325
sp|Q969T9|WBP2_HUMAN	WBP2_HUMAN	1481.72	650.763	602.086
sp|Q9NPH3|IL1AP_HUMAN	IL1AP_HUMAN	1491.57	427.243	351.474
sp|Q9UK53|ING1_HUMAN	ING1_HUMAN	1502.61	805.842	377.578
sp|O15554|KCNN4_HUMAN	KCNN4_HUMAN	1512.77	12132.2	2062.19
sp|Q9UH92|MLX_HUMAN	MLX_HUMAN	1523.67	622.335	203.559
sp|Q9P0V8|SLAF8_HUMAN	SLAF8_HUMAN	1527.66	162.571	218.402
sp|Q9Y2V2|CHSP1_HUMAN	CHSP1_HUMAN	1535.73	780.975	198.283
sp|Q8NBN3|TM87A_HUMAN	TM87A_HUMAN	1561.84	343.728	219.126
sp|Q8N0S6|CENPL_HUMAN	CENPL_HUMAN	1592.47	902.394	698.654
sp|Q9Y287|ITM2B_HUMAN	ITM2B_HUMAN	1595.96	345.151	353.347
sp|A0FGR8|ESYT2_HUMAN	ESYT2_HUMAN	1608.62	536.05	182.623
sp|Q99816|TS101_HUMAN	TS101_HUMAN	1622.9	941.413	1778.3
sp|Q7Z4G4|TRM11_HUMAN	TRM11_HUMAN	1624.74	1235.11	347.475
sp|Q9NWV8|BABA1_HUMAN	BABA1_HUMAN	1652.24	1158.86	365.011
sp|Q6P0Q8|MAST2_HUMAN	MAST2_HUMAN	1663.46	366.307	305.342
sp|Q53H76|PLA1A_HUMAN	PLA1A_HUMAN	1687.34	1142.39	305.375
sp|Q96CM8|ACSF2_HUMAN	ACSF2_HUMAN	1693.49	417.175	325.755
sp|P32119|PRDX2_HUMAN	PRDX2_HUMAN	1730.22	326.658	98.3695
sp|P43686|PRS6B_HUMAN	PRS6B_HUMAN	1742.01	203.564	326.416
sp|Q96AA3|RFT1_HUMAN	RFT1_HUMAN	1743.74	501.281	1770.52
sp|Q86YZ3|HORN_HUMAN	HORN_HUMAN	1762.82	544.855	117.344
sp|P63241|IF5A1_HUMAN	IF5A1_HUMAN	1772.14	794.535	152.172
sp|Q92954|PRG4_HUMAN	PRG4_HUMAN	1776.33	517.789	203.561
sp|O00203|AP3B1_HUMAN	AP3B1_HUMAN	1784.13	475.792	566.777
sp|O00339|MATN2_HUMAN	MATN2_HUMAN	1785.95	1824.69	144.401
sp|P78344|IF4G2_HUMAN	IF4G2_HUMAN	1799.01	3143.94	935.266
sp|Q9Y383|LC7L2_HUMAN	LC7L2_HUMAN	1814.37	789.384	1180.22
sp|P28340|DPOD1_HUMAN	DPOD1_HUMAN	1816.7	339.72	184.448
sp|Q9UKR0|KLK12_HUMAN	KLK12_HUMAN	1876.47	1484.54	235.941
sp|Q49MG5|MAP9_HUMAN	MAP9_HUMAN	1885.4	1977.58	2490.24
sp|Q99714|HCD2_HUMAN	HCD2_HUMAN	1890.14	326.376	203.56
sp|P01275|GLUC_HUMAN	GLUC_HUMAN	1892.75	171.904	187.474
sp|Q96EK5|KBP_HUMAN	KBP_HUMAN	1907.53	1084.23	271.493
sp|P62857|RS28_HUMAN	RS28_HUMAN	1915.99	430.273	595.45
sp|Q7Z478|DHX29_HUMAN	DHX29_HUMAN	1920.53	1867.82	361.184
sp|Q12893|TM115_HUMAN	TM115_HUMAN	1942.27	1739.97	280.515
sp|Q9HBL0|TENS1_HUMAN	TENS1_HUMAN	1962.69	203.561	305.341
sp|P60510|PP4C_HUMAN	PP4C_HUMAN	1964.3	1018.58	326.694
sp|Q8TCA0|LRC20_HUMAN	LRC20_HUMAN	1967.67	646.047	453.57
sp|Q9Y4C1|KDM3A_HUMAN	KDM3A_HUMAN	1967.86	1581.43	350.049
sp|Q08AH3|ACS2A_HUMAN	ACS2A_HUMAN	1985.8	1275.47	203.596
sp|Q4G0N4|NAKD2_HUMAN	NAKD2_HUMAN	1994.51	9006.89	2212.41
sp|P62304|RUXE_HUMAN	RUXE_HUMAN	2003.19	3128.52	199.574
sp|Q9HAU0|PKHA5_HUMAN	PKHA5_HUMAN	2052.25	378.566	246.634
sp|O95154|ARK73_HUMAN	ARK73_HUMAN	2060.61	387.629	754.515
sp|Q9UI12|VATH_HUMAN	VATH_HUMAN	2066.73	164.029	2287.38
sp|P54727|RD23B_HUMAN	RD23B_HUMAN	2066.99	1471.44	553.177
sp|P04062|GLCM_HUMAN	GLCM_HUMAN	2069.09	367.618	187.669
sp|Q53ET0|CRTC2_HUMAN	CRTC2_HUMAN	2082.28	307.853	957.664
sp|Q96CN7|ISOC1_HUMAN	ISOC1_HUMAN	2083.18	326.409	224.618
sp|Q5TA31|RN187_HUMAN	RN187_HUMAN	2121.6	3746.46	3739.48
sp|Q13242|SRSF9_HUMAN	SRSF9_HUMAN	2127.14	1149.43	610.989
sp|Q9Y2X7|GIT1_HUMAN	GIT1_HUMAN	2132.86	623.03	715.896
sp|P20742|PZP_HUMAN	PZP_HUMAN	2134.19	503.803	203.802
sp|P53794|SC5A3_HUMAN	SC5A3_HUMAN	2138.5	189.581	178.98
sp|Q5NDL2|EOGT_HUMAN	EOGT_HUMAN	2151.97	831.661	224.633
sp|Q9Y295|DRG1_HUMAN	DRG1_HUMAN	2167.44	634.606	521.668
sp|P13861|KAP2_HUMAN	KAP2_HUMAN	2171.86	305.159	294.477
sp|Q9GZM7|TINAL_HUMAN	TINAL_HUMAN	2191.96	2733.66	1707.39
sp|Q01518|CAP1_HUMAN	CAP1_HUMAN	2197.62	330.021	491.864
sp|Q9NQZ5|STAR7_HUMAN	STAR7_HUMAN	2198.9	738.605	458.668
sp|Q9Y3D6|FIS1_HUMAN	FIS1_HUMAN	2208.26	580.06	114.122
sp|A6NJG2|SWAHD_HUMAN	SWAHD_HUMAN	2217.38	2328.11	495.4
sp|Q9NRX5|SERC1_HUMAN	SERC1_HUMAN	2262.99	1351.52	715.756
sp|O14908|GIPC1_HUMAN	GIPC1_HUMAN	2263.3	1503.17	973.12
sp|Q6NUM9|RETST_HUMAN	RETST_HUMAN	2264.98	5785.06	1650.53
sp|Q9UGV2|NDRG3_HUMAN	NDRG3_HUMAN	2271.37	224.619	135.556
sp|Q9NVH6|TMLH_HUMAN	TMLH_HUMAN	2276.73	485.605	292.942
sp|Q9NTJ5|SAC1_HUMAN	SAC1_HUMAN	2277.52	607.55	368.682
sp|Q02952|AKA12_HUMAN	AKA12_HUMAN	2290.45	2287.75	521.148
sp|P54802|ANAG_HUMAN	ANAG_HUMAN	2316.34	2324.6	124.278
sp|P23511|NFYA_HUMAN	NFYA_HUMAN	2316.48	434.342	354.468
sp|O95071|UBR5_HUMAN	UBR5_HUMAN	2317.91	346.593	152.641
sp|Q7L0Y3|TM10C_HUMAN	TM10C_HUMAN	2329.19	543.329	203.57
sp|Q0D2J5|ZN763_HUMAN	ZN763_HUMAN	2342.7	3570.98	714.172
sp|Q8N8R5|CB069_HUMAN	CB069_HUMAN	2350.44	663.231	305.654
sp|P01137|TGFB1_HUMAN	TGFB1_HUMAN	2350.8	625.497	326.621
sp|P62851|RS25_HUMAN	RS25_HUMAN	2365.35	976.237	325.098
sp|O00764|PDXK_HUMAN	PDXK_HUMAN	2397.65	457.74	2818.33
sp|Q9NRA1|PDGFC_HUMAN	PDGFC_HUMAN	2415.94	2370.58	795.276
sp|Q9BSG0|PADC1_HUMAN	PADC1_HUMAN	2435.64	136.096	203.56
sp|O15213|WDR46_HUMAN	WDR46_HUMAN	2449.27	700.288	457.929
sp|P19878|NCF2_HUMAN	NCF2_HUMAN	2451.05	1074.94	325.604
sp|Q53T59|H1BP3_HUMAN	H1BP3_HUMAN	2472.83	672.516	243.027
sp|Q9Y262|EIF3L_HUMAN	EIF3L_HUMAN	2479.34	320.555	180.794
sp|Q9NVU0|RPC5_HUMAN	RPC5_HUMAN	2573.04	752.887	404.95
sp|P51965|UB2E1_HUMAN	UB2E1_HUMAN	2595.95	347.469	1582.47
sp|P62318|SMD3_HUMAN	SMD3_HUMAN	2611.59	827.584	407.236
sp|Q9Y5P4|CERT_HUMAN	CERT_HUMAN	2620.53	347.015	567.086
sp|Q05655|KPCD_HUMAN	KPCD_HUMAN	2669.21	725.448	347.457
sp|Q2NL82|TSR1_HUMAN	TSR1_HUMAN	2683.51	1373.6	203.577
sp|P09327|VILI_HUMAN	VILI_HUMAN	2687.25	680.463	1065.83
sp|Q14155|ARHG7_HUMAN	ARHG7_HUMAN	2688.07	369.584	170.037
sp|O43240|KLK10_HUMAN	KLK10_HUMAN	2702.59	389.182	387.911
sp|Q15124|PGM5_HUMAN	PGM5_HUMAN	2728.07	279.088	283.93
sp|O94830|DDHD2_HUMAN	DDHD2_HUMAN	2738.54	1813.57	224.625
sp|Q15386|UBE3C_HUMAN	UBE3C_HUMAN	2739.53	491.331	203.561
sp|O94913|PCF11_HUMAN	PCF11_HUMAN	2744.75	444.266	224.634
sp|Q9UQL6|HDAC5_HUMAN	HDAC5_HUMAN	2757.51	5217.65	1159.78
sp|Q92558|WASF1_HUMAN	WASF1_HUMAN	2759.21	3512.96	407.074
sp|Q9Y6M1|IF2B2_HUMAN	IF2B2_HUMAN	2779.79	373.799	1973.36
sp|Q13111|CAF1A_HUMAN	CAF1A_HUMAN	2795.02	2283.22	537.814
sp|Q14432|PDE3A_HUMAN	PDE3A_HUMAN	2796.97	161.332	203.577
sp|P62310|LSM3_HUMAN	LSM3_HUMAN	2821.14	807.471	211.204
sp|P46782|RS5_HUMAN	RS5_HUMAN	2835.88	203.566	276.271
sp|Q9H3P7|GCP60_HUMAN	GCP60_HUMAN	2841.95	336.771	255.016
sp|O75648|MTU1_HUMAN	MTU1_HUMAN	2842.7	653.711	326.405
sp|O15162|PLS1_HUMAN	PLS1_HUMAN	2869.76	432.506	328.507
sp|P51649|SSDH_HUMAN	SSDH_HUMAN	2870.95	322.488	326.4
sp|O43663|PRC1_HUMAN	PRC1_HUMAN	2885.53	1337.61	260.488
sp|O75400|PR40A_HUMAN	PR40A_HUMAN	2920.46	567.251	368.252
sp|Q96SY0|INT14_HUMAN	INT14_HUMAN	2933.66	730.844	565.275
sp|Q15007|FL2D_HUMAN	FL2D_HUMAN	2946.09	496.648	305.353
sp|Q2VPB7|AP5B1_HUMAN	AP5B1_HUMAN	2984.37	329.326	1738.45
sp|P56279|TCL1A_HUMAN	TCL1A_HUMAN	2985.14	471.871	168.764
sp|Q8TF46|DI3L1_HUMAN	DI3L1_HUMAN	3028.68	862.738	657.488
sp|P18085|ARF4_HUMAN	ARF4_HUMAN	3065.45	1531.99	648.281
sp|Q09161|NCBP1_HUMAN	NCBP1_HUMAN	3093.04	646.011	224.567
sp|Q92622|RUBIC_HUMAN	RUBIC_HUMAN	3104.06	774.019	193.153
sp|Q96C11|FGGY_HUMAN	FGGY_HUMAN	3106.44	790.742	706.386
sp|Q643R3|LPCT4_HUMAN	LPCT4_HUMAN	3114.76	908.064	224.742
sp|Q8WVB6|CTF18_HUMAN	CTF18_HUMAN	3144.82	286.543	117.925
sp|O60841|IF2P_HUMAN	IF2P_HUMAN	3148.21	451.844	326.637
sp|Q9Y5Y7|LYVE1_HUMAN	LYVE1_HUMAN	3174.33	1049.19	224.621
sp|Q96PN8|TSSK3_HUMAN	TSSK3_HUMAN	3179.29	289.677	438.3
sp|O75556|SG2A1_HUMAN	SG2A1_HUMAN	3220.27	1451.11	203.565
sp|O14933|UB2L6_HUMAN	UB2L6_HUMAN	3261.74	987.782	389.507
sp|Q8NFA0|UBP32_HUMAN	UBP32_HUMAN	3269.55	405.269	224.623
sp|P46013|KI67_HUMAN	KI67_HUMAN	3284.64	539.308	145.382
sp|Q68CZ2|TENS3_HUMAN	TENS3_HUMAN	3285.94	3455.77	250.124
sp|Q7Z739|YTHD3_HUMAN	YTHD3_HUMAN	3295.86	657.495	418.571
sp|Q9H9J4|UBP42_HUMAN	UBP42_HUMAN	3301.81	1132.94	656.578
sp|P61970|NTF2_HUMAN	NTF2_HUMAN	3308.61	652.581	712.495
sp|Q02241|KIF23_HUMAN	KIF23_HUMAN	3351.78	572.073	298.995
sp|Q9BVG4|PBDC1_HUMAN	PBDC1_HUMAN	3360.21	1226.68	225.932
sp|Q99798|ACON_HUMAN	ACON_HUMAN	3361.29	539.214	472.264
sp|Q9UBF8|PI4KB_HUMAN	PI4KB_HUMAN	3369.05	1137.92	307.187
sp|O94966|UBP19_HUMAN	UBP19_HUMAN	3403.59	550.508	288.589
sp|Q8WZA9|IRGQ_HUMAN	IRGQ_HUMAN	3403.62	1015.55	318.702
sp|Q96FW1|OTUB1_HUMAN	OTUB1_HUMAN	3412.98	600.476	473.048
sp|Q13625|ASPP2_HUMAN	ASPP2_HUMAN	3420.3	727.411	550.758
sp|O15439|MRP4_HUMAN	MRP4_HUMAN	3425.87	1152.5	224.633
sp|Q99729|ROAA_HUMAN	ROAA_HUMAN	3453.91	1468.06	956.87
sp|Q92466|DDB2_HUMAN	DDB2_HUMAN	3466.98	316.03	203.566
sp|Q13643|FHL3_HUMAN	FHL3_HUMAN	3527.17	1044.74	305.134
sp|Q6SZW1|SARM1_HUMAN	SARM1_HUMAN	3543.15	561.878	188.78
sp|Q9Y316|MEMO1_HUMAN	MEMO1_HUMAN	3544.82	983.412	924.247
sp|P54819|KAD2_HUMAN	KAD2_HUMAN	3563.15	297.3	361.088
sp|Q9BXA7|TSSK1_HUMAN	TSSK1_HUMAN	3601.96	221.663	156.226
sp|O43847|NRDC_HUMAN	NRDC_HUMAN	3613.96	427.92	180.32
sp|Q14202|ZMYM3_HUMAN	ZMYM3_HUMAN	3617.68	432.504	256.573
sp|Q96L92|SNX27_HUMAN	SNX27_HUMAN	3626.87	906.712	203.57
sp|Q06136|KDSR_HUMAN	KDSR_HUMAN	3670.82	1431.25	510.01
sp|Q6JQN1|ACD10_HUMAN	ACD10_HUMAN	3692.95	10850.1	201.133
sp|P26927|HGFL_HUMAN	HGFL_HUMAN	3696.11	589.554	322.985
sp|Q9BRA2|TXD17_HUMAN	TXD17_HUMAN	3698.91	563.5	273.463
sp|Q5D862|FILA2_HUMAN	FILA2_HUMAN	3701.64	1617.48	529.393
sp|Q9BYE9|CDHR2_HUMAN	CDHR2_HUMAN	3708.62	385.168	177.059
sp|P36957|ODO2_HUMAN	ODO2_HUMAN	3725.94	347.833	224.624
sp|Q5VW36|FOCAD_HUMAN	FOCAD_HUMAN	3739.7	928.115	303.767
sp|Q9BUL9|RPP25_HUMAN	RPP25_HUMAN	3814.71	5859.77	1799.49
sp|P25325|THTM_HUMAN	THTM_HUMAN	3848.92	1443.57	305.354
sp|P48735|IDHP_HUMAN	IDHP_HUMAN	3851.45	1109.71	380.076
sp|Q9UBF1|MAGC2_HUMAN	MAGC2_HUMAN	3867.33	1452.87	1989.97
sp|P32019|I5P2_HUMAN	I5P2_HUMAN	3910.01	1506.93	574.304
sp|P32455|GBP1_HUMAN	GBP1_HUMAN	3910.36	1258.69	224.624
sp|P13498|CY24A_HUMAN	CY24A_HUMAN	3925.25	2380.23	432.372
sp|Q6NYC8|PPR18_HUMAN	PPR18_HUMAN	3937.51	770.042	326.406
sp|Q14376|GALE_HUMAN	GALE_HUMAN	3941.84	788.389	872.196
sp|O75570|RF1M_HUMAN	RF1M_HUMAN	3943.23	2802.9	912.571
sp|O60307|MAST3_HUMAN	MAST3_HUMAN	3952.96	1962.93	820.064
sp|P52756|RBM5_HUMAN	RBM5_HUMAN	3993.24	2553.09	436.105
sp|O00204|ST2B1_HUMAN	ST2B1_HUMAN	3993.46	8641.72	2555.64
sp|P59666|DEF3_HUMAN	DEF3_HUMAN	4005.87	510.546	354.243
sp|Q9NZZ3|CHMP5_HUMAN	CHMP5_HUMAN	4057.56	5122.2	203.374
sp|Q01581|HMCS1_HUMAN	HMCS1_HUMAN	4102.76	625.316	203.561
sp|Q09019|DMWD_HUMAN	DMWD_HUMAN	4129.59	581.249	368.519
sp|O95235|KI20A_HUMAN	KI20A_HUMAN	4134.92	467.995	237.464
sp|P18077|RL35A_HUMAN	RL35A_HUMAN	4139.48	1279.49	501.287
sp|P52630|STAT2_HUMAN	STAT2_HUMAN	4175.88	568.819	1044.6
sp|P49902|5NTC_HUMAN	5NTC_HUMAN	4186.86	605.593	203.561
sp|O00221|IKBE_HUMAN	IKBE_HUMAN	4219.02	716.683	251.33
sp|Q9Y508|RN114_HUMAN	RN114_HUMAN	4243.28	1108.54	1056.27
sp|Q6ZMI0|PPR21_HUMAN	PPR21_HUMAN	4265.32	374.905	835.318
sp|Q8IY47|KBTB2_HUMAN	KBTB2_HUMAN	4271.59	626.863	672.507
sp|O43615|TIM44_HUMAN	TIM44_HUMAN	4371.97	878.647	1143.91
sp|Q7Z2Z1|TICRR_HUMAN	TICRR_HUMAN	4402.41	760.002	360.136
sp|P61764|STXB1_HUMAN	STXB1_HUMAN	4454.82	621.654	635.114
sp|Q16654|PDK4_HUMAN	PDK4_HUMAN	4459.25	1480.16	224.629
sp|P39019|RS19_HUMAN	RS19_HUMAN	4493.04	992.888	544.007
sp|Q8IV08|PLD3_HUMAN	PLD3_HUMAN	4527.74	871.126	346.795
sp|O75643|U520_HUMAN	U520_HUMAN	4579.77	408.025	139.323
sp|O00443|P3C2A_HUMAN	P3C2A_HUMAN	4595.57	2224.39	305.183
sp|Q8NEY1|NAV1_HUMAN	NAV1_HUMAN	4640.58	1009.25	193.198
sp|Q92506|DHB8_HUMAN	DHB8_HUMAN	4640.98	590.381	145.866
sp|Q9BSV6|SEN34_HUMAN	SEN34_HUMAN	4643.5	772.816	315.161
sp|Q9BPZ7|SIN1_HUMAN	SIN1_HUMAN	4661.95	499.375	277.145
sp|P00966|ASSY_HUMAN	ASSY_HUMAN	4664.32	387.09	343.886
sp|O60701|UGDH_HUMAN	UGDH_HUMAN	4828.1	346.993	581.08
sp|Q01085|TIAR_HUMAN	TIAR_HUMAN	4841.91	1453	432.337
sp|Q71SY5|MED25_HUMAN	MED25_HUMAN	4851.26	595.397	700.941
sp|Q8IVG5|SAM9L_HUMAN	SAM9L_HUMAN	4857.52	203.305	203.446
sp|Q9BQI0|AIF1L_HUMAN	AIF1L_HUMAN	4871.83	577.17	319.311
sp|Q6UX71|PXDC2_HUMAN	PXDC2_HUMAN	4873.11	2734.33	5113.59
sp|P20036|DPA1_HUMAN	DPA1_HUMAN	4884.41	452.052	289.671
sp|P10253|LYAG_HUMAN	LYAG_HUMAN	4924.89	2420.03	1694.63
sp|P41222|PTGDS_HUMAN	PTGDS_HUMAN	4927.91	988.977	427.058
sp|Q03405|UPAR_HUMAN	UPAR_HUMAN	4948.29	291.661	206.538
sp|P84095|RHOG_HUMAN	RHOG_HUMAN	4980.74	1259.98	203.798
sp|Q8TED4|G6PT3_HUMAN	G6PT3_HUMAN	5049.34	2198.94	671.279
sp|Q12904|AIMP1_HUMAN	AIMP1_HUMAN	5110.95	205.848	224.624
sp|Q5T1V6|DDX59_HUMAN	DDX59_HUMAN	5168.44	542.054	394.467
sp|Q99102|MUC4_HUMAN	MUC4_HUMAN	5201.84	1003.88	381.559
sp|Q96JQ2|CLMN_HUMAN	CLMN_HUMAN	5261.67	1175.43	798.858
sp|Q5VZK9|CARL1_HUMAN	CARL1_HUMAN	5321.83	716.157	306.929
sp|P12035|K2C3_HUMAN	K2C3_HUMAN	5361.84	16334.2	2918.57
sp|P28799|GRN_HUMAN	GRN_HUMAN	5427.67	310.468	275.152
sp|P78504|JAG1_HUMAN	JAG1_HUMAN	5450.64	1162.56	512.714
sp|P27338|AOFB_HUMAN	AOFB_HUMAN	5462.27	411.791	474.541
sp|Q8TBX8|PI42C_HUMAN	PI42C_HUMAN	5495.14	4226.58	1475.19
sp|Q9P2G4|MAP10_HUMAN	MAP10_HUMAN	5545.78	231.999	562.289
sp|P48506|GSH1_HUMAN	GSH1_HUMAN	5551.5	837.376	302.349
sp|Q6UVK1|CSPG4_HUMAN	CSPG4_HUMAN	5565.22	614.499	304.914
sp|O15014|ZN609_HUMAN	ZN609_HUMAN	5596.36	2958.75	1351.91
sp|Q8NFF5|FAD1_HUMAN	FAD1_HUMAN	5666.13	1711.57	229.448
sp|Q8WY54|PPM1E_HUMAN	PPM1E_HUMAN	5671.11	880.531	1126.55
sp|Q9NX18|SDHF2_HUMAN	SDHF2_HUMAN	5671.12	641.46	305.406
sp|P56537|IF6_HUMAN	IF6_HUMAN	5679.98	397.348	143.971
sp|Q13427|PPIG_HUMAN	PPIG_HUMAN	5681.54	269.373	613.79
sp|P55957|BID_HUMAN	BID_HUMAN	5686.26	899.498	291.123
sp|Q68CQ7|GL8D1_HUMAN	GL8D1_HUMAN	5691.59	1184.58	137.916
sp|Q969G6|RIFK_HUMAN	RIFK_HUMAN	5720.72	689.589	406.351
sp|O94829|IPO13_HUMAN	IPO13_HUMAN	5730.85	184.706	271.05
sp|Q9BZH6|WDR11_HUMAN	WDR11_HUMAN	5732.43	563.802	614.664
sp|Q96B97|SH3K1_HUMAN	SH3K1_HUMAN	5735.64	759.182	179.322
sp|Q7Z7K0|COXM1_HUMAN	COXM1_HUMAN	5741.15	1559.95	289.658
sp|Q96T60|PNKP_HUMAN	PNKP_HUMAN	5773.94	1005.03	1529.93
sp|Q9Y2L1|RRP44_HUMAN	RRP44_HUMAN	5784.02	993.388	447.759
sp|P55735|SEC13_HUMAN	SEC13_HUMAN	5841.88	2052.38	131.335
sp|Q16851|UGPA_HUMAN	UGPA_HUMAN	5879.43	982.094	115.445
sp|Q68CP4|HGNAT_HUMAN	HGNAT_HUMAN	5906.33	1260.27	305.48
sp|Q9Y223|GLCNE_HUMAN	GLCNE_HUMAN	5958.24	332.511	175.346
sp|Q9P0L0|VAPA_HUMAN	VAPA_HUMAN	5964.74	291.593	203.566
sp|Q13107|UBP4_HUMAN	UBP4_HUMAN	5969.53	435.309	547.386
sp|O00767|SCD_HUMAN	SCD_HUMAN	6005.33	811.595	222.883
sp|Q96KN2|CNDP1_HUMAN	CNDP1_HUMAN	6017.73	1410.42	610.48
sp|P05154|IPSP_HUMAN	IPSP_HUMAN	6027.49	1713.42	567.652
sp|P01703|LV140_HUMAN	LV140_HUMAN	6050.38	17609.9	3697.83
sp|Q7L592|NDUF7_HUMAN	NDUF7_HUMAN	6074.25	1073.97	338.538
sp|Q16698|DECR_HUMAN	DECR_HUMAN	6085.82	550.661	194.626
sp|O75915|PRAF3_HUMAN	PRAF3_HUMAN	6096.65	1091.55	656.182
sp|Q9Y274|SIA10_HUMAN	SIA10_HUMAN	6118.25	1110.51	153.403
sp|Q96AX1|VP33A_HUMAN	VP33A_HUMAN	6118.92	1285.91	440.154
sp|Q9NX20|RM16_HUMAN	RM16_HUMAN	6133.39	305.086	547.653
sp|P08575|PTPRC_HUMAN	PTPRC_HUMAN	6177.48	563.013	258.003
sp|P17936|IBP3_HUMAN	IBP3_HUMAN	6252.9	29835	2846.84
sp|Q32MZ4|LRRF1_HUMAN	LRRF1_HUMAN	6273.89	679.911	175.039
sp|P51812|KS6A3_HUMAN	KS6A3_HUMAN	6274.9	479.769	593.158
sp|Q9UL25|RAB21_HUMAN	RAB21_HUMAN	6277.18	2889.46	435.032
sp|Q9P0V3|SH3B4_HUMAN	SH3B4_HUMAN	6340.61	666.837	895.774
sp|Q9H4B0|OSGP2_HUMAN	OSGP2_HUMAN	6345.64	2494.01	313.458
sp|Q99558|M3K14_HUMAN	M3K14_HUMAN	6352.74	470.197	887.588
sp|Q9UBT2|SAE2_HUMAN	SAE2_HUMAN	6354.35	344.432	308.011
sp|Q13608|PEX6_HUMAN	PEX6_HUMAN	6392.39	203.307	2490.45
sp|Q5SW79|CE170_HUMAN	CE170_HUMAN	6403.55	1940.39	445.799
sp|Q9UNP9|PPIE_HUMAN	PPIE_HUMAN	6415.6	902.756	536.341
sp|Q9UBP4|DKK3_HUMAN	DKK3_HUMAN	6533.76	1471.13	770.419
sp|Q04828|AK1C1_HUMAN	AK1C1_HUMAN	6541.98	510.369	293.012
sp|Q15652|JHD2C_HUMAN	JHD2C_HUMAN	6545.19	969.559	819.35
sp|P34896|GLYC_HUMAN	GLYC_HUMAN	6555.52	469.588	244.875
sp|P51687|SUOX_HUMAN	SUOX_HUMAN	6563.4	337.836	1042.41
sp|Q9UDW1|QCR9_HUMAN	QCR9_HUMAN	6636.52	888.681	224.618
sp|Q96FJ2|DYL2_HUMAN	DYL2_HUMAN	6651.49	4725.09	394.12
sp|Q969G3|SMCE1_HUMAN	SMCE1_HUMAN	6690.09	16856.2	340.487
sp|Q13488|VPP3_HUMAN	VPP3_HUMAN	6727.77	1527.75	203.565
sp|A4D1S5|RAB19_HUMAN	RAB19_HUMAN	6858.58	410.309	2537.09
sp|Q9UL52|TM11E_HUMAN	TM11E_HUMAN	6937.14	761.313	326.292
sp|Q92845|KIFA3_HUMAN	KIFA3_HUMAN	6942.9	753.276	196.741
sp|O75489|NDUS3_HUMAN	NDUS3_HUMAN	6969.02	771.104	811.294
sp|Q96S55|WRIP1_HUMAN	WRIP1_HUMAN	6970.17	557.39	812.258
sp|O95757|HS74L_HUMAN	HS74L_HUMAN	6972.97	1463.94	326.42
sp|Q9H9B1|EHMT1_HUMAN	EHMT1_HUMAN	7013.92	676.699	269.354
sp|Q5JTV8|TOIP1_HUMAN	TOIP1_HUMAN	7022.89	2116.62	150.215
sp|Q14978|NOLC1_HUMAN	NOLC1_HUMAN	7053.5	644.044	428.115
sp|Q9UKR3|KLK13_HUMAN	KLK13_HUMAN	7074.44	482.063	768.651
sp|Q14257|RCN2_HUMAN	RCN2_HUMAN	7171.82	330.516	224.849
sp|Q9Y3S1|WNK2_HUMAN	WNK2_HUMAN	7232.73	598.431	304.583
sp|Q9NQ79-2|CRAC1_HUMAN	CRAC1_HUMAN	7251.3	366.402	193.941
sp|Q8WZ82|OVCA2_HUMAN	OVCA2_HUMAN	7264.24	1489.73	1212.98
sp|P08758|ANXA5_HUMAN	ANXA5_HUMAN	7280.39	703.714	525.166
sp|Q9UGM5|FETUB_HUMAN	FETUB_HUMAN	7282.53	344.845	741.427
sp|Q6VMQ6|MCAF1_HUMAN	MCAF1_HUMAN	7299.23	305.422	213.912
sp|Q9Y3R5|DOP2_HUMAN	DOP2_HUMAN	7306.2	1079.08	274.833
sp|Q8TDQ7|GNPI2_HUMAN	GNPI2_HUMAN	7316.38	444.439	1023.38
sp|P06493|CDK1_HUMAN	CDK1_HUMAN	7322.7	538.514	384.33
sp|Q09028|RBBP4_HUMAN	RBBP4_HUMAN	7336.14	302.423	529.971
sp|Q53EU6|GPAT3_HUMAN	GPAT3_HUMAN	7337.42	457.558	723.075
sp|Q9Y3D8|KAD6_HUMAN	KAD6_HUMAN	7343.33	653.576	2700.06
sp|Q9UNM6|PSD13_HUMAN	PSD13_HUMAN	7349.33	722.306	223.952
sp|P28062|PSB8_HUMAN	PSB8_HUMAN	7439.09	801.597	362.875
sp|Q92615|LAR4B_HUMAN	LAR4B_HUMAN	7472.22	1063.62	448.867
sp|Q8NEZ2|VP37A_HUMAN	VP37A_HUMAN	7484.67	520.939	343.027
sp|Q14444|CAPR1_HUMAN	CAPR1_HUMAN	7501.61	4393.01	1035.76
sp|Q9BRR8|GPTC1_HUMAN	GPTC1_HUMAN	7506.54	817.14	360.833
sp|Q15181|IPYR_HUMAN	IPYR_HUMAN	7512.14	783.671	407.139
sp|Q9BTW9|TBCD_HUMAN	TBCD_HUMAN	7535.54	672.239	407.809
sp|Q8NFL0|B3GN7_HUMAN	B3GN7_HUMAN	7595.44	971.822	901.202
sp|Q9H714|PACER_HUMAN	PACER_HUMAN	7625.27	366.161	294.835
sp|Q14002|CEAM7_HUMAN	CEAM7_HUMAN	7627.77	989.844	154.343
sp|P52907|CAZA1_HUMAN	CAZA1_HUMAN	7628.65	571.961	107.998
sp|O75503|CLN5_HUMAN	CLN5_HUMAN	7639.72	467.424	2323.95
sp|P30837|AL1B1_HUMAN	AL1B1_HUMAN	7671.94	710.256	407.803
sp|Q8N6Q3|CD177_HUMAN	CD177_HUMAN	7678.53	815.782	117.307
sp|Q86YP4|P66A_HUMAN	P66A_HUMAN	7684.58	368.191	572.092
sp|Q460N5|PAR14_HUMAN	PAR14_HUMAN	7722.48	1070.09	218.501
sp|P61769|B2MG_HUMAN	B2MG_HUMAN	7733.42	913.703	1154.71
sp|P17947|SPI1_HUMAN	SPI1_HUMAN	7789.71	2854.7	2097.17
sp|P05388|RLA0_HUMAN	RLA0_HUMAN	7808.42	2911.05	1693.58
sp|P11279|LAMP1_HUMAN	LAMP1_HUMAN	7927.28	1805.72	555.431
sp|O43920|NDUS5_HUMAN	NDUS5_HUMAN	7929.16	1079.18	326.414
sp|P63000|RAC1_HUMAN	RAC1_HUMAN	7931.72	3374.67	594.099
sp|Q96G74|OTUD5_HUMAN	OTUD5_HUMAN	7938.37	2457.12	939.882
sp|Q01415|GALK2_HUMAN	GALK2_HUMAN	8006.81	535.485	470.314
sp|Q14168|MPP2_HUMAN	MPP2_HUMAN	8035.57	362.948	305.78
sp|Q92876|KLK6_HUMAN	KLK6_HUMAN	8073.35	1016.73	154.701
sp|Q9NPD8|UBE2T_HUMAN	UBE2T_HUMAN	8124.91	1737.3	390.528
sp|Q9H9E3|COG4_HUMAN	COG4_HUMAN	8151.8	736.508	638.992
sp|Q16762|THTR_HUMAN	THTR_HUMAN	8152.22	2604.38	407.264
sp|Q92783|STAM1_HUMAN	STAM1_HUMAN	8205.81	2323.62	690.492
sp|O75746|CMC1_HUMAN	CMC1_HUMAN	8237.18	567.683	1811.24
sp|Q15649|ZNHI3_HUMAN	ZNHI3_HUMAN	8257.4	1481.38	404.067
sp|P20700|LMNB1_HUMAN	LMNB1_HUMAN	8290.19	426.704	866.219
sp|P56945|BCAR1_HUMAN	BCAR1_HUMAN	8309.77	158.818	326.404
sp|P61923|COPZ1_HUMAN	COPZ1_HUMAN	8316.05	7210.71	973.479
sp|Q8NEB9|PK3C3_HUMAN	PK3C3_HUMAN	8358.19	596.794	2140.07
sp|Q9BZQ8|NIBA1_HUMAN	NIBA1_HUMAN	8386.02	2288.96	902.472
sp|P62312|LSM6_HUMAN	LSM6_HUMAN	8423.77	1451.82	260.975
sp|Q9P2W9|STX18_HUMAN	STX18_HUMAN	8456.34	1820.49	221.705
sp|P09884|DPOLA_HUMAN	DPOLA_HUMAN	8457.03	990.51	493.664
sp|P23381|SYWC_HUMAN	SYWC_HUMAN	8465.73	381.203	203.572
sp|O95081|AGFG2_HUMAN	AGFG2_HUMAN	8559.86	2056.36	1078.47
sp|Q7L7X3|TAOK1_HUMAN	TAOK1_HUMAN	8585.43	758.608	347.192
sp|Q13421|MSLN_HUMAN	MSLN_HUMAN	8598.4	876.938	508.57
sp|O43252|PAPS1_HUMAN	PAPS1_HUMAN	8614.34	2153.07	724.028
sp|Q8TE68|ES8L1_HUMAN	ES8L1_HUMAN	8616.38	1039.36	470.306
sp|O43741|AAKB2_HUMAN	AAKB2_HUMAN	8642.57	612.46	608.535
sp|P01854|IGHE_HUMAN	IGHE_HUMAN	8748.95	602.637	325.389
sp|P02545|LMNA_HUMAN	LMNA_HUMAN	8766.95	3284.65	341.566
sp|P40818|UBP8_HUMAN	UBP8_HUMAN	8785.04	797.112	2933.76
sp|O60568|PLOD3_HUMAN	PLOD3_HUMAN	8870.56	671.091	215.513
sp|P14550|AK1A1_HUMAN	AK1A1_HUMAN	8897.08	5999.26	3127.51
sp|A8MXV4|NUD19_HUMAN	NUD19_HUMAN	8917.67	1330.89	700.513
sp|P08514|ITA2B_HUMAN	ITA2B_HUMAN	8924.64	663.108	428.022
sp|O43823|AKAP8_HUMAN	AKAP8_HUMAN	8946.45	820.231	841.79
sp|Q9H3M7|TXNIP_HUMAN	TXNIP_HUMAN	8956.11	2150.25	308.32
sp|P68032|ACTC_HUMAN	ACTC_HUMAN	8977.44	1430.88	224.616
sp|Q96CX2|KCD12_HUMAN	KCD12_HUMAN	9043.69	835.835	316.107
sp|P46783|RS10_HUMAN	RS10_HUMAN	9077.66	1705.26	400.688
sp|Q9HC77|CENPJ_HUMAN	CENPJ_HUMAN	9171.09	1590.03	607.768
sp|Q8IZF2|AGRF5_HUMAN	AGRF5_HUMAN	9201.07	3910.97	1482.24
sp|P07357|CO8A_HUMAN	CO8A_HUMAN	9203.35	1803.12	497.903
sp|Q9C075|K1C23_HUMAN	K1C23_HUMAN	9269.94	415.188	203.575
sp|Q96LR5|UB2E2_HUMAN	UB2E2_HUMAN	9282.96	713.854	305.344
sp|P63165|SUMO1_HUMAN	SUMO1_HUMAN	9338.69	688.36	467.338
sp|Q01105|SET_HUMAN	SET_HUMAN	9355.39	464.538	302.377
sp|Q6PJF5|RHDF2_HUMAN	RHDF2_HUMAN	9368.72	4731.91	2049.74
sp|P13612|ITA4_HUMAN	ITA4_HUMAN	9384.26	2835.1	429.618
sp|P63218|GBG5_HUMAN	GBG5_HUMAN	9405.03	744.685	1031.96
sp|O43617|TPPC3_HUMAN	TPPC3_HUMAN	9445.82	1281.45	269.277
sp|P33176|KINH_HUMAN	KINH_HUMAN	9527.59	888.485	196.627
sp|P06730|IF4E_HUMAN	IF4E_HUMAN	9563.4	861.451	1728.66
sp|Q9Y3C8|UFC1_HUMAN	UFC1_HUMAN	9593.57	4860.41	1135.74
sp|Q13309|SKP2_HUMAN	SKP2_HUMAN	9648.02	1255.4	225.305
sp|Q14197|ICT1_HUMAN	ICT1_HUMAN	9664.21	1412.35	464.122
sp|Q8WWC4|MAIP1_HUMAN	MAIP1_HUMAN	9678.4	2400.72	1162.02
sp|Q13670|PM2PB_HUMAN	PM2PB_HUMAN	9778.89	280.018	427.958
sp|P17813|EGLN_HUMAN	EGLN_HUMAN	9782.27	1134.67	468.923
sp|O75976|CBPD_HUMAN	CBPD_HUMAN	9787.74	1461.26	328.481
sp|P17858|PFKAL_HUMAN	PFKAL_HUMAN	9818.09	515.544	606.655
sp|Q9ULV4|COR1C_HUMAN	COR1C_HUMAN	9860.82	1206.58	693.689
sp|P00748|FA12_HUMAN	FA12_HUMAN	9955.81	938.289	452.403
sp|P05107|ITB2_HUMAN	ITB2_HUMAN	9962.7	1219.13	941.266
sp|Q8TAT6|NPL4_HUMAN	NPL4_HUMAN	9977.11	347.709	301.024
sp|P22307|NLTP_HUMAN	NLTP_HUMAN	10016.7	322.996	713.194
sp|Q14103|HNRPD_HUMAN	HNRPD_HUMAN	10038.6	1368.68	630.223
sp|O75594|PGRP1_HUMAN	PGRP1_HUMAN	10048.7	3600.34	1096.41
sp|P12236|ADT3_HUMAN	ADT3_HUMAN	10075.9	427.84	891.899
sp|Q9NPY3|C1QR1_HUMAN	C1QR1_HUMAN	10094	993.159	2306.84
sp|Q99685|MGLL_HUMAN	MGLL_HUMAN	10155.5	442.049	134.024
sp|Q9NP79|VTA1_HUMAN	VTA1_HUMAN	10215.8	4525.61	1169.79
sp|Q9Y2Z4|SYYM_HUMAN	SYYM_HUMAN	10218.9	3362.15	639.664
sp|P31946|1433B_HUMAN	1433B_HUMAN	10261.9	939.933	245.683
sp|Q99567|NUP88_HUMAN	NUP88_HUMAN	10286.4	323.163	1928.21
sp|Q9Y5Z9|UBIA1_HUMAN	UBIA1_HUMAN	10304.6	344.333	635.172
sp|P08133|ANXA6_HUMAN	ANXA6_HUMAN	10324.4	1687.34	594.241
sp|P35237|SPB6_HUMAN	SPB6_HUMAN	10360.2	495.123	602.817
sp|P39060|COIA1_HUMAN	COIA1_HUMAN	10393.3	1560.29	305.35
sp|Q9H9R9|DBND1_HUMAN	DBND1_HUMAN	10462.5	1409.08	1416.07
sp|Q02818|NUCB1_HUMAN	NUCB1_HUMAN	10567.8	546.864	1248.57
sp|P12724|ECP_HUMAN	ECP_HUMAN	10582.4	1326.47	203.424
sp|Q8N6H7|ARFG2_HUMAN	ARFG2_HUMAN	10602.3	6177.72	2114.25
sp|P04839|CY24B_HUMAN	CY24B_HUMAN	10610.4	20474.2	404.682
sp|O60635|TSN1_HUMAN	TSN1_HUMAN	10623.7	623.41	1354.38
sp|P61009|SPCS3_HUMAN	SPCS3_HUMAN	10685	3554.02	470.127
sp|Q6NXT6|TAPT1_HUMAN	TAPT1_HUMAN	10701.7	12101.3	1149.91
sp|P00540|MOS_HUMAN	MOS_HUMAN	10708.2	49800	15404
sp|P07900|HS90A_HUMAN	HS90A_HUMAN	10708.5	203.574	305.35
sp|O00743|PPP6_HUMAN	PPP6_HUMAN	10724.6	224.629	203.567
sp|P12429|ANXA3_HUMAN	ANXA3_HUMAN	10742.3	3739.13	378.959
sp|Q99471|PFD5_HUMAN	PFD5_HUMAN	10773.5	2893.6	342.233
sp|Q99895|CTRC_HUMAN	CTRC_HUMAN	10800.9	234.812	326.396
sp|P02786|TFR1_HUMAN	TFR1_HUMAN	10888.9	3061.04	781.815
sp|O75487|GPC4_HUMAN	GPC4_HUMAN	10942.1	326.12	224.624
sp|P40925|MDHC_HUMAN	MDHC_HUMAN	10944.6	1745.36	1215.25
sp|B7ZBB8|PP13G_HUMAN	PP13G_HUMAN	10972	1549.1	330.742
sp|O94985|CSTN1_HUMAN	CSTN1_HUMAN	10997.8	724.935	533.776
sp|Q9NQ79|CRAC1_HUMAN	CRAC1_HUMAN	11030.3	3013.42	1174.13
sp|P21810|PGS1_HUMAN	PGS1_HUMAN	11102.6	508.603	873.222
sp|P24928|RPB1_HUMAN	RPB1_HUMAN	11138.5	250.779	221.238
sp|Q93052|LPP_HUMAN	LPP_HUMAN	11179.5	1016.79	916.099
sp|O94927|HAUS5_HUMAN	HAUS5_HUMAN	11192.9	1954.55	246.063
sp|P83876|TXN4A_HUMAN	TXN4A_HUMAN	11195.9	1918.32	324.106
sp|P29350|PTN6_HUMAN	PTN6_HUMAN	11201.2	748.92	326.404
sp|Q99795|GPA33_HUMAN	GPA33_HUMAN	11243.4	858.279	951.437
sp|Q9UBS8|RNF14_HUMAN	RNF14_HUMAN	11261.8	635.052	818.979
sp|P51571|SSRD_HUMAN	SSRD_HUMAN	11287.4	2152.46	404.195
sp|Q9BS26|ERP44_HUMAN	ERP44_HUMAN	11363	2294.5	326.321
sp|O00187|MASP2_HUMAN	MASP2_HUMAN	11370.4	1284.82	763.008
sp|P55259|GP2_HUMAN	GP2_HUMAN	11384.9	1999.69	424.671
sp|P06454|PTMA_HUMAN	PTMA_HUMAN	11406.6	2593.72	2088.63
sp|Q9UHA2|S18L2_HUMAN	S18L2_HUMAN	11458.6	273.484	696.935
sp|Q9P206|K1522_HUMAN	K1522_HUMAN	11605.7	3007.32	1800.6
sp|Q5JRA6|TGO1_HUMAN	TGO1_HUMAN	11614	1137.43	470.302
sp|O95639|CPSF4_HUMAN	CPSF4_HUMAN	11684.9	3108.39	424.254
sp|Q9Y333|LSM2_HUMAN	LSM2_HUMAN	11743.2	935.084	790.667
sp|Q96SN8|CK5P2_HUMAN	CK5P2_HUMAN	11754.8	674.397	731.688
sp|Q6VN20|RBP10_HUMAN	RBP10_HUMAN	11758.1	312.759	722.107
sp|Q9UI10|EI2BD_HUMAN	EI2BD_HUMAN	11775.5	4150.26	833.454
sp|P16083|NQO2_HUMAN	NQO2_HUMAN	11863.1	326.509	597.871
sp|Q08378|GOGA3_HUMAN	GOGA3_HUMAN	11878.9	445.885	406.989
sp|Q53EL6|PDCD4_HUMAN	PDCD4_HUMAN	11892.5	721.084	1592.58
sp|Q9NXF7|DCA16_HUMAN	DCA16_HUMAN	11893.8	1376.49	518.556
sp|Q86YW5|TRML1_HUMAN	TRML1_HUMAN	11940.7	811.117	305.362
sp|Q567U6|CCD93_HUMAN	CCD93_HUMAN	11942.6	8745.18	449.509
sp|P21283|VATC1_HUMAN	VATC1_HUMAN	11953.4	707.828	292.846
sp|P07992|ERCC1_HUMAN	ERCC1_HUMAN	12014.1	533.017	156.808
sp|P08235|MCR_HUMAN	MCR_HUMAN	12108.6	2391.85	1199.45
sp|Q9UHD2|TBK1_HUMAN	TBK1_HUMAN	12118.4	985.136	347.467
sp|O14786|NRP1_HUMAN	NRP1_HUMAN	12147.8	1645.29	355.224
sp|Q8TET4|GANC_HUMAN	GANC_HUMAN	12152.2	1528.84	660.735
sp|O14773|TPP1_HUMAN	TPP1_HUMAN	12154.7	533.485	862.971
sp|P45985|MP2K4_HUMAN	MP2K4_HUMAN	12169.9	357.358	388.394
sp|Q9H6V9|LDAH_HUMAN	LDAH_HUMAN	12180.2	370.471	269.243
sp|Q9HDC9|APMAP_HUMAN	APMAP_HUMAN	12207.6	1011.76	1144.17
sp|Q96K37|S35E1_HUMAN	S35E1_HUMAN	12310.8	2076.17	740.194
sp|P35606|COPB2_HUMAN	COPB2_HUMAN	12335	5681.45	436.807
sp|P17480|UBF1_HUMAN	UBF1_HUMAN	12367.2	20938.2	1298.85
sp|O60462|NRP2_HUMAN	NRP2_HUMAN	12526.4	1350.89	1003.59
sp|Q52LW3|RHG29_HUMAN	RHG29_HUMAN	12589.6	6726.45	155.339
sp|P10643|CO7_HUMAN	CO7_HUMAN	12650.3	1008.92	779.423
sp|P58499|FAM3B_HUMAN	FAM3B_HUMAN	12722.3	1672.46	227.607
sp|O00231|PSD11_HUMAN	PSD11_HUMAN	12752	496.921	3266.29
sp|Q92608|DOCK2_HUMAN	DOCK2_HUMAN	12824.4	6105.3	930.4
sp|Q10588|BST1_HUMAN	BST1_HUMAN	12881	1831.54	577.313
sp|P30086|PEBP1_HUMAN	PEBP1_HUMAN	12961.8	1149.88	544.01
sp|Q9H3P2|NELFA_HUMAN	NELFA_HUMAN	13000.7	2564.1	2034.68
sp|Q86V85|GP180_HUMAN	GP180_HUMAN	13004.6	766.183	305.225
sp|Q8WWI5|CTL1_HUMAN	CTL1_HUMAN	13031.9	1243.64	78.3187
sp|P06681|CO2_HUMAN	CO2_HUMAN	13049	1945.38	941.754
sp|Q9BVJ7|DUS23_HUMAN	DUS23_HUMAN	13056.7	2966.57	911.927
sp|P50238|CRIP1_HUMAN	CRIP1_HUMAN	13255.3	18238.6	732.523
sp|P35052|GPC1_HUMAN	GPC1_HUMAN	13265.1	947.856	368.521
sp|P40199|CEAM6_HUMAN	CEAM6_HUMAN	13268.4	729.391	249.69
sp|Q9NTJ3|SMC4_HUMAN	SMC4_HUMAN	13350.5	749.963	1499.73
sp|Q14C86|GAPD1_HUMAN	GAPD1_HUMAN	13365.3	477.567	308.314
sp|Q9UKS6|PACN3_HUMAN	PACN3_HUMAN	13423	1531.95	518.871
sp|Q2TAA2|IAH1_HUMAN	IAH1_HUMAN	13434.8	134.514	193.041
sp|P04183|KITH_HUMAN	KITH_HUMAN	13436.6	2518.97	1993.54
sp|Q86UX7|URP2_HUMAN	URP2_HUMAN	13445.9	2288.79	1623.59
sp|Q12824|SNF5_HUMAN	SNF5_HUMAN	13449.3	470.002	193.543
sp|P00367|DHE3_HUMAN	DHE3_HUMAN	13464.8	592.515	474.554
sp|Q9Y624|JAM1_HUMAN	JAM1_HUMAN	13466.7	790.714	593.143
sp|Q9NQR4|NIT2_HUMAN	NIT2_HUMAN	13467.6	1056.12	314.436
sp|P01709|LV208_HUMAN	LV208_HUMAN	13538.3	5048.29	397.318
sp|Q9H3E2|SNX25_HUMAN	SNX25_HUMAN	13560.8	1398.89	1758.58
sp|Q9Y2B0|CNPY2_HUMAN	CNPY2_HUMAN	13647.4	245.381	453.541
sp|O00468|AGRIN_HUMAN	AGRIN_HUMAN	13676.3	2049.69	454.088
sp|P62942|FKB1A_HUMAN	FKB1A_HUMAN	13684.4	723.836	390.646
sp|Q12905|ILF2_HUMAN	ILF2_HUMAN	13700.2	3496.06	796.944
sp|Q9UPW5|CBPC1_HUMAN	CBPC1_HUMAN	13777.8	998.63	3673.55
sp|O94919|ENDD1_HUMAN	ENDD1_HUMAN	13806.1	4476.87	1096.94
sp|Q9Y6Q5|AP1M2_HUMAN	AP1M2_HUMAN	13846.7	7649.29	919.588
sp|O75608|LYPA1_HUMAN	LYPA1_HUMAN	13884.6	1215.74	330.499
sp|Q6UXB8|PI16_HUMAN	PI16_HUMAN	13891.1	3893.21	957.246
sp|Q9Y281|COF2_HUMAN	COF2_HUMAN	13907.7	1558.88	653.105
sp|Q8NC96|NECP1_HUMAN	NECP1_HUMAN	13976.4	1325.69	5753.34
sp|Q9NRS6|SNX15_HUMAN	SNX15_HUMAN	13995.5	1500.79	755.639
sp|P13667|PDIA4_HUMAN	PDIA4_HUMAN	13997.4	2346.57	15942.2
sp|P41218|MNDA_HUMAN	MNDA_HUMAN	14028.8	1389.41	649.29
sp|O00566|MPP10_HUMAN	MPP10_HUMAN	14147.2	2221.44	224.634
sp|P40879|S26A3_HUMAN	S26A3_HUMAN	14204	666.838	1248.23
sp|Q9HBI0|PARVG_HUMAN	PARVG_HUMAN	14205.1	1186.08	590.836
sp|Q7Z406|MYH14_HUMAN	MYH14_HUMAN	14287	1238.84	868.344
sp|O43776|SYNC_HUMAN	SYNC_HUMAN	14292.3	2807.29	1211.73
sp|P30613|KPYR_HUMAN	KPYR_HUMAN	14310.9	550.812	573.615
sp|Q92882|OSTF1_HUMAN	OSTF1_HUMAN	14311.3	2740.91	544.357
sp|P05166|PCCB_HUMAN	PCCB_HUMAN	14369.4	553.668	437.503
sp|P62906|RL10A_HUMAN	RL10A_HUMAN	14385.8	2132.01	476.534
sp|Q6NXE6|ARMC6_HUMAN	ARMC6_HUMAN	14436	4100.04	2993.12
sp|Q9NRM2|ZN277_HUMAN	ZN277_HUMAN	14526.3	1140.79	988.602
sp|Q9BPW8|NIPS1_HUMAN	NIPS1_HUMAN	14681.1	5619.17	242.587
sp|P11684|UTER_HUMAN	UTER_HUMAN	14693.8	2614.16	417.788
sp|P55060|XPO2_HUMAN	XPO2_HUMAN	14781.1	1010.46	200.711
sp|Q16512|PKN1_HUMAN	PKN1_HUMAN	14851.8	1820.32	1141.29
sp|A0A0B4J1X5|HV374_HUMAN	HV374_HUMAN	14903.9	10052.4	4166.04
sp|P83916|CBX1_HUMAN	CBX1_HUMAN	14962.1	1874.52	1114.84
sp|Q7Z4H7|HAUS6_HUMAN	HAUS6_HUMAN	15019.2	3478.23	2696.98
sp|P55042|RAD_HUMAN	RAD_HUMAN	15075.9	663.108	905.175
sp|P14598|NCF1_HUMAN	NCF1_HUMAN	15194.2	2432.66	524.069
sp|P55196|AFAD_HUMAN	AFAD_HUMAN	15277.4	1044.47	197.403
sp|P48594|SPB4_HUMAN	SPB4_HUMAN	15431.7	1359.3	347.475
sp|Q9NXH8|TOR4A_HUMAN	TOR4A_HUMAN	15506	1139.7	765.936
sp|Q12913|PTPRJ_HUMAN	PTPRJ_HUMAN	15523.7	1564.23	1300.3
sp|Q04760|LGUL_HUMAN	LGUL_HUMAN	15601.8	5254.45	1131.86
sp|Q8WTW3|COG1_HUMAN	COG1_HUMAN	15657.6	717.854	832.378
sp|Q969L2|MAL2_HUMAN	MAL2_HUMAN	15818.6	324.019	445.145
sp|Q9Y3B2|EXOS1_HUMAN	EXOS1_HUMAN	16023.7	2472.03	1408.5
sp|Q9H8T0|AKTIP_HUMAN	AKTIP_HUMAN	16074	250.762	449.239
sp|Q9Y237|PIN4_HUMAN	PIN4_HUMAN	16180.2	3648.49	408.781
sp|P26572|MGAT1_HUMAN	MGAT1_HUMAN	16221.2	842.898	747.441
sp|Q13630|FCL_HUMAN	FCL_HUMAN	16331.6	1565.09	739.152
sp|Q13509|TBB3_HUMAN	TBB3_HUMAN	16332.2	1249.71	219.531
sp|P53990|IST1_HUMAN	IST1_HUMAN	16386.7	2331.99	1609.91
sp|Q9UJ68|MSRA_HUMAN	MSRA_HUMAN	16396.9	269.362	223.012
sp|Q9Y6R0|NUMBL_HUMAN	NUMBL_HUMAN	16416.8	7807.89	637.802
sp|P02511|CRYAB_HUMAN	CRYAB_HUMAN	16498	4564.35	1473.03
sp|Q92793|CBP_HUMAN	CBP_HUMAN	16605.3	2077.75	227.531
sp|Q9UBX5|FBLN5_HUMAN	FBLN5_HUMAN	16632.3	1807.95	391.385
sp|Q14207|NPAT_HUMAN	NPAT_HUMAN	16650.9	2381.95	213.328
sp|P56377|AP1S2_HUMAN	AP1S2_HUMAN	16652.3	672.364	584.757
sp|Q15054|DPOD3_HUMAN	DPOD3_HUMAN	16693	8333.28	899.057
sp|P08865|RSSA_HUMAN	RSSA_HUMAN	16697.1	2682.3	231.069
sp|P17661|DESM_HUMAN	DESM_HUMAN	16700.2	764.451	365.272
sp|P33241|LSP1_HUMAN	LSP1_HUMAN	16810.7	1645.67	733.524
sp|Q9UKF6|CPSF3_HUMAN	CPSF3_HUMAN	16814.1	1060.63	166.681
sp|Q5VTL8|PR38B_HUMAN	PR38B_HUMAN	16845.6	1986.91	203.566
sp|Q86YT6|MIB1_HUMAN	MIB1_HUMAN	16880.9	2419.56	595.595
sp|Q99805|TM9S2_HUMAN	TM9S2_HUMAN	16882	2808.4	2367.47
sp|P45877|PPIC_HUMAN	PPIC_HUMAN	16981.2	1747.3	367.573
sp|Q9NT62|ATG3_HUMAN	ATG3_HUMAN	17034.2	686.276	448.028
sp|Q9H490|PIGU_HUMAN	PIGU_HUMAN	17219.5	1268.55	787.673
sp|Q9Y2Q5|LTOR2_HUMAN	LTOR2_HUMAN	17300.2	1225.02	428.177
sp|P82970|HMGN5_HUMAN	HMGN5_HUMAN	17461.9	7494.87	2100.54
sp|O95466|FMNL1_HUMAN	FMNL1_HUMAN	17462.9	2928.78	326.409
sp|P52747|ZN143_HUMAN	ZN143_HUMAN	17473.6	1692.97	774.177
sp|O00232|PSD12_HUMAN	PSD12_HUMAN	17499.5	346.665	486.8
sp|O75177|CREST_HUMAN	CREST_HUMAN	17586.8	486.978	325.382
sp|P42568|AF9_HUMAN	AF9_HUMAN	17603.3	847.792	1209.13
sp|P60953|CDC42_HUMAN	CDC42_HUMAN	17802.4	524.14	231.474
sp|P19075|TSN8_HUMAN	TSN8_HUMAN	17883	6117.12	2478.23
sp|P13611|CSPG2_HUMAN	CSPG2_HUMAN	17954.3	1423.11	253.33
sp|O76075|DFFB_HUMAN	DFFB_HUMAN	17966.8	2916.45	2352.44
sp|Q8IWA5|CTL2_HUMAN	CTL2_HUMAN	18009.9	1675.16	651.245
sp|Q9BVC6|TM109_HUMAN	TM109_HUMAN	18141.3	1157.57	470.308
sp|P14859|PO2F1_HUMAN	PO2F1_HUMAN	18224.1	517.984	305.346
sp|Q5UIP0|RIF1_HUMAN	RIF1_HUMAN	18405.4	1270.7	255.369
sp|Q9H9V9|JMJD4_HUMAN	JMJD4_HUMAN	18486.2	3121.28	289.942
sp|Q92552|RT27_HUMAN	RT27_HUMAN	18518.7	634.062	676.953
sp|Q9Y256|FACE2_HUMAN	FACE2_HUMAN	18631.2	992.48	347.458
sp|P08519|APOA_HUMAN	APOA_HUMAN	18715.1	3662.47	805.016
sp|Q15485|FCN2_HUMAN	FCN2_HUMAN	18717	3271.48	2447.76
sp|O43278|SPIT1_HUMAN	SPIT1_HUMAN	18731.2	3254.72	308.611
sp|P46776|RL27A_HUMAN	RL27A_HUMAN	18793.2	4391.2	447.657
sp|Q8IXK2|GLT12_HUMAN	GLT12_HUMAN	18803.1	624.194	960.827
sp|O94964|SOGA1_HUMAN	SOGA1_HUMAN	18869.4	520.398	381.742
sp|Q14116|IL18_HUMAN	IL18_HUMAN	18959.7	1113.69	951.301
sp|Q9H446|RWDD1_HUMAN	RWDD1_HUMAN	19117.2	2391.55	560.446
sp|P29034|S10A2_HUMAN	S10A2_HUMAN	19153.3	94989.8	1276.09
sp|Q9H9Y2|RPF1_HUMAN	RPF1_HUMAN	19297.4	541.804	309.563
sp|P34931|HS71L_HUMAN	HS71L_HUMAN	19333.5	3067.31	214.945
sp|Q9NVZ3|NECP2_HUMAN	NECP2_HUMAN	19454.7	7347.2	276.607
sp|O95777|LSM8_HUMAN	LSM8_HUMAN	19491.2	1428.65	249.506
sp|O95395|GCNT3_HUMAN	GCNT3_HUMAN	19546.1	6628.03	2099.53
sp|P01880|IGHD_HUMAN	IGHD_HUMAN	19572.1	1862.45	201.993
sp|Q14558|KPRA_HUMAN	KPRA_HUMAN	19579.1	2976.53	3002.55
sp|P50579|MAP2_HUMAN	MAP2_HUMAN	19630.1	2835.86	1120.5
sp|P31150|GDIA_HUMAN	GDIA_HUMAN	19755.4	2645.29	543.475
sp|Q9UBC2|EP15R_HUMAN	EP15R_HUMAN	19777.2	401.686	224.629
sp|P03952|KLKB1_HUMAN	KLKB1_HUMAN	19829.8	1716.81	775.123
sp|P05120|PAI2_HUMAN	PAI2_HUMAN	19833.1	903.066	1278.15
sp|Q6XZF7|DNMBP_HUMAN	DNMBP_HUMAN	19875.5	11687.9	3534.9
sp|O75525|KHDR3_HUMAN	KHDR3_HUMAN	19907.7	4677.6	1531.79
sp|Q9NUW8|TYDP1_HUMAN	TYDP1_HUMAN	19983.1	4746.71	1243.98
sp|Q9Y3B4|SF3B6_HUMAN	SF3B6_HUMAN	20195	9668.69	3317.95
sp|Q5K651|SAMD9_HUMAN	SAMD9_HUMAN	20195.5	3050.09	318.066
sp|Q04695|K1C17_HUMAN	K1C17_HUMAN	20258.6	1348.66	633.294
sp|Q14574|DSC3_HUMAN	DSC3_HUMAN	20339.6	2244.23	843.01
sp|Q15036|SNX17_HUMAN	SNX17_HUMAN	20446.6	1363.68	1230.27
sp|P57735|RAB25_HUMAN	RAB25_HUMAN	20534.5	1483.55	148.389
sp|Q8IWT0|ARCH_HUMAN	ARCH_HUMAN	20551.4	2566.79	459.644
sp|Q99584|S10AD_HUMAN	S10AD_HUMAN	20582.3	3909.07	1495.39
sp|P18428|LBP_HUMAN	LBP_HUMAN	20651.3	2789.77	3572.25
sp|Q8NFQ8|TOIP2_HUMAN	TOIP2_HUMAN	20872	1661.27	702.325
sp|P22735|TGM1_HUMAN	TGM1_HUMAN	20886.5	2076.87	784.189
sp|Q9NXH9|TRM1_HUMAN	TRM1_HUMAN	21038.8	1461.23	778.329
sp|O75636|FCN3_HUMAN	FCN3_HUMAN	21268	1973.58	680.722
sp|Q9HCY8|S10AE_HUMAN	S10AE_HUMAN	21346.9	2968.73	4342.65
sp|P42765|THIM_HUMAN	THIM_HUMAN	21360.1	1398.8	524.904
sp|O00461|GOLI4_HUMAN	GOLI4_HUMAN	21425	494.468	943.721
sp|P01040|CYTA_HUMAN	CYTA_HUMAN	21461.1	2681.06	529.726
sp|P60981|DEST_HUMAN	DEST_HUMAN	21562.7	3866.47	1630.59
sp|P54652|HSP72_HUMAN	HSP72_HUMAN	21570.2	3458.87	817.763
sp|O75154|RFIP3_HUMAN	RFIP3_HUMAN	21579.9	1606.5	138.835
sp|P61163|ACTZ_HUMAN	ACTZ_HUMAN	21609.6	3332.02	1044.51
sp|P30085|KCY_HUMAN	KCY_HUMAN	21719.6	1339.37	807.388
sp|Q9HD89|RETN_HUMAN	RETN_HUMAN	21739.3	3255.63	727.924
sp|Q9NSI2|F207A_HUMAN	F207A_HUMAN	21830.4	2460.02	237.878
sp|O75563|SKAP2_HUMAN	SKAP2_HUMAN	22343.9	670.888	2543.03
sp|Q92747|ARC1A_HUMAN	ARC1A_HUMAN	22558.7	219.55	216.405
sp|Q9UNX4|WDR3_HUMAN	WDR3_HUMAN	22690.6	326.749	245.626
sp|P42574|CASP3_HUMAN	CASP3_HUMAN	22752.4	1524.15	107.401
sp|P16452|EPB42_HUMAN	EPB42_HUMAN	22839.6	320.934	551.086
sp|Q86SQ4|AGRG6_HUMAN	AGRG6_HUMAN	22851	1956.93	312.154
sp|P78329|CP4F2_HUMAN	CP4F2_HUMAN	23127.2	1023.54	369.008
sp|Q04917|1433F_HUMAN	1433F_HUMAN	23155.7	1893.57	276.721
sp|Q9Y6Z7|COL10_HUMAN	COL10_HUMAN	23181.2	7200.18	437.409
sp|P78417|GSTO1_HUMAN	GSTO1_HUMAN	23218.5	2811.4	521.142
sp|P07686|HEXB_HUMAN	HEXB_HUMAN	23353	428.134	149.614
sp|P05129|KPCG_HUMAN	KPCG_HUMAN	23462.5	2582.7	838.588
sp|Q9NXV2|KCTD5_HUMAN	KCTD5_HUMAN	23529.6	2741.52	572.051
sp|Q9Y3Q8|T22D4_HUMAN	T22D4_HUMAN	23695.8	4874.02	8596.29
sp|Q9NZN3|EHD3_HUMAN	EHD3_HUMAN	23700.2	2202.89	405.325
sp|P57723|PCBP4_HUMAN	PCBP4_HUMAN	23713.6	4417.54	1842.14
sp|Q9UBS9|SUCO_HUMAN	SUCO_HUMAN	23820.9	331.382	985.19
sp|O95758|PTBP3_HUMAN	PTBP3_HUMAN	23888.6	2106.66	802.391
sp|Q12772|SRBP2_HUMAN	SRBP2_HUMAN	23890.3	1715.73	860.053
sp|P13798|ACPH_HUMAN	ACPH_HUMAN	23955.3	3308.4	2053.72
sp|P24534|EF1B_HUMAN	EF1B_HUMAN	24067.5	2266.57	488.438
sp|P30153|2AAA_HUMAN	2AAA_HUMAN	24485.3	2766.71	445.997
sp|A0M8Q6|IGLC7_HUMAN	IGLC7_HUMAN	24517	4625.2	555.475
sp|Q9NZ08|ERAP1_HUMAN	ERAP1_HUMAN	24605	2134.27	1224.42
sp|Q9H4A4|AMPB_HUMAN	AMPB_HUMAN	24778.2	2289.98	2228.03
sp|P16150|LEUK_HUMAN	LEUK_HUMAN	24836.6	1374.81	978.404
sp|B2RTY4|MYO9A_HUMAN	MYO9A_HUMAN	24865.3	673.137	356.652
sp|P35221|CTNA1_HUMAN	CTNA1_HUMAN	24917.1	3082.36	1162.76
sp|P01763|HV348_HUMAN	HV348_HUMAN	24945.7	2498.37	1207.19
sp|Q5SSG8|MUC21_HUMAN	MUC21_HUMAN	24946.2	2464.23	1932.53
sp|P23470|PTPRG_HUMAN	PTPRG_HUMAN	24948.6	2468.55	1148.87
sp|P30495|1B56_HUMAN	1B56_HUMAN	24983.1	6000.26	265.018
sp|P63261|ACTG_HUMAN	ACTG_HUMAN	25143.4	4395.64	914.024
sp|Q14914|PTGR1_HUMAN	PTGR1_HUMAN	25149.3	3829.28	599.034
sp|Q16864|VATF_HUMAN	VATF_HUMAN	25544.1	703.205	439.079
sp|O95835|LATS1_HUMAN	LATS1_HUMAN	25620.5	2604.73	419.835
sp|Q9HB40|RISC_HUMAN	RISC_HUMAN	25657.4	1149.06	513.361
sp|Q96FS4|SIPA1_HUMAN	SIPA1_HUMAN	25772.2	424.578	203.565
sp|P38606|VATA_HUMAN	VATA_HUMAN	25823.2	2122.96	1234.72
sp|P62314|SMD1_HUMAN	SMD1_HUMAN	25852.9	679.558	594.036
sp|Q96Q15|SMG1_HUMAN	SMG1_HUMAN	25905.4	488.365	427.953
sp|P35241|RADI_HUMAN	RADI_HUMAN	26050.2	1152.11	982.313
sp|P37802|TAGL2_HUMAN	TAGL2_HUMAN	26058.4	8379.63	1543.89
sp|Q9NP72|RAB18_HUMAN	RAB18_HUMAN	26083.7	3198.57	1350.11
sp|Q96RG2|PASK_HUMAN	PASK_HUMAN	26115	2524.46	1303.18
sp|P42356|PI4KA_HUMAN	PI4KA_HUMAN	26463.1	871.533	6081.53
sp|Q6ZVX7|FBX50_HUMAN	FBX50_HUMAN	26875.4	3530.85	1666.97
sp|P10586|PTPRF_HUMAN	PTPRF_HUMAN	27011.5	784.715	428.418
sp|P52565|GDIR1_HUMAN	GDIR1_HUMAN	27079.7	2273.07	731.199
sp|Q02040|AK17A_HUMAN	AK17A_HUMAN	27412	871.963	414.11
sp|O75888|TNF13_HUMAN	TNF13_HUMAN	27501.5	5068.17	548.111
sp|O95965|ITGBL_HUMAN	ITGBL_HUMAN	27530.6	1405.49	554.752
sp|P48651|PTSS1_HUMAN	PTSS1_HUMAN	27560.7	2329.05	550.661
sp|Q8IUI8|CRLF3_HUMAN	CRLF3_HUMAN	27797.2	1847.56	374.726
sp|Q8IZA0|K319L_HUMAN	K319L_HUMAN	27901.6	26100.8	1100.69
sp|P78371|TCPB_HUMAN	TCPB_HUMAN	27940.9	2115.71	9794.37
sp|A0A0C4DH33|HV124_HUMAN	HV124_HUMAN	28046.7	4327.57	493.405
sp|P02461|CO3A1_HUMAN	CO3A1_HUMAN	28071.1	997.67	1293.06
sp|Q9Y376|CAB39_HUMAN	CAB39_HUMAN	28074.9	1101.93	2004.98
sp|Q7Z460|CLAP1_HUMAN	CLAP1_HUMAN	28105	3434.44	543.694
sp|P08493|MGP_HUMAN	MGP_HUMAN	28132.8	3198.04	482.612
sp|Q969K7|TMM54_HUMAN	TMM54_HUMAN	28208.9	4542.99	841.504
sp|Q86UE4|LYRIC_HUMAN	LYRIC_HUMAN	28214.4	1501.49	1306.02
sp|P20645|MPRD_HUMAN	MPRD_HUMAN	28325.2	4299.75	283.716
sp|Q14766|LTBP1_HUMAN	LTBP1_HUMAN	28340.2	3375.02	1505.69
sp|A0A0C4DH24|KV621_HUMAN	KV621_HUMAN	28415.1	1632.1	1868.37
sp|Q9UL46|PSME2_HUMAN	PSME2_HUMAN	28427.6	3357.57	584.805
sp|Q8IWV8|UBR2_HUMAN	UBR2_HUMAN	28436.9	1286.62	250.888
sp|Q9UM07|PADI4_HUMAN	PADI4_HUMAN	28461	2952.82	505.599
sp|Q7Z4V5|HDGR2_HUMAN	HDGR2_HUMAN	28498.2	737.996	444.597
sp|O75367|H2AY_HUMAN	H2AY_HUMAN	28599.5	3890.99	1194.01
sp|Q99519|NEUR1_HUMAN	NEUR1_HUMAN	28610	2331.18	2303.54
sp|Q9BX10|GTPB2_HUMAN	GTPB2_HUMAN	28675.3	3660.06	1283.53
sp|O14732|IMPA2_HUMAN	IMPA2_HUMAN	29025.3	1932.62	708.93
sp|P30050|RL12_HUMAN	RL12_HUMAN	29267.5	3011.69	191.286
sp|P22392|NDKB_HUMAN	NDKB_HUMAN	29393.6	3559.71	829.559
sp|O00602|FCN1_HUMAN	FCN1_HUMAN	29489.1	7562.77	1807.73
sp|Q9H2U2|IPYR2_HUMAN	IPYR2_HUMAN	29505.4	695.021	203.564
sp|P57721|PCBP3_HUMAN	PCBP3_HUMAN	29603.1	959.53	280.678
sp|Q8IV20|LACC1_HUMAN	LACC1_HUMAN	29666.7	676.097	739.928
sp|P09958|FURIN_HUMAN	FURIN_HUMAN	29886.6	2674.1	1189.17
sp|Q96KA5|CLP1L_HUMAN	CLP1L_HUMAN	29892.6	1588.45	948.514
sp|P07741|APT_HUMAN	APT_HUMAN	30226.1	1338.94	673.148
sp|P10275|ANDR_HUMAN	ANDR_HUMAN	30298.8	475.28	962.766
sp|P02489|CRYAA_HUMAN	CRYAA_HUMAN	30372.2	2721.76	1121.16
sp|O15228|GNPAT_HUMAN	GNPAT_HUMAN	30421.9	3127.41	440.062
sp|A0A075B6I0|LV861_HUMAN	LV861_HUMAN	30470.6	3191.53	1152.38
sp|Q13404|UB2V1_HUMAN	UB2V1_HUMAN	30551.9	609.414	588.254
sp|Q8N474|SFRP1_HUMAN	SFRP1_HUMAN	30809.5	2055.42	1134.38
sp|Q6UX06|OLFM4_HUMAN	OLFM4_HUMAN	30883.7	1173.89	859.576
sp|P07948|LYN_HUMAN	LYN_HUMAN	31025.6	2511.32	357.79
sp|P08637|FCG3A_HUMAN	FCG3A_HUMAN	31090.7	3371.3	679.053
sp|P82663|RT25_HUMAN	RT25_HUMAN	31144.8	6119.1	325.585
sp|P46976|GLYG_HUMAN	GLYG_HUMAN	31152.1	2708.38	3610.75
sp|Q86TN4|TRPT1_HUMAN	TRPT1_HUMAN	31199.2	21978.4	5560.95
sp|Q9H4A3|WNK1_HUMAN	WNK1_HUMAN	31276.5	3726.81	430.666
sp|Q9Y646|CBPQ_HUMAN	CBPQ_HUMAN	31358.6	2353.6	1230.72
sp|Q96JC1|VPS39_HUMAN	VPS39_HUMAN	31656.7	899.425	1579.45
sp|Q969X6|UTP4_HUMAN	UTP4_HUMAN	31809.1	1155.04	1379.62
sp|Q8TAX9|GSDMB_HUMAN	GSDMB_HUMAN	32038.8	528.4	579.529
sp|Q9BPX5|ARP5L_HUMAN	ARP5L_HUMAN	32049.9	2761.03	944.136
sp|Q86U28|ISCA2_HUMAN	ISCA2_HUMAN	32130.2	377.33	670.304
sp|P48740-3|MASP1_HUMAN	MASP1_HUMAN	32477.6	2643.1	607.452
sp|P02042|HBD_HUMAN	HBD_HUMAN	32624.6	2719.91	1118.73
sp|Q9BWP8-7|COL11_HUMAN	COL11_HUMAN	32692.9	3670.69	7330.4
sp|P07358|CO8B_HUMAN	CO8B_HUMAN	32720.4	3981.65	1316.1
sp|P28065|PSB9_HUMAN	PSB9_HUMAN	32746.8	3802.11	1128.74
sp|P14780|MMP9_HUMAN	MMP9_HUMAN	33041.2	3418.57	1129.62
sp|P26447|S10A4_HUMAN	S10A4_HUMAN	33119.9	1731.19	1174.89
sp|P05156|CFAI_HUMAN	CFAI_HUMAN	33342.4	3944.95	1211.94
sp|P05091|ALDH2_HUMAN	ALDH2_HUMAN	33652.4	589.347	621.169
sp|A3KMH1|VWA8_HUMAN	VWA8_HUMAN	33710.6	8239.34	1295.09
sp|Q9UBD6|RHCG_HUMAN	RHCG_HUMAN	33894.5	2637.52	482.727
sp|Q969S9|RRF2M_HUMAN	RRF2M_HUMAN	34320.7	3577.08	1242.21
sp|P32942|ICAM3_HUMAN	ICAM3_HUMAN	34363.9	4008.5	588.839
sp|O95498|VNN2_HUMAN	VNN2_HUMAN	34367.1	1151.24	1517.22
sp|Q9NVH2|INT7_HUMAN	INT7_HUMAN	34440.4	7182.14	2404.59
sp|Q58A45|PAN3_HUMAN	PAN3_HUMAN	34482.4	1194.59	757.913
sp|P28066|PSA5_HUMAN	PSA5_HUMAN	34582.4	3795.07	568.686
sp|P63208|SKP1_HUMAN	SKP1_HUMAN	34988.5	4909.58	1320.52
sp|P52306|GDS1_HUMAN	GDS1_HUMAN	35063.4	3595.21	984.742
sp|O95436|NPT2B_HUMAN	NPT2B_HUMAN	35226.7	962.179	675.595
sp|Q9NR28|DBLOH_HUMAN	DBLOH_HUMAN	35400.1	13537.7	4474.48
sp|O15212|PFD6_HUMAN	PFD6_HUMAN	35584.8	477.603	222.04
sp|O43172|PRP4_HUMAN	PRP4_HUMAN	35761	4995.48	993.748
sp|P53671|LIMK2_HUMAN	LIMK2_HUMAN	35867.8	5398.61	1798.6
sp|P22894|MMP8_HUMAN	MMP8_HUMAN	35932.1	4466.82	881.884
sp|Q9BWP8|COL11_HUMAN	COL11_HUMAN	36045.4	3642.72	7725.7
sp|Q9BUF5|TBB6_HUMAN	TBB6_HUMAN	36100.7	3155.53	425.08
sp|Q9BUP3|HTAI2_HUMAN	HTAI2_HUMAN	36132.8	18336.1	2911.75
sp|P09110|THIK_HUMAN	THIK_HUMAN	36172.3	1904.84	800.547
sp|Q14508|WFDC2_HUMAN	WFDC2_HUMAN	36235.6	5631.66	1002.57
sp|P08294|SODE_HUMAN	SODE_HUMAN	36253.5	1699.31	195.807
sp|P09972|ALDOC_HUMAN	ALDOC_HUMAN	36284.9	3544.1	2326.44
sp|P07858|CATB_HUMAN	CATB_HUMAN	36394	2908.8	2092.71
sp|P80192|M3K9_HUMAN	M3K9_HUMAN	36546.2	1116.12	508.91
sp|P01615|KVD28_HUMAN	KVD28_HUMAN	36763.7	4448.94	221.547
sp|P52566|GDIR2_HUMAN	GDIR2_HUMAN	36808.5	575.339	1216.28
sp|P02746|C1QB_HUMAN	C1QB_HUMAN	37072.3	3690.15	1416.41
sp|O95479|G6PE_HUMAN	G6PE_HUMAN	37197.4	7043.28	3673.09
sp|Q08211|DHX9_HUMAN	DHX9_HUMAN	37444.8	941.69	428.283
sp|Q9GZP4|PITH1_HUMAN	PITH1_HUMAN	37632.9	4004.82	2931.1
sp|O60220|TIM8A_HUMAN	TIM8A_HUMAN	37739.3	5094.63	1087.4
sp|Q9Y2U5|M3K2_HUMAN	M3K2_HUMAN	37746.6	5909.94	1100.04
sp|O43157|PLXB1_HUMAN	PLXB1_HUMAN	37995.4	2692.24	1451.46
sp|P51149|RAB7A_HUMAN	RAB7A_HUMAN	38006.2	8265.78	8294.08
sp|A0A087WSY6|KVD15_HUMAN	KVD15_HUMAN	38089.6	3276.47	840.219
sp|P38936|CDN1A_HUMAN	CDN1A_HUMAN	38100	1466.91	5475.86
sp|Q9UJ70|NAGK_HUMAN	NAGK_HUMAN	38168.8	975.356	929.49
sp|P11021|BIP_HUMAN	BIP_HUMAN	38183.5	14338.4	889.038
sp|P13473|LAMP2_HUMAN	LAMP2_HUMAN	38515.7	13679.6	3733.66
sp|P61077|UB2D3_HUMAN	UB2D3_HUMAN	38656.5	3769.27	448.432
sp|Q13103|SPP24_HUMAN	SPP24_HUMAN	38837.1	2492.14	762.701
sp|Q9UPQ3|AGAP1_HUMAN	AGAP1_HUMAN	38842.3	2691.52	319.789
sp|Q9NPA3|M1IP1_HUMAN	M1IP1_HUMAN	39060.3	2519.68	240.354
sp|P42345|MTOR_HUMAN	MTOR_HUMAN	39074.5	458.821	448.708
sp|P12110|CO6A2_HUMAN	CO6A2_HUMAN	39145.3	3366.54	1928.13
sp|P35858|ALS_HUMAN	ALS_HUMAN	39170.5	14114.4	4736.99
sp|O43657|TSN6_HUMAN	TSN6_HUMAN	39209	7257.56	2547.65
sp|P05386|RLA1_HUMAN	RLA1_HUMAN	39473.3	667.887	326.879
sp|O75717|WDHD1_HUMAN	WDHD1_HUMAN	39732.5	3679.92	940.833
sp|P42566|EPS15_HUMAN	EPS15_HUMAN	39889.1	1054.77	795.906
sp|P04350|TBB4A_HUMAN	TBB4A_HUMAN	39988.8	3811.63	410.878
sp|O00748|EST2_HUMAN	EST2_HUMAN	40667.3	4538.4	1143.22
sp|P63244|RACK1_HUMAN	RACK1_HUMAN	40767.4	7052.79	1199.21
sp|Q9UJ41|RABX5_HUMAN	RABX5_HUMAN	40768.7	4437.91	2355.13
sp|Q9BYE4|SPR2G_HUMAN	SPR2G_HUMAN	41131.1	6821.53	1583.97
sp|P43251|BTD_HUMAN	BTD_HUMAN	41314.6	1589.52	1640.02
sp|Q96BF6|NACC2_HUMAN	NACC2_HUMAN	41721.4	1880.85	143.186
sp|O75795|UDB17_HUMAN	UDB17_HUMAN	41829.7	3410	532.64
sp|P60033|CD81_HUMAN	CD81_HUMAN	41863.4	3010.81	1383.47
sp|Q969I3|GLYL1_HUMAN	GLYL1_HUMAN	42209.2	3596.19	937.154
sp|Q96IY4|CBPB2_HUMAN	CBPB2_HUMAN	42333.5	1684.75	673.771
sp|P19971|TYPH_HUMAN	TYPH_HUMAN	42972.8	4965.64	924.927
sp|Q6UWW8|EST3_HUMAN	EST3_HUMAN	43099.9	400.771	224.861
sp|P15814|IGLL1_HUMAN	IGLL1_HUMAN	43599.4	4485.77	493.544
sp|Q9UJC5|SH3L2_HUMAN	SH3L2_HUMAN	43634.6	699.489	431.112
sp|Q9P0S9|TM14C_HUMAN	TM14C_HUMAN	43686	379.277	869.54
sp|P61086|UBE2K_HUMAN	UBE2K_HUMAN	43785.4	3470.78	1521.66
sp|Q07864|DPOE1_HUMAN	DPOE1_HUMAN	43817.3	2440.6	648.568
sp|Q92485|ASM3B_HUMAN	ASM3B_HUMAN	43904.4	4154.48	2614.33
sp|Q9BRK5|CAB45_HUMAN	CAB45_HUMAN	43953.9	10259.8	2491.85
sp|Q9NQZ2|SAS10_HUMAN	SAS10_HUMAN	44092.9	4340.58	1377.3
sp|P01714|LV319_HUMAN	LV319_HUMAN	44189.2	13385.7	2391.63
sp|Q8TDN6|BRX1_HUMAN	BRX1_HUMAN	44272.8	7275.06	1303
sp|Q99661|KIF2C_HUMAN	KIF2C_HUMAN	44374.5	3411.48	773.571
sp|P23083|HV102_HUMAN	HV102_HUMAN	44571.8	4962.97	1267.13
sp|Q8ND76|CCNY_HUMAN	CCNY_HUMAN	44694.5	1550.34	620.441
sp|P62330|ARF6_HUMAN	ARF6_HUMAN	45325.3	5186.65	1376.81
sp|O95319|CELF2_HUMAN	CELF2_HUMAN	45361.2	2551.46	530.735
sp|Q9H190|SDCB2_HUMAN	SDCB2_HUMAN	45446.8	6721.92	1194.89
sp|Q96Q11|TRNT1_HUMAN	TRNT1_HUMAN	45514.7	2317.46	1721.16
sp|P29622|KAIN_HUMAN	KAIN_HUMAN	45578.1	15158.2	2660.34
sp|P06865|HEXA_HUMAN	HEXA_HUMAN	45992.7	3032.41	1177.04
sp|Q6UXD5|SE6L2_HUMAN	SE6L2_HUMAN	46004	4812.11	840.482
sp|O60218|AK1BA_HUMAN	AK1BA_HUMAN	46060.3	4600.92	1943.11
sp|P40121|CAPG_HUMAN	CAPG_HUMAN	46062.8	9483.6	2575.99
sp|P62888|RL30_HUMAN	RL30_HUMAN	46155.2	4140.75	437.995
sp|O60942|MCE1_HUMAN	MCE1_HUMAN	46277	2162.77	566.526
sp|Q05519|SRS11_HUMAN	SRS11_HUMAN	46339.2	4987.23	1183.88
sp|P28676|GRAN_HUMAN	GRAN_HUMAN	46473.7	2882.89	3971.96
sp|P22314|UBA1_HUMAN	UBA1_HUMAN	46894.5	2317.58	1239.54
sp|P51858|HDGF_HUMAN	HDGF_HUMAN	46951.7	6236.26	1006.39
sp|Q86X29|LSR_HUMAN	LSR_HUMAN	47228.2	506.701	1149.32
sp|P09758|TACD2_HUMAN	TACD2_HUMAN	47261.4	5597.84	2949.77
sp|Q15645|PCH2_HUMAN	PCH2_HUMAN	47277.5	1450.05	787.973
sp|Q71U36|TBA1A_HUMAN	TBA1A_HUMAN	47353.6	796.976	251.025
sp|Q9NPH2|INO1_HUMAN	INO1_HUMAN	47672.3	427.636	652.819
sp|P61088|UBE2N_HUMAN	UBE2N_HUMAN	47983.4	5769.23	837.439
sp|P18510|IL1RA_HUMAN	IL1RA_HUMAN	48083.5	4058.83	795.443
sp|P17931|LEG3_HUMAN	LEG3_HUMAN	48119.1	4384.99	2045.3
sp|P27701|CD82_HUMAN	CD82_HUMAN	48237	6115.3	2333.86
sp|Q13201|MMRN1_HUMAN	MMRN1_HUMAN	48359.3	7323.2	1488.47
sp|P60174|TPIS_HUMAN	TPIS_HUMAN	48485.1	5868.73	1013.43
sp|P12532|KCRU_HUMAN	KCRU_HUMAN	48665.5	1545.15	1160.41
sp|Q13438|OS9_HUMAN	OS9_HUMAN	48840.6	5094.12	1720.81
sp|Q99436|PSB7_HUMAN	PSB7_HUMAN	48927.3	375.027	2060.45
sp|O96005|CLPT1_HUMAN	CLPT1_HUMAN	49337.1	811.704	1409.7
sp|O00592|PODXL_HUMAN	PODXL_HUMAN	49544.3	1138.95	1319.89
sp|P62873|GBB1_HUMAN	GBB1_HUMAN	49594.3	15147.5	1054.47
sp|Q96B54|ZN428_HUMAN	ZN428_HUMAN	49657	719.153	390.147
sp|P49908|SEPP1_HUMAN	SEPP1_HUMAN	49908.8	13390.9	3943.07
sp|P11940|PABP1_HUMAN	PABP1_HUMAN	50075.3	799.371	2141.54
sp|Q5TEJ8|THMS2_HUMAN	THMS2_HUMAN	50220.7	1702.54	1222.92
sp|P38646|GRP75_HUMAN	GRP75_HUMAN	50420.6	3445.69	2492.44
sp|P05067|A4_HUMAN	A4_HUMAN	50761.7	6344.83	1433.64
sp|Q9UPN6|SCAF8_HUMAN	SCAF8_HUMAN	50883.5	989.228	909.583
sp|P62266|RS23_HUMAN	RS23_HUMAN	50992.4	5204.03	1733.25
sp|P13727|PRG2_HUMAN	PRG2_HUMAN	51478.3	3267.77	2062.31
sp|Q14956|GPNMB_HUMAN	GPNMB_HUMAN	51521.8	572.013	1399.66
sp|O75506|HSBP1_HUMAN	HSBP1_HUMAN	51714.2	7652.87	1458.67
sp|Q99983|OMD_HUMAN	OMD_HUMAN	51800.7	1993.52	2104.63
sp|Q6PI48|SYDM_HUMAN	SYDM_HUMAN	51940.3	929.85	944.52
sp|P40926|MDHM_HUMAN	MDHM_HUMAN	52058.1	5505.93	1799.57
sp|Q9NUQ9|CYRIB_HUMAN	CYRIB_HUMAN	52438.5	12161.3	2415.87
sp|P06310|KV230_HUMAN	KV230_HUMAN	52788.8	5388.81	2830.17
sp|Q07954|LRP1_HUMAN	LRP1_HUMAN	52991	4417.64	3420.09
sp|P15169|CBPN_HUMAN	CBPN_HUMAN	53128.7	3408.18	1446.2
sp|P02776|PLF4_HUMAN	PLF4_HUMAN	53133.3	34861.9	7860.6
sp|P11215|ITAM_HUMAN	ITAM_HUMAN	53303.5	3923.18	301.277
sp|Q05682|CALD1_HUMAN	CALD1_HUMAN	53452.7	3961.18	950.507
sp|P00533|EGFR_HUMAN	EGFR_HUMAN	53737.1	658.255	835.507
sp|P51888|PRELP_HUMAN	PRELP_HUMAN	54005.8	6036.68	2630.96
sp|O75794|CD123_HUMAN	CD123_HUMAN	54035.9	5104.33	1259.48
sp|P98088|MUC5A_HUMAN	MUC5A_HUMAN	54131.3	5194.07	2312.02
sp|Q86VR2|RETR3_HUMAN	RETR3_HUMAN	54614.3	1817	264.33
sp|Q9NSC7|SIA7A_HUMAN	SIA7A_HUMAN	54985.1	4749.61	1684.65
sp|Q7L5N7|PCAT2_HUMAN	PCAT2_HUMAN	55220.3	917.468	1669.22
sp|P40967|PMEL_HUMAN	PMEL_HUMAN	55742.9	5272.49	1704.13
sp|P05771|KPCB_HUMAN	KPCB_HUMAN	55854.5	509.841	987.84
sp|P18510-2|IL1RA_HUMAN	IL1RA_HUMAN	55941	5788.15	1372.93
sp|Q15050|RRS1_HUMAN	RRS1_HUMAN	56204.9	2650.19	1285.68
sp|O94763|RMP_HUMAN	RMP_HUMAN	56595	6091.87	1477.93
sp|P19021|AMD_HUMAN	AMD_HUMAN	56632.4	5092.23	1842.26
sp|A1L4H1|SRCRL_HUMAN	SRCRL_HUMAN	56734.3	5342.94	2651.93
sp|Q5VZE5|NAA35_HUMAN	NAA35_HUMAN	57343	7356.7	1857
sp|P15941|MUC1_HUMAN	MUC1_HUMAN	57670.2	4387.66	820.518
sp|P18206|VINC_HUMAN	VINC_HUMAN	57882.8	7477.19	1384.96
sp|P15144|AMPN_HUMAN	AMPN_HUMAN	58287.4	3666.24	1609.56
sp|O94826|TOM70_HUMAN	TOM70_HUMAN	58862.3	428.198	224.85
sp|P21128|ENDOU_HUMAN	ENDOU_HUMAN	59013.2	8760.93	2413.79
sp|P0DJI9|SAA2_HUMAN	SAA2_HUMAN	59415.3	822.676	485.276
sp|P06737|PYGL_HUMAN	PYGL_HUMAN	59481.8	24715.7	5737.96
sp|O76021|RL1D1_HUMAN	RL1D1_HUMAN	59577.9	5419.66	3109.72
sp|O95678|K2C75_HUMAN	K2C75_HUMAN	60239	3670.4	1228.79
sp|Q9C037|TRIM4_HUMAN	TRIM4_HUMAN	60515.6	6121.82	1087.74
sp|Q86VV8|RTTN_HUMAN	RTTN_HUMAN	60960.9	5709.79	1104.44
sp|Q9ULW8|PADI3_HUMAN	PADI3_HUMAN	61051.2	5541.76	305.573
sp|Q9UMX1|SUFU_HUMAN	SUFU_HUMAN	61496.8	2355.57	327.079
sp|Q9UJW2|TINAG_HUMAN	TINAG_HUMAN	61573.9	5748.76	129.308
sp|P23471|PTPRZ_HUMAN	PTPRZ_HUMAN	61710.3	6062.85	8477.67
sp|O60888|CUTA_HUMAN	CUTA_HUMAN	62100.9	6175.54	125.668
sp|Q14152|EIF3A_HUMAN	EIF3A_HUMAN	62498.4	1455.35	174.88
sp|P20292|AL5AP_HUMAN	AL5AP_HUMAN	62739.6	7240.99	2252.98
sp|P36871|PGM1_HUMAN	PGM1_HUMAN	62966.9	8165.44	7080.12
sp|P81605|DCD_HUMAN	DCD_HUMAN	62991.9	6562.97	2189.51
sp|P07711|CATL1_HUMAN	CATL1_HUMAN	63094	769.105	1261.37
sp|P27105|STOM_HUMAN	STOM_HUMAN	63130.9	4319.81	1503.09
sp|P01594|KV133_HUMAN	KV133_HUMAN	63400.9	6408.38	1393.61
sp|Q15836|VAMP3_HUMAN	VAMP3_HUMAN	63452.9	10115.3	2057.47
sp|Q9NZD2|GLTP_HUMAN	GLTP_HUMAN	63811.4	3875.48	1826.07
sp|P00739|HPTR_HUMAN	HPTR_HUMAN	63983.7	5815.94	2053.06
sp|Q15650|TRIP4_HUMAN	TRIP4_HUMAN	64072.2	180.304	428.186
sp|P53999|TCP4_HUMAN	TCP4_HUMAN	64185.6	5761.98	1403.73
sp|P17900|SAP3_HUMAN	SAP3_HUMAN	64603.4	4829.33	1151.95
sp|P07437|TBB5_HUMAN	TBB5_HUMAN	64624.3	5557.33	2044.07
sp|P13671|CO6_HUMAN	CO6_HUMAN	64786	7728.02	3609.27
sp|O43653|PSCA_HUMAN	PSCA_HUMAN	65964.9	4625.01	1290.28
sp|Q15365|PCBP1_HUMAN	PCBP1_HUMAN	66119.3	3760.13	1730.46
sp|P68366|TBA4A_HUMAN	TBA4A_HUMAN	66654.5	7291.79	2022.54
sp|O43933|PEX1_HUMAN	PEX1_HUMAN	66849.2	383.39	283.877
sp|P28074|PSB5_HUMAN	PSB5_HUMAN	67239.8	5783.11	1743.23
sp|O75874|IDHC_HUMAN	IDHC_HUMAN	67270.7	7145.61	2318.92
sp|P04632|CPNS1_HUMAN	CPNS1_HUMAN	67864.3	7217.26	1792.44
sp|Q99536|VAT1_HUMAN	VAT1_HUMAN	67884.6	6413.41	4247.4
sp|P49720|PSB3_HUMAN	PSB3_HUMAN	68731.2	6424.18	2119.81
sp|P80108|PHLD_HUMAN	PHLD_HUMAN	69316.1	38566.9	6810.86
sp|P62273|RS29_HUMAN	RS29_HUMAN	69569.2	799.319	2514.24
sp|A0A0C4DH31|HV118_HUMAN	HV118_HUMAN	69771.7	7650.61	580.16
sp|Q96IU4|ABHEB_HUMAN	ABHEB_HUMAN	69884.5	2128.85	2943.19
sp|P52790|HXK3_HUMAN	HXK3_HUMAN	70138.6	8386.58	1343.26
sp|Q9ULC6|PADI1_HUMAN	PADI1_HUMAN	70293.1	6864.79	1621.31
sp|Q9NY57|ST32B_HUMAN	ST32B_HUMAN	71105.1	152.161	2868.5
sp|P20618|PSB1_HUMAN	PSB1_HUMAN	71138.1	4702.39	224.606
sp|P62834|RAP1A_HUMAN	RAP1A_HUMAN	71141.4	6835.52	1509.47
sp|Q16778|H2B2E_HUMAN	H2B2E_HUMAN	71143.7	7911.04	1937.32
sp|Q8WUM4|PDC6I_HUMAN	PDC6I_HUMAN	71350.4	7383.93	2924.88
sp|P11532|DMD_HUMAN	DMD_HUMAN	71568.1	801.66	1326.65
sp|Q5SW96|ARH_HUMAN	ARH_HUMAN	71734.6	1022.14	219.969
sp|P34932|HSP74_HUMAN	HSP74_HUMAN	71844	9699.7	1324.31
sp|Q53GD3|CTL4_HUMAN	CTL4_HUMAN	72639.7	443.035	567.732
sp|P49189|AL9A1_HUMAN	AL9A1_HUMAN	73518.8	4781.08	4212.04
sp|P16152|CBR1_HUMAN	CBR1_HUMAN	73553.2	4370.73	2825.27
sp|P04275|VWF_HUMAN	VWF_HUMAN	74321.3	6336.11	3131
sp|Q86T26|TM11B_HUMAN	TM11B_HUMAN	74349.4	6318.84	1897.93
sp|A0A0C4DH72|KV106_HUMAN	KV106_HUMAN	74427.7	13960.3	2476.28
sp|P67936|TPM4_HUMAN	TPM4_HUMAN	74551.2	10631.2	2167.19
sp|P08697|A2AP_HUMAN	A2AP_HUMAN	75324.9	4725.86	2388.11
sp|P31946-2|1433B_HUMAN	1433B_HUMAN	75632.2	16370.2	5546.25
sp|P40394|ADH7_HUMAN	ADH7_HUMAN	75766.1	6660.01	3252.84
sp|Q7Z7A4|PXK_HUMAN	PXK_HUMAN	76010.1	621.981	449.469
sp|P23142|FBLN1_HUMAN	FBLN1_HUMAN	76232.4	8524.19	5060.32
sp|O00562|PITM1_HUMAN	PITM1_HUMAN	77511.7	324.354	326.335
sp|Q9UHA7|IL36A_HUMAN	IL36A_HUMAN	78031.3	8125.04	2363.26
sp|Q9UGB7|MIOX_HUMAN	MIOX_HUMAN	78246.8	2994.95	3131.38
sp|P62937|PPIA_HUMAN	PPIA_HUMAN	78313.6	7143.17	2694.85
sp|P11413-3|G6PD_HUMAN	G6PD_HUMAN	78385.1	11192.4	2284.25
sp|P51452|DUS3_HUMAN	DUS3_HUMAN	78397.9	10231.7	1676.72
sp|P13688|CEAM1_HUMAN	CEAM1_HUMAN	78500.9	7279.09	719.567
sp|P32456|GBP2_HUMAN	GBP2_HUMAN	78501.1	738.13	1283.88
sp|Q96PD5|PGRP2_HUMAN	PGRP2_HUMAN	78580.4	4193.26	4123.09
sp|Q9Y6N9|USH1C_HUMAN	USH1C_HUMAN	79403.5	7344.39	325.609
sp|P26641|EF1G_HUMAN	EF1G_HUMAN	79861.3	11689	2849.73
sp|P53634|CATC_HUMAN	CATC_HUMAN	80036.1	8007.19	1514.88
sp|P07360|CO8G_HUMAN	CO8G_HUMAN	80324.6	10500.5	5317.42
sp|O15144|ARPC2_HUMAN	ARPC2_HUMAN	80544.8	12179.5	3455.84
sp|Q9BQ67|GRWD1_HUMAN	GRWD1_HUMAN	80729.6	5131.91	323.495
sp|P22352|GPX3_HUMAN	GPX3_HUMAN	80932	5885.33	2624.35
sp|Q16651|PRSS8_HUMAN	PRSS8_HUMAN	81322.3	8478.22	1442.56
sp|Q9Y5R8|TPPC1_HUMAN	TPPC1_HUMAN	82158.9	9061.27	2504.3
sp|Q9P0J0|NDUAD_HUMAN	NDUAD_HUMAN	82516.2	742.319	859.994
sp|O96011|PX11B_HUMAN	PX11B_HUMAN	83104.5	7111.65	1042.09
sp|O75083|WDR1_HUMAN	WDR1_HUMAN	83308.9	8628.25	2828.64
sp|P16870|CBPE_HUMAN	CBPE_HUMAN	84413.6	6662.87	2337.82
sp|Q96Q83|ALKB3_HUMAN	ALKB3_HUMAN	84486.7	5754.01	664.487
sp|P18669|PGAM1_HUMAN	PGAM1_HUMAN	84951.8	16813.2	4635.1
sp|P47929|LEG7_HUMAN	LEG7_HUMAN	86266.7	16545.8	5137.13
sp|Q7Z7M9|GALT5_HUMAN	GALT5_HUMAN	86558.2	3109.53	638.026
sp|P53992|SC24C_HUMAN	SC24C_HUMAN	86654.8	1039.91	224.618
sp|P04899|GNAI2_HUMAN	GNAI2_HUMAN	87690.4	10845.3	2232.43
sp|Q96DI7|SNR40_HUMAN	SNR40_HUMAN	87988.4	733.089	346.442
sp|O95782|AP2A1_HUMAN	AP2A1_HUMAN	88430	1736.39	1225.55
sp|Q13162|PRDX4_HUMAN	PRDX4_HUMAN	88889.1	6364.57	4161.9
sp|Q9HD40|SPCS_HUMAN	SPCS_HUMAN	89810	10361.9	1785.86
sp|P30101|PDIA3_HUMAN	PDIA3_HUMAN	90313	9586.01	2577.18
sp|P35579|MYH9_HUMAN	MYH9_HUMAN	90615.1	11414.6	5474.9
sp|Q96BQ1|FAM3D_HUMAN	FAM3D_HUMAN	90685.6	11647.4	5571.73
sp|P27824|CALX_HUMAN	CALX_HUMAN	91307.4	8443	2507.25
sp|P28070|PSB4_HUMAN	PSB4_HUMAN	91541.2	8715.51	1081.01
sp|Q08431|MFGM_HUMAN	MFGM_HUMAN	91582.9	7650.76	1115.49
sp|Q9UIF9|BAZ2A_HUMAN	BAZ2A_HUMAN	92816.6	242.186	916.571
sp|Q6XYQ8|SYT10_HUMAN	SYT10_HUMAN	93068.1	5906.46	1820.48
sp|P60660|MYL6_HUMAN	MYL6_HUMAN	93364.2	12837.7	3008.4
sp|O14791|APOL1_HUMAN	APOL1_HUMAN	93626.4	8060.85	12091.4
sp|Q9UBX7|KLK11_HUMAN	KLK11_HUMAN	93719.6	8038.74	2671.6
sp|Q4KMQ1|TPRN_HUMAN	TPRN_HUMAN	93766.8	7199.94	254.656
sp|Q9NVN3|RIC8B_HUMAN	RIC8B_HUMAN	93794.6	8699.04	399.669
sp|Q9NZL9|MAT2B_HUMAN	MAT2B_HUMAN	94561	1079.04	3044.76
sp|Q02809|PLOD1_HUMAN	PLOD1_HUMAN	95165.8	7242.7	4150.13
sp|O00244|ATOX1_HUMAN	ATOX1_HUMAN	95485.9	9559.67	4494.87
sp|P08185|CBG_HUMAN	CBG_HUMAN	96061.9	6024.41	3376.33
sp|Q8IX01|SUGP2_HUMAN	SUGP2_HUMAN	97874.5	872.922	527.79
sp|P25787|PSA2_HUMAN	PSA2_HUMAN	98223	9221.35	3224.71
sp|Q04837|SSBP_HUMAN	SSBP_HUMAN	98692.6	10928.8	3401.93
sp|P61247|RS3A_HUMAN	RS3A_HUMAN	101778	1150.26	1482.68
sp|P35443|TSP4_HUMAN	TSP4_HUMAN	102708	4187.31	1404.2
sp|O60513|B4GT4_HUMAN	B4GT4_HUMAN	103018	748.019	653.65
sp|P00747|PLMN_HUMAN	PLMN_HUMAN	103264	13231.9	4753.84
sp|O76074|PDE5A_HUMAN	PDE5A_HUMAN	103551	7678.01	2184.07
sp|P31146|COR1A_HUMAN	COR1A_HUMAN	103691	14879.2	3608.74
sp|Q86UD1|OAF_HUMAN	OAF_HUMAN	103738	7801.85	3288.77
sp|Q9BT78|CSN4_HUMAN	CSN4_HUMAN	103960	8388.22	2112.08
sp|P23528|COF1_HUMAN	COF1_HUMAN	104367	12715	3433.25
sp|Q16740|CLPP_HUMAN	CLPP_HUMAN	104421	2423.39	797.429
sp|P01008|ANT3_HUMAN	ANT3_HUMAN	105168	15944.2	4244.87
sp|P13797|PLST_HUMAN	PLST_HUMAN	105236	9279.53	4225.24
sp|P20962|PTMS_HUMAN	PTMS_HUMAN	105376	815.007	1697.83
sp|Q16610|ECM1_HUMAN	ECM1_HUMAN	105487	12271.4	5078.16
sp|Q5TZA2|CROCC_HUMAN	CROCC_HUMAN	105614	1243.34	1730.42
sp|P35321|SPR1A_HUMAN	SPR1A_HUMAN	105843	16376.7	4602.98
sp|Q9H9L3|I20L2_HUMAN	I20L2_HUMAN	106267	9491.51	2389.64
sp|Q01081|U2AF1_HUMAN	U2AF1_HUMAN	106342	2517.18	2041.89
sp|Q9H173|SIL1_HUMAN	SIL1_HUMAN	107311	6316.81	10808.8
sp|P47756|CAPZB_HUMAN	CAPZB_HUMAN	107747	12446.7	3183.07
sp|P02741|CRP_HUMAN	CRP_HUMAN	108307	9640.69	1294.16
sp|P33908|MA1A1_HUMAN	MA1A1_HUMAN	108842	282.075	282.208
sp|Q13790|APOF_HUMAN	APOF_HUMAN	109153	10823.5	1884.77
sp|Q9Y4L1|HYOU1_HUMAN	HYOU1_HUMAN	109977	10421	2932.86
sp|O15511|ARPC5_HUMAN	ARPC5_HUMAN	110817	10849.6	2592.06
sp|P09486|SPRC_HUMAN	SPRC_HUMAN	111343	1371.72	3077.84
sp|P26022|PTX3_HUMAN	PTX3_HUMAN	111700	11696.4	2833.03
sp|Q9UK55|ZPI_HUMAN	ZPI_HUMAN	112422	13158.6	4038.07
sp|P30044|PRDX5_HUMAN	PRDX5_HUMAN	112578	14572.5	4075.05
sp|P24821|TENA_HUMAN	TENA_HUMAN	112592	13196.1	7775.08
sp|P20851|C4BPB_HUMAN	C4BPB_HUMAN	112838	42489.3	12573.3
sp|Q6UW63|PLGT2_HUMAN	PLGT2_HUMAN	114211	551.479	841.787
sp|P14543|NID1_HUMAN	NID1_HUMAN	114403	10786.9	3757.48
sp|P62495|ERF1_HUMAN	ERF1_HUMAN	116250	1253.04	3973.97
sp|P78537|BL1S1_HUMAN	BL1S1_HUMAN	116488	1864.66	2205.72
sp|Q5EBL4|RIPL1_HUMAN	RIPL1_HUMAN	116509	3154.43	305.119
sp|O00560|SDCB1_HUMAN	SDCB1_HUMAN	117126	10990.3	2132.42
sp|P22105|TENX_HUMAN	TENX_HUMAN	118260	11255.5	4122.09
sp|Q9UMS6|SYNP2_HUMAN	SYNP2_HUMAN	119451	10677.5	1709.14
sp|Q8N7P1|PLD5_HUMAN	PLD5_HUMAN	120048	4134.9	817.554
sp|Q9Y228|T3JAM_HUMAN	T3JAM_HUMAN	120116	5368.2	867.444
sp|P01031|CO5_HUMAN	CO5_HUMAN	121473	15931.2	4143.53
sp|P61026|RAB10_HUMAN	RAB10_HUMAN	122911	8769.02	4429.34
sp|P12830|CADH1_HUMAN	CADH1_HUMAN	123190	10526.6	4077.36
sp|P25705|ATPA_HUMAN	ATPA_HUMAN	125307	11176.3	3075.58
sp|P22792|CPN2_HUMAN	CPN2_HUMAN	126106	13899.2	3440.12
sp|P23284|PPIB_HUMAN	PPIB_HUMAN	126381	9952.7	3885.38
sp|P02743|SAMP_HUMAN	SAMP_HUMAN	128140	14039.2	4013.37
sp|Q9BPX1|DHB14_HUMAN	DHB14_HUMAN	128753	437.533	2788.6
sp|P02747|C1QC_HUMAN	C1QC_HUMAN	130179	5417.79	2452.04
sp|Q9BVN2|RUSC1_HUMAN	RUSC1_HUMAN	132157	9924.01	2354.33
sp|Q9UEW8|STK39_HUMAN	STK39_HUMAN	132281	11783.3	1610.18
sp|P62826|RAN_HUMAN	RAN_HUMAN	132578	7965.77	3351.26
sp|P02753|RET4_HUMAN	RET4_HUMAN	133045	11322.2	1632.37
sp|Q99460|PSMD1_HUMAN	PSMD1_HUMAN	133210	445.764	3376.11
sp|Q86Y46|K2C73_HUMAN	K2C73_HUMAN	134905	8594.37	1853.12
sp|P02750|A2GL_HUMAN	A2GL_HUMAN	135461	6155.18	2840.69
sp|A0A0B4J1Y9|HV372_HUMAN	HV372_HUMAN	136393	14171.4	4214.04
sp|P29373|RABP2_HUMAN	RABP2_HUMAN	136586	8245.58	3501.1
sp|P55786|PSA_HUMAN	PSA_HUMAN	136631	17701.8	4966.62
sp|P36955|PEDF_HUMAN	PEDF_HUMAN	138058	12465.3	4479.43
sp|P50395|GDIB_HUMAN	GDIB_HUMAN	138238	16953.3	4637.41
sp|P08311|CATG_HUMAN	CATG_HUMAN	138502	13277.7	10112.9
sp|P23526|SAHH_HUMAN	SAHH_HUMAN	139033	15480	4212.53
sp|P61962|DCAF7_HUMAN	DCAF7_HUMAN	139460	7514.44	1419
sp|Q8IU60|DCP2_HUMAN	DCP2_HUMAN	139473	1035.63	2572.98
sp|P18827|SDC1_HUMAN	SDC1_HUMAN	139601	15413.1	1796.34
sp|P14174|MIF_HUMAN	MIF_HUMAN	140127	15713	639.671
sp|Q9UBG3|CRNN_HUMAN	CRNN_HUMAN	141236	21172.2	4168.34
sp|P49721|PSB2_HUMAN	PSB2_HUMAN	142735	15109.9	1993.27
sp|Q6MZM9|PRR27_HUMAN	PRR27_HUMAN	143145	12860.1	2249.14
sp|A0A0C4DH38|HV551_HUMAN	HV551_HUMAN	143479	41917.2	12695.9
sp|P17706|PTN2_HUMAN	PTN2_HUMAN	145263	12614	1369.13
sp|P15291|B4GT1_HUMAN	B4GT1_HUMAN	146918	6090.05	3224
sp|P01717|LV325_HUMAN	LV325_HUMAN	147640	1433.18	3540.15
sp|A0A0C4DH69|KV109_HUMAN	KV109_HUMAN	148004	13934.5	2707.84
sp|P43652|AFAM_HUMAN	AFAM_HUMAN	148677	13418.1	8379.36
sp|P27348|1433T_HUMAN	1433T_HUMAN	151330	15109.3	4800.95
sp|Q02487|DSC2_HUMAN	DSC2_HUMAN	151885	16848.9	4832.68
sp|P05164|PERM_HUMAN	PERM_HUMAN	152488	15657.6	4210.43
sp|Q9HCU0|CD248_HUMAN	CD248_HUMAN	152705	20186.1	43877.1
sp|P25815|S100P_HUMAN	S100P_HUMAN	152938	8323.18	2992.92
sp|P06576|ATPB_HUMAN	ATPB_HUMAN	153371	13093.5	5126.78
sp|P13591|NCAM1_HUMAN	NCAM1_HUMAN	154338	20575.6	10380.9
sp|P61586|RHOA_HUMAN	RHOA_HUMAN	155295	17319.9	2530.15
sp|P35542|SAA4_HUMAN	SAA4_HUMAN	156159	16506.5	6200.42
sp|Q9ULI3|HEG1_HUMAN	HEG1_HUMAN	157020	6496.91	1599.17
sp|Q13510|ASAH1_HUMAN	ASAH1_HUMAN	157471	24534.3	3294.64
sp|P13647|K2C5_HUMAN	K2C5_HUMAN	157988	14448.3	6236.93
sp|O43819|SCO2_HUMAN	SCO2_HUMAN	158710	13542.9	2139.85
sp|P68036|UB2L3_HUMAN	UB2L3_HUMAN	159678	6970.49	1240.92
sp|Q15306|IRF4_HUMAN	IRF4_HUMAN	160098	345.05	4776.91
sp|Q9UHA3|RLP24_HUMAN	RLP24_HUMAN	162839	10936.8	364.387
sp|Q9BXJ4|C1QT3_HUMAN	C1QT3_HUMAN	163172	10799.5	4932.29
sp|P00491|PNPH_HUMAN	PNPH_HUMAN	166229	22608.8	9288.7
sp|P08779|K1C16_HUMAN	K1C16_HUMAN	166864	25863.1	6706.22
sp|O00391|QSOX1_HUMAN	QSOX1_HUMAN	167924	15324.7	4034.33
sp|P07900-2|HS90A_HUMAN	HS90A_HUMAN	168922	13193.7	2483.18
sp|P68363|TBA1B_HUMAN	TBA1B_HUMAN	169289	16457.4	3037.57
sp|P04211|LV743_HUMAN	LV743_HUMAN	169559	13938.6	3669.9
sp|A0A075B6I9|LV746_HUMAN	LV746_HUMAN	169598	13933.1	3667.78
sp|Q8TDJ6|DMXL2_HUMAN	DMXL2_HUMAN	170442	305.258	389.008
sp|P48740|MASP1_HUMAN	MASP1_HUMAN	170663	17188.2	5418.65
sp|Q8TF01|PNISR_HUMAN	PNISR_HUMAN	170860	28373.8	5759.99
sp|Q14697-2|GANAB_HUMAN	GANAB_HUMAN	173514	17686.2	6222.99
sp|P06753|TPM3_HUMAN	TPM3_HUMAN	174896	14606.2	5160.92
sp|P49788|TIG1_HUMAN	TIG1_HUMAN	175512	14653.4	5277.57
sp|P04196|HRG_HUMAN	HRG_HUMAN	175798	16052.1	2847.85
sp|Q8N5C7|DTWD1_HUMAN	DTWD1_HUMAN	176575	6392.65	254.394
sp|Q00169|PIPNA_HUMAN	PIPNA_HUMAN	177296	6467.36	3268.29
sp|O95445|APOM_HUMAN	APOM_HUMAN	177550	21234.1	6398.5
sp|P02655|APOC2_HUMAN	APOC2_HUMAN	180961	17938	7645.24
sp|P28072|PSB6_HUMAN	PSB6_HUMAN	180985	24417.4	11543.7
sp|P46940|IQGA1_HUMAN	IQGA1_HUMAN	182410	23734.6	5612.84
sp|Q9UN30|SCML1_HUMAN	SCML1_HUMAN	182871	21791	6426.98
sp|P04217|A1BG_HUMAN	A1BG_HUMAN	183785	10845.9	5381.65
sp|O00560-2|SDCB1_HUMAN	SDCB1_HUMAN	184789	17592.6	6030.64
sp|P49747|COMP_HUMAN	COMP_HUMAN	184823	19404.1	12358
sp|Q9BVL2|NUP58_HUMAN	NUP58_HUMAN	189797	248.92	571.724
sp|Q96G03|PGM2_HUMAN	PGM2_HUMAN	190245	13768.9	7199.63
sp|Q06323|PSME1_HUMAN	PSME1_HUMAN	190363	10615.2	2400.94
sp|P01700|LV147_HUMAN	LV147_HUMAN	191219	19177.5	4721.85
sp|P07355|ANXA2_HUMAN	ANXA2_HUMAN	191541	23174.4	6248.54
sp|P20160|CAP7_HUMAN	CAP7_HUMAN	192577	16180.1	5607.37
sp|Q13217|DNJC3_HUMAN	DNJC3_HUMAN	193205	8325.94	12696.9
sp|Q8IVV7|GID4_HUMAN	GID4_HUMAN	193251	22170.3	4021.58
sp|Q9NZT1|CALL5_HUMAN	CALL5_HUMAN	194274	23176.6	5011.57
sp|Q15907|RB11B_HUMAN	RB11B_HUMAN	196364	17222.2	5250.26
sp|P84077|ARF1_HUMAN	ARF1_HUMAN	196634	15557.4	5304.32
sp|B2RXH4|BTBDI_HUMAN	BTBDI_HUMAN	198259	10008.2	6415.16
sp|Q15084|PDIA6_HUMAN	PDIA6_HUMAN	198262	15676.8	7218.32
sp|P12814|ACTN1_HUMAN	ACTN1_HUMAN	203016	29330.8	9022.96
sp|Q02413|DSG1_HUMAN	DSG1_HUMAN	207037	18219.3	5548.05
sp|Q9BY49|PECR_HUMAN	PECR_HUMAN	207376	649.693	1886.05
sp|P01701|LV151_HUMAN	LV151_HUMAN	209042	10381.7	2269.67
sp|P01611|KVD12_HUMAN	KVD12_HUMAN	210395	16980.4	3899.11
sp|A0A075B6K4|LV310_HUMAN	LV310_HUMAN	212734	10966.5	5732.06
sp|Q9UIV8|SPB13_HUMAN	SPB13_HUMAN	215461	22456.7	7935.8
sp|Q14CN2|CLCA4_HUMAN	CLCA4_HUMAN	215528	22440.3	7946.43
sp|P13489|RINI_HUMAN	RINI_HUMAN	215937	15001	4478.58
sp|P06753-2|TPM3_HUMAN	TPM3_HUMAN	217175	21628.6	6238.88
sp|P30838|AL3A1_HUMAN	AL3A1_HUMAN	221022	28654.4	7490.36
sp|P15153|RAC2_HUMAN	RAC2_HUMAN	221240	17594.9	7324.11
sp|P61158|ARP3_HUMAN	ARP3_HUMAN	222644	7449.85	7548.73
sp|P09228|CYTT_HUMAN	CYTT_HUMAN	222768	24100.8	10054.5
sp|P14151|LYAM1_HUMAN	LYAM1_HUMAN	222773	26385.9	8904.73
sp|O75116|ROCK2_HUMAN	ROCK2_HUMAN	228602	602.171	5093.99
sp|P06331|HV434_HUMAN	HV434_HUMAN	230961	19086.3	5672.31
sp|P08246|ELNE_HUMAN	ELNE_HUMAN	231246	17520.6	1032.91
sp|P00736|C1R_HUMAN	C1R_HUMAN	231751	15796.3	5037.66
sp|P37837|TALDO_HUMAN	TALDO_HUMAN	231950	24539.2	7400.7
sp|Q13613|MTMR1_HUMAN	MTMR1_HUMAN	232166	19718.2	5628.2
sp|P08603|CFAH_HUMAN	CFAH_HUMAN	232635	20746.5	5714.84
sp|P21953|ODBB_HUMAN	ODBB_HUMAN	232915	18468	2867.65
sp|P68104|EF1A1_HUMAN	EF1A1_HUMAN	235560	27528.1	7791.04
sp|P09960|LKHA4_HUMAN	LKHA4_HUMAN	236906	20799.7	4601.47
sp|P50990-2|TCPQ_HUMAN	TCPQ_HUMAN	238344	1796.22	4890.67
sp|Q8NDB2|BANK1_HUMAN	BANK1_HUMAN	243258	15676.7	1344.1
sp|Q8N1N4|K2C78_HUMAN	K2C78_HUMAN	243874	22633.4	5573.73
sp|P02751|FINC_HUMAN	FINC_HUMAN	248672	37107.3	12413.7
sp|Q9UII2|ATIF1_HUMAN	ATIF1_HUMAN	250605	17044.8	4881.93
sp|P01768|HV330_HUMAN	HV330_HUMAN	251291	25030	7927.3
sp|Q9C073|F117A_HUMAN	F117A_HUMAN	252249	35719	7596.87
sp|P61160|ARP2_HUMAN	ARP2_HUMAN	255020	49740.1	4031.14
sp|P48740-2|MASP1_HUMAN	MASP1_HUMAN	256567	48701	11755.8
sp|Q5TDH0|DDI2_HUMAN	DDI2_HUMAN	256682	17978.2	4517.72
sp|P55058|PLTP_HUMAN	PLTP_HUMAN	258210	36018.9	9589.72
sp|P07339|CATD_HUMAN	CATD_HUMAN	260419	14811.9	7516.87
sp|P0DMV9|HS71B_HUMAN	HS71B_HUMAN	260424	23240.5	5797.21
sp|P55064|AQP5_HUMAN	AQP5_HUMAN	260542	19815.3	6166.5
sp|P59998|ARPC4_HUMAN	ARPC4_HUMAN	260930	27421.6	9245.66
sp|P24158|PRTN3_HUMAN	PRTN3_HUMAN	262385	40976.4	5470.74
sp|P19013|K2C4_HUMAN	K2C4_HUMAN	264600	27090.8	8427.75
sp|Q6P1A2|MBOA5_HUMAN	MBOA5_HUMAN	265165	17616.2	3816.12
sp|P51993|FUT6_HUMAN	FUT6_HUMAN	265346	15211.5	2887.27
sp|P13639|EF2_HUMAN	EF2_HUMAN	267819	26151.5	5105.05
sp|P15328|FOLR1_HUMAN	FOLR1_HUMAN	267884	17248.9	5999.79
sp|P80188|NGAL_HUMAN	NGAL_HUMAN	268883	29731	6222.02
sp|A0A0A0MS15|HV349_HUMAN	HV349_HUMAN	269429	26282.7	7460.02
sp|Q9Y2A9|B3GN3_HUMAN	B3GN3_HUMAN	277083	9242.22	1534.1
sp|P01782|HV309_HUMAN	HV309_HUMAN	279502	26232.5	8152.03
sp|P11142|HSP7C_HUMAN	HSP7C_HUMAN	281332	20303.9	9156.7
sp|P01019|ANGT_HUMAN	ANGT_HUMAN	287340	49253.3	10014.1
sp|Q14210|LY6D_HUMAN	LY6D_HUMAN	287368	27591.1	9560.37
sp|P07384|CAN1_HUMAN	CAN1_HUMAN	287443	24722.7	9496.07
sp|Q5JWF2|GNAS1_HUMAN	GNAS1_HUMAN	288799	2272.58	358.204
sp|A0A0C4DH68|KV224_HUMAN	KV224_HUMAN	288971	32581.1	5663.31
sp|O14818|PSA7_HUMAN	PSA7_HUMAN	302794	34979.7	7188.02
sp|O43866|CD5L_HUMAN	CD5L_HUMAN	312620	27257.9	5525.08
sp|P62987|RL40_HUMAN	RL40_HUMAN	313724	33822.9	4958.88
sp|P03973|SLPI_HUMAN	SLPI_HUMAN	313834	36416.8	13918.1
sp|P55072|TERA_HUMAN	TERA_HUMAN	321170	33341.5	8752.64
sp|O95867|LY66C_HUMAN	LY66C_HUMAN	323008	37577.2	6402.26
sp|P16070|CD44_HUMAN	CD44_HUMAN	324028	31929	5876.5
sp|P29401|TKT_HUMAN	TKT_HUMAN	329124	26693.4	7326.3
sp|P19961|AMY2B_HUMAN	AMY2B_HUMAN	329592	26599.3	4565.18
sp|P25786|PSA1_HUMAN	PSA1_HUMAN	333640	26133.7	7910.06
sp|P02538|K2C6A_HUMAN	K2C6A_HUMAN	334975	32431.6	13196
sp|P15311|EZRI_HUMAN	EZRI_HUMAN	337373	24206.8	8768.9
sp|P02533|K1C14_HUMAN	K1C14_HUMAN	337778	33202.1	8961.81
sp|P80748|LV321_HUMAN	LV321_HUMAN	338919	41915.8	10045.7
sp|Q5T750|XP32_HUMAN	XP32_HUMAN	339048	22031.5	5997.1
sp|P01033|TIMP1_HUMAN	TIMP1_HUMAN	339559	33126.1	8580.88
sp|P01034|CYTC_HUMAN	CYTC_HUMAN	341704	33979.2	10084.8
sp|P08174|DAF_HUMAN	DAF_HUMAN	342299	31316.7	7825.39
sp|Q96T51|RUFY1_HUMAN	RUFY1_HUMAN	343101	26939.5	7800.64
sp|P08238|HS90B_HUMAN	HS90B_HUMAN	348324	42265.8	12390.2
sp|Q14515|SPRL1_HUMAN	SPRL1_HUMAN	351129	34463	9169.03
sp|P25789|PSA4_HUMAN	PSA4_HUMAN	353087	26702.1	4607.5
sp|P25788|PSA3_HUMAN	PSA3_HUMAN	356525	32975.9	9572.39
sp|O00299|CLIC1_HUMAN	CLIC1_HUMAN	358415	15838.9	12322.4
sp|P11021|GRP78_HUMAN	GRP78_HUMAN	359916	37173.5	11259.9
sp|P06703|S10A6_HUMAN	S10A6_HUMAN	368320	30195.9	6675.49
sp|P08571|CD14_HUMAN	CD14_HUMAN	370232	32923.8	10659.8
sp|P68371|TBB4B_HUMAN	TBB4B_HUMAN	380927	32967.4	8181.48
sp|P01624|KV315_HUMAN	KV315_HUMAN	383772	37214	6197.13
sp|P06396|GELS_HUMAN	GELS_HUMAN	384497	37438.1	11612.5
sp|P17655|CAN2_HUMAN	CAN2_HUMAN	392985	29876	12028.1
sp|P06731|CEAM5_HUMAN	CEAM5_HUMAN	398759	41462.7	13454
sp|P60900|PSA6_HUMAN	PSA6_HUMAN	403672	78270	9893.2
sp|P08582|TRFM_HUMAN	TRFM_HUMAN	405317	26877.9	10441.4
sp|P01036|CYTS_HUMAN	CYTS_HUMAN	413031	34833.6	9466.06
sp|Q8WXI7|MUC16_HUMAN	MUC16_HUMAN	414563	42623.7	6548.15
sp|Q9BZG8|DPH1_HUMAN	DPH1_HUMAN	414888	18078.1	3034.35
sp|Q14624|ITIH4_HUMAN	ITIH4_HUMAN	418416	43170.3	12992
sp|P01860|IGHG3_HUMAN	IGHG3_HUMAN	426509	48132.3	14135.5
sp|P14625|ENPL_HUMAN	ENPL_HUMAN	428607	38970.9	12543.4
sp|Q8TCU4|ALMS1_HUMAN	ALMS1_HUMAN	429682	17501.4	651.238
sp|P31949|S10AB_HUMAN	S10AB_HUMAN	434436	24314.2	5863.3
sp|P02749|APOH_HUMAN	APOH_HUMAN	438041	44354.5	4951.24
sp|P00751|CFAB_HUMAN	CFAB_HUMAN	440155	38643.1	6760.81
sp|Q06830|PRDX1_HUMAN	PRDX1_HUMAN	447185	46969	8867.58
sp|P09211|GSTP1_HUMAN	GSTP1_HUMAN	458602	36505.2	14823.9
sp|P00558|PGK1_HUMAN	PGK1_HUMAN	494298	42476.3	8742.37
sp|P01602|KV105_HUMAN	KV105_HUMAN	494521	43464.1	12154.2
sp|P06702|S10A9_HUMAN	S10A9_HUMAN	499076	52417.2	15576.7
sp|Q96C24|SYTL4_HUMAN	SYTL4_HUMAN	499425	60906	13661.1
sp|P04075|ALDOA_HUMAN	ALDOA_HUMAN	511366	51792.5	11359.3
sp|P05546|HEP2_HUMAN	HEP2_HUMAN	523092	36487.1	9969.83
sp|Q53H47|SETMR_HUMAN	SETMR_HUMAN	523381	44829.9	14312.2
sp|Q9UBC9|SPRR3_HUMAN	SPRR3_HUMAN	523920	66401.4	16069.2
sp|P14314|GLU2B_HUMAN	GLU2B_HUMAN	531129	45940.4	13729.5
sp|Q14520|HABP2_HUMAN	HABP2_HUMAN	537910	55392	14035.8
sp|P06744|G6PI_HUMAN	G6PI_HUMAN	543676	51245.2	7784.04
sp|O43490|PROM1_HUMAN	PROM1_HUMAN	554550	58881.4	12845.7
sp|P04430|KV116_HUMAN	KV116_HUMAN	560828	52135.6	14842.1
sp|P00450|CERU_HUMAN	CERU_HUMAN	585398	61371.1	16837.8
sp|P30740|ILEU_HUMAN	ILEU_HUMAN	596994	65403.8	13606
sp|P04433|KV311_HUMAN	KV311_HUMAN	603992	36122.5	27804.3
sp|Q9NP55|BPIA1_HUMAN	BPIA1_HUMAN	618732	60853.5	10608.6
sp|P13796|PLSL_HUMAN	PLSL_HUMAN	621421	60067.3	10879
sp|P02748|CO9_HUMAN	CO9_HUMAN	626709	66172.7	19278.4
sp|P04114|APOB_HUMAN	APOB_HUMAN	638920	66150.3	17529
sp|P32926|DSG3_HUMAN	DSG3_HUMAN	650140	58122.4	14808.4
sp|Q06828|FMOD_HUMAN	FMOD_HUMAN	654570	54678.1	12380.2
sp|P04792|HSPB1_HUMAN	HSPB1_HUMAN	657698	68019.5	14578.1
sp|P01861|IGHG4_HUMAN	IGHG4_HUMAN	665436	44541.3	11944.8
sp|P07737|PROF1_HUMAN	PROF1_HUMAN	668396	61926.1	19503.8
sp|P05090|APOD_HUMAN	APOD_HUMAN	691023	65812.3	16179.9
sp|Q05707|COEA1_HUMAN	COEA1_HUMAN	714919	145108	16337.9
sp|P08174-2|DAF_HUMAN	DAF_HUMAN	727930	55089.9	12837.3
sp|O43707|ACTN4_HUMAN	ACTN4_HUMAN	729050	80235.1	20209
sp|P02774|VTDB_HUMAN	VTDB_HUMAN	745517	81786.4	18078.1
sp|P54108|CRIS3_HUMAN	CRIS3_HUMAN	767914	75008.5	19816.1
sp|P01743|HV146_HUMAN	HV146_HUMAN	769267	85477	24446.8
sp|P13646|K1C13_HUMAN	K1C13_HUMAN	769986	70422	22880.4
sp|Q9BTM1|H2AJ_HUMAN	H2AJ_HUMAN	773870	66445.5	16290.2
sp|P01011|AACT_HUMAN	AACT_HUMAN	784209	73527.7	19618.9
sp|P61626|LYSC_HUMAN	LYSC_HUMAN	786632	78046.4	17577
sp|P08962|CD63_HUMAN	CD63_HUMAN	793027	89433.7	20153.6
sp|Q96HE7|ERO1A_HUMAN	ERO1A_HUMAN	794371	62222.5	18560.9
sp|Q9Y6R7|FCGBP_HUMAN	FCGBP_HUMAN	795335	88893.7	17467.9
sp|P29508|SPB3_HUMAN	SPB3_HUMAN	803941	76489.9	19536.7
sp|P02652|APOA2_HUMAN	APOA2_HUMAN	810244	84333.6	23865.8
sp|Q562R1|ACTBL_HUMAN	ACTBL_HUMAN	824503	98594.6	32525.6
sp|P02763|A1AG1_HUMAN	A1AG1_HUMAN	875087	76212.2	14628.9
sp|P35908|K22E_HUMAN	K22E_HUMAN	878803	73327	18896
sp|P09871|C1S_HUMAN	C1S_HUMAN	892919	112539	24389.2
sp|P01599|KV117_HUMAN	KV117_HUMAN	896298	84313.2	21578.9
sp|P02765|FETUA_HUMAN	FETUA_HUMAN	896607	74089	19830.8
sp|P06312|KV401_HUMAN	KV401_HUMAN	910716	74651	14530
sp|P13987|CD59_HUMAN	CD59_HUMAN	913139	114217	30679.6
sp|P80303|NUCB2_HUMAN	NUCB2_HUMAN	913835	89289.3	19270.7
sp|P19652|A1AG2_HUMAN	A1AG2_HUMAN	915722	73278.7	22413.9
sp|O43852|CALU_HUMAN	CALU_HUMAN	931346	86598.7	24192.1
sp|O60235|TM11D_HUMAN	TM11D_HUMAN	949222	87844.7	19633.7
sp|P0C0L4|CO4A_HUMAN	CO4A_HUMAN	969695	95029.9	23145.2
sp|Q01469|FABP5_HUMAN	FABP5_HUMAN	993106	76803.3	16389.4
sp|P02788|TRFL_HUMAN	TRFL_HUMAN	996299	102129	25684.8
sp|P04406|G3P_HUMAN	G3P_HUMAN	996686	111619	25296.8
sp|P52209|6PGD_HUMAN	6PGD_HUMAN	998914	94493.8	23599.9
sp|P04070|PROC_HUMAN	PROC_HUMAN	1.01248e+06	90445.1	22007.4
sp|P30041|PRDX6_HUMAN	PRDX6_HUMAN	1.01591e+06	99058.6	22005.2
sp|P61981|1433G_HUMAN	1433G_HUMAN	1.03611e+06	122813	26700.6
sp|P49913|CAMP_HUMAN	CAMP_HUMAN	1.0531e+06	132123	27606.6
sp|P14618|KPYM_HUMAN	KPYM_HUMAN	1.08223e+06	85222	23613.8
sp|P36952|SPB5_HUMAN	SPB5_HUMAN	1.0877e+06	90736.9	23771.1
sp|P62158|CALM_HUMAN	CALM_HUMAN	1.08905e+06	29723.9	5993.11
sp|P35527|K1C9_HUMAN	K1C9_HUMAN	1.10702e+06	107689	33509.5
sp|P07996|TSP1_HUMAN	TSP1_HUMAN	1.11021e+06	143967	31768.8
sp|Q08188|TGM3_HUMAN	TGM3_HUMAN	1.13107e+06	131048	29638
sp|P04070-2|PROC_HUMAN	PROC_HUMAN	1.13566e+06	105860	29407.4
sp|A8K2U0|A2ML1_HUMAN	A2ML1_HUMAN	1.14244e+06	99126.4	25407.1
sp|P04083|ANXA1_HUMAN	ANXA1_HUMAN	1.14395e+06	102366	28090.7
sp|P25311|ZA2G_HUMAN	ZA2G_HUMAN	1.15027e+06	108021	31008
sp|P21926|CD9_HUMAN	CD9_HUMAN	1.15485e+06	108473	26663.6
sp|A0A0B4J1V0|HV315_HUMAN	HV315_HUMAN	1.16695e+06	46669.2	15401.6
sp|P17213|BPI_HUMAN	BPI_HUMAN	1.21773e+06	78294.8	26887.3
sp|P13645|K1C10_HUMAN	K1C10_HUMAN	1.22809e+06	159481	47906.4
sp|P20061|TCO1_HUMAN	TCO1_HUMAN	1.35815e+06	141004	30853.8
sp|P02790|HEMO_HUMAN	HEMO_HUMAN	1.3622e+06	105657	29899.1
sp|P06733|ENOA_HUMAN	ENOA_HUMAN	1.39156e+06	141177	40749.6
sp|P36542|ATPG_HUMAN	ATPG_HUMAN	1.40833e+06	60601.1	13196.5
sp|Q6P5S2|LEG1H_HUMAN	LEG1H_HUMAN	1.42024e+06	138190	57666.7
sp|P01042|KNG1_HUMAN	KNG1_HUMAN	1.45253e+06	116821	28800.5
sp|P02656|APOC3_HUMAN	APOC3_HUMAN	1.45725e+06	128261	28346.2
sp|P02766|TTHY_HUMAN	TTHY_HUMAN	1.46936e+06	111733	26037.2
sp|P08670|VIME_HUMAN	VIME_HUMAN	1.47758e+06	145285	35847.9
sp|P01023|A2MG_HUMAN	A2MG_HUMAN	1.52654e+06	149902	44016.7
sp|P06727|APOA4_HUMAN	APOA4_HUMAN	1.5309e+06	146711	30942.6
sp|P27169|PON1_HUMAN	PON1_HUMAN	1.54329e+06	148585	32622.2
sp|P01764|HV323_HUMAN	HV323_HUMAN	1.60664e+06	156965	46180.3
sp|P00338|LDHA_HUMAN	LDHA_HUMAN	1.60881e+06	130777	33824.8
sp|P27482|CALL3_HUMAN	CALL3_HUMAN	1.65838e+06	252924	61073.9
sp|P01780|HV307_HUMAN	HV307_HUMAN	1.71472e+06	204987	62571.4
sp|Q8NBJ4|GOLM1_HUMAN	GOLM1_HUMAN	1.73218e+06	166113	35823.4
sp|P69905|HBA_HUMAN	HBA_HUMAN	1.74735e+06	152013	40951.9
sp|Q99879|H2B1M_HUMAN	H2B1M_HUMAN	1.75248e+06	101862	41877.4
sp|Q16695|H31T_HUMAN	H31T_HUMAN	1.76446e+06	172165	36974.7
sp|P27487|DPP4_HUMAN	DPP4_HUMAN	1.83285e+06	170847	47285.3
sp|P10599|THIO_HUMAN	THIO_HUMAN	1.86798e+06	201240	38950.8
sp|P80303-2|NUCB2_HUMAN	NUCB2_HUMAN	1.89777e+06	87524.6	23557.6
sp|P01619|KV320_HUMAN	KV320_HUMAN	1.94502e+06	175215	40403.4
sp|P22079|PERL_HUMAN	PERL_HUMAN	1.94587e+06	209181	48878.6
sp|P22891|PROZ_HUMAN	PROZ_HUMAN	2.19306e+06	175524	41712.6
sp|P10909|CLUS_HUMAN	CLUS_HUMAN	2.27092e+06	283643	55117.1
sp|P31025|LCN1_HUMAN	LCN1_HUMAN	2.33547e+06	207793	50462.2
sp|P07359|GP1BA_HUMAN	GP1BA_HUMAN	2.3426e+06	224701	52576.1
sp|Q8N4F0|BPIB2_HUMAN	BPIB2_HUMAN	2.46418e+06	220856	91069.5
sp|P27797|CALR_HUMAN	CALR_HUMAN	2.48175e+06	236786	52072.2
sp|P01024|CO3_HUMAN	CO3_HUMAN	2.55071e+06	223315	53532.1
sp|P05109|S10A8_HUMAN	S10A8_HUMAN	2.57005e+06	269771	71866.2
sp|P05155|IC1_HUMAN	IC1_HUMAN	2.59403e+06	227669	48674.4
sp|P07225|PROS_HUMAN	PROS_HUMAN	2.65943e+06	213647	51611
sp|P02649|APOE_HUMAN	APOE_HUMAN	2.66138e+06	272632	68258.3
sp|Q07654|TFF3_HUMAN	TFF3_HUMAN	2.68958e+06	254517	65920
sp|P04264|K2C1_HUMAN	K2C1_HUMAN	2.73918e+06	249311	66011.6
sp|P01877|IGHA2_HUMAN	IGHA2_HUMAN	2.77356e+06	357445	83050.6
sp|P00738|HPT_HUMAN	HPT_HUMAN	2.77437e+06	266468	65322.9
sp|P06870|KLK1_HUMAN	KLK1_HUMAN	2.92648e+06	276989	90415.6
sp|P02679|FIBG_HUMAN	FIBG_HUMAN	2.99574e+06	270935	68382.5
sp|Q08380|LG3BP_HUMAN	LG3BP_HUMAN	3.02848e+06	340155	65238.3
sp|P02654|APOC1_HUMAN	APOC1_HUMAN	3.12229e+06	323079	77252.1
sp|P04003|C4BPA_HUMAN	C4BPA_HUMAN	3.26205e+06	368573	62346
sp|P62258|1433E_HUMAN	1433E_HUMAN	3.29456e+06	352258	82846.3
sp|P02787|TRFE_HUMAN	TRFE_HUMAN	3.48364e+06	322363	81868.9
sp|P31947|1433S_HUMAN	1433S_HUMAN	3.78389e+06	318862	95681.9
sp|P00740|FA9_HUMAN	FA9_HUMAN	3.79065e+06	346884	80038.6
sp|P51884|LUM_HUMAN	LUM_HUMAN	3.85436e+06	412854	86438.1
sp|P67936-2|TPM4_HUMAN	TPM4_HUMAN	4.11111e+06	370383	86052.1
sp|P02675|FIBB_HUMAN	FIBB_HUMAN	4.18307e+06	373363	92292
sp|P04080|CYTB_HUMAN	CYTB_HUMAN	4.33703e+06	339216	103476
sp|P02671|FIBA_HUMAN	FIBA_HUMAN	4.52941e+06	464727	109796
sp|P04004|VTNC_HUMAN	VTNC_HUMAN	4.6102e+06	460653	106951
sp|P68871|HBB_HUMAN	HBB_HUMAN	4.65591e+06	407228	98637.8
sp|P28325|CYTD_HUMAN	CYTD_HUMAN	4.74137e+06	392632	94100
sp|P12259|FA5_HUMAN	FA5_HUMAN	4.80489e+06	374839	120025
sp|P01009|A1AT_HUMAN	A1AT_HUMAN	5.24732e+06	441115	107771
sp|P62805|H4_HUMAN	H4_HUMAN	5.6669e+06	523041	121527
sp|P49458|SRP09_HUMAN	SRP09_HUMAN	5.85342e+06	484475	136557
sp|P02768|ALBU_HUMAN	ALBU_HUMAN	5.94327e+06	708503	193344
sp|P0C0L5|CO4B_HUMAN	CO4B_HUMAN	6.02437e+06	567608	132122
sp|P0CG05|LAC2_HUMAN	LAC2_HUMAN	6.12925e+06	783597	147092
sp|Q8TDL5|BPIB1_HUMAN	BPIB1_HUMAN	6.13466e+06	525236	133697
sp|P02647|APOA1_HUMAN	APOA1_HUMAN	6.13778e+06	938810	223730
sp|P01591|IGJ_HUMAN	IGJ_HUMAN	6.48228e+06	335043	140487
sp|P01871|IGHM_HUMAN	IGHM_HUMAN	6.63613e+06	806167	184725
sp|P01834|IGKC_HUMAN	IGKC_HUMAN	7.69892e+06	818374	144443
sp|P63104|1433Z_HUMAN	1433Z_HUMAN	8.43106e+06	913451	237780
sp|P07237|PDIA1_HUMAN	PDIA1_HUMAN	8.49058e+06	787759	236141
sp|Q06033|ITIH3_HUMAN	ITIH3_HUMAN	8.51713e+06	1.01642e+06	218978
sp|P01037|CYTN_HUMAN	CYTN_HUMAN	9.32496e+06	806159	157009
sp|P01857|IGHG1_HUMAN	IGHG1_HUMAN	9.36194e+06	920274	213351
sp|P01833|PIGR_HUMAN	PIGR_HUMAN	9.61234e+06	1.03657e+06	268816
sp|P01859|IGHG2_HUMAN	IGHG2_HUMAN	9.9394e+06	811656	121412
sp|P01876|IGHA1_HUMAN	IGHA1_HUMAN	1.04122e+07	1.02538e+06	252324
sp|B9A064|IGLL5_HUMAN	IGLL5_HUMAN	1.05491e+07	1.08439e+06	234702
sp|P00742|FA10_HUMAN	FA10_HUMAN	1.07937e+07	1.09323e+06	264605
sp|P04745|AMY1_HUMAN	AMY1_HUMAN	1.15744e+07	1.04408e+06	213007
sp|P12273|PIP_HUMAN	PIP_HUMAN	1.31881e+07	1.77869e+06	331419
sp|Q9UGM3|DMBT1_HUMAN	DMBT1_HUMAN	1.43774e+07	1.4378e+06	349509
sp|P60709|ACTB_HUMAN	ACTB_HUMAN	1.48006e+07	1.53419e+06	361668
sp|P59665|DEF1_HUMAN	DEF1_HUMAN	1.83021e+07	2.99828e+06	727498
sp|Q8TAX7|MUC7_HUMAN	MUC7_HUMAN	2.01133e+07	2.60586e+06	642814
sp|O77932|DXO_HUMAN	DXO_HUMAN	2.06469e+07	2.05829e+06	496268
sp|P02760|AMBP_HUMAN	AMBP_HUMAN	2.90483e+07	1.20682e+06	318090
sp|P00734|THRB_HUMAN	THRB_HUMAN	4.55495e+07	6.91019e+06	1.79588e+06
sp|P23280|CAH6_HUMAN	CAH6_HUMAN	4.61178e+07	6.55414e+06	1.30508e+06
sp|P19827|ITIH1_HUMAN	ITIH1_HUMAN	4.85519e+07	8.05091e+06	1.88006e+06
sp|Q96DA0|ZG16B_HUMAN	ZG16B_HUMAN	6.57817e+07	1.1917e+07	2.57237e+06
sp|Q96DR5|BPIA2_HUMAN	BPIA2_HUMAN	8.06259e+07	1.68952e+07	3.00002e+06
sp|P19823|ITIH2_HUMAN	ITIH2_HUMAN	9.36526e+07	1.95621e+07	4.32735e+06
sp|Q9HC84|MUC5B_HUMAN	MUC5B_HUMAN	1.18962e+08	2.40909e+07	5.21076e+06
sp|Q7Z5N4|SDK1_HUMAN	SDK1_HUMAN		5669.14	1602.49
sp|Q9Y2R9|RT07_HUMAN	RT07_HUMAN		1703.45	496.012
sp|P07602|SAP_HUMAN	SAP_HUMAN	268.773	368.531
sp|O15042|SR140_HUMAN	SR140_HUMAN	2624.67
sp|Q8WXE0|CSKI2_HUMAN	CSKI2_HUMAN	1627.04	863.953
sp|O15355|PPM1G_HUMAN	PPM1G_HUMAN	1330.59	508.693
sp|Q9UBE0|SAE1_HUMAN	SAE1_HUMAN	2658.17	291.13
sp|Q9H3Q3|G3ST2_HUMAN	G3ST2_HUMAN	3208.55	224.638
sp|O15084|ANR28_HUMAN	ANR28_HUMAN	6584.51	222.71
sp|P17405|ASM_HUMAN	ASM_HUMAN	2200.48	615.095
sp|Q9H9A5|CNO10_HUMAN	CNO10_HUMAN	756.398	203.967
sp|P50440|GATM_HUMAN	GATM_HUMAN	1637.78	282.656
sp|P12104|FABPI_HUMAN	FABPI_HUMAN	4345.87	681.405
sp|P55209|NP1L1_HUMAN	NP1L1_HUMAN	799.949	341.693
sp|Q8N165|PDK1L_HUMAN	PDK1L_HUMAN	2439.22	431.377
sp|Q2I0M4|LRC26_HUMAN	LRC26_HUMAN	9656.47	222.985
sp|Q96N67|DOCK7_HUMAN	DOCK7_HUMAN	12713.9	513.556
sp|Q13435|SF3B2_HUMAN	SF3B2_HUMAN	2386.89	347.707
sp|Q6ZU15|SEP14_HUMAN	SEP14_HUMAN	4193.57	305.36
sp|P56192|SYMC_HUMAN	SYMC_HUMAN	3798.7	407.489
sp|Q9NQX7|ITM2C_HUMAN	ITM2C_HUMAN	2728.98	470.084
sp|O15484|CAN5_HUMAN	CAN5_HUMAN	2596.72	1876.46
sp|Q13573|SNW1_HUMAN	SNW1_HUMAN	1802.97	1694.11
sp|Q9H269|VPS16_HUMAN	VPS16_HUMAN	9897.18	349.918
sp|Q6BCY4|NB5R2_HUMAN	NB5R2_HUMAN	1852.27
sp|P31040|SDHA_HUMAN	SDHA_HUMAN	22132.5	1922.3
sp|Q96ER3|SAAL1_HUMAN	SAAL1_HUMAN	2299.06	370.645
sp|Q92900|RENT1_HUMAN	RENT1_HUMAN	9808.16	374.081
sp|Q9BWD1|THIC_HUMAN	THIC_HUMAN	4199.63	305.346
sp|Q92597|NDRG1_HUMAN	NDRG1_HUMAN	2462.01	369.029
sp|Q3ZCW2|LEGL_HUMAN	LEGL_HUMAN	1237.17	641.301
sp|P32320|CDD_HUMAN	CDD_HUMAN	3686.18	353.634
sp|Q9H8H0|NOL11_HUMAN	NOL11_HUMAN	1218.25	214.446
sp|O43148|MCES_HUMAN	MCES_HUMAN	16376.8	893.836
sp|Q9BT73|PSMG3_HUMAN	PSMG3_HUMAN	2394.87	761.354
sp|Q07812|BAX_HUMAN	BAX_HUMAN	13199.5	803.507
sp|Q8N350|CBARP_HUMAN	CBARP_HUMAN	10881.7	326.339
sp|Q5JU69|TOR2A_HUMAN	TOR2A_HUMAN	1396.08	3298.83
sp|O60739|EIF1B_HUMAN	EIF1B_HUMAN	1188.44	510.751
sp|Q02878|RL6_HUMAN	RL6_HUMAN	3407.58	407.135
sp|P30566|PUR8_HUMAN	PUR8_HUMAN	20039.3	749.374
sp|O15049|N4BP3_HUMAN	N4BP3_HUMAN	2342.35	245.682
sp|Q14393|GAS6_HUMAN	GAS6_HUMAN	502.016	286.063
sp|Q86VX2|COMD7_HUMAN	COMD7_HUMAN	1025.47	135.615
sp|Q9UGQ3|GTR6_HUMAN	GTR6_HUMAN	456.303	203.571
sp|O14521|DHSD_HUMAN	DHSD_HUMAN	3243.97	271.359
sp|O14735|CDIPT_HUMAN	CDIPT_HUMAN	560.504	245.661
sp|O14744|ANM5_HUMAN	ANM5_HUMAN	10590.9	325.046
sp|O14972|VP26C_HUMAN	VP26C_HUMAN	1204.65	203.738
sp|O15379|HDAC3_HUMAN	HDAC3_HUMAN	6261.08	571.419
sp|O60762|DPM1_HUMAN	DPM1_HUMAN	2084.12	1930.44
sp|O75531|BAF_HUMAN	BAF_HUMAN	271.677	2183.66
sp|P09104|ENOG_HUMAN	ENOG_HUMAN	8382.21	389.777
sp|P20020|AT2B1_HUMAN	AT2B1_HUMAN	380.053	245.682
sp|P21281|VATB2_HUMAN	VATB2_HUMAN	1727.81	203.493
sp|P42892|ECE1_HUMAN	ECE1_HUMAN	6887.6	610.176
sp|P43243|MATR3_HUMAN	MATR3_HUMAN	4123.35	194.381
sp|P43897|EFTS_HUMAN	EFTS_HUMAN	2182.32	1416.36
sp|P48163|MAOX_HUMAN	MAOX_HUMAN	3103.84	246.284
sp|P49915|GUAA_HUMAN	GUAA_HUMAN	2471.6	162.756
sp|P51532|SMCA4_HUMAN	SMCA4_HUMAN	3034.62	728.943
sp|P54136|SYRC_HUMAN	SYRC_HUMAN	7324.13	224.617
sp|P55160|NCKPL_HUMAN	NCKPL_HUMAN	5572.69	445.28
sp|P55884|EIF3B_HUMAN	EIF3B_HUMAN	847.916	203.553
sp|P62249|RS16_HUMAN	RS16_HUMAN	3840.05	549.126
sp|P63010|AP2B1_HUMAN	AP2B1_HUMAN	7068.66	855.899
sp|P68431|H31_HUMAN	H31_HUMAN	1516.06	288.476
sp|Q12980|NPRL3_HUMAN	NPRL3_HUMAN	541.62	669.197
sp|Q13459|MYO9B_HUMAN	MYO9B_HUMAN	3389.05	221.382
sp|Q15758|AAAT_HUMAN	AAAT_HUMAN	7148.17	726.16
sp|Q495M3|S36A2_HUMAN	S36A2_HUMAN	207.013	128.664
sp|Q5QJ74|TBCEL_HUMAN	TBCEL_HUMAN	1528.58	338.934
sp|Q6ZW31|SYDE1_HUMAN	SYDE1_HUMAN	754.981	461.756
sp|Q71DI3|H32_HUMAN	H32_HUMAN	11024.7	407.13
sp|Q86VP6|CAND1_HUMAN	CAND1_HUMAN	1455.15	526.802
sp|Q8IY37|DHX37_HUMAN	DHX37_HUMAN	672.629	245.682
sp|Q8NCN5|PDPR_HUMAN	PDPR_HUMAN	1863.45	446.05
sp|Q96HY6|DDRGK_HUMAN	DDRGK_HUMAN	21497	1756.07
sp|Q96S52|PIGS_HUMAN	PIGS_HUMAN	2545.03	203.559
sp|Q96TA1|NIBA2_HUMAN	NIBA2_HUMAN	4686.27	593.145
sp|Q9BUI4|RPC3_HUMAN	RPC3_HUMAN	1584.67	519.017
sp|Q9BUQ8|DDX23_HUMAN	DDX23_HUMAN	701.916	583.523
sp|Q9GZS3|WDR61_HUMAN	WDR61_HUMAN	537.043	416.596
sp|Q9H9H4|VP37B_HUMAN	VP37B_HUMAN	1435.11	107.613
sp|Q9NX47|MARH5_HUMAN	MARH5_HUMAN	385.319	813.802
sp|Q9NYU2|UGGG1_HUMAN	UGGG1_HUMAN	1824.65	203.567
sp|Q9P126|CLC1B_HUMAN	CLC1B_HUMAN	4650.18	350.227
sp|Q9P2K2|TXD16_HUMAN	TXD16_HUMAN	1786.13	199.502
sp|Q9Y5K6|CD2AP_HUMAN	CD2AP_HUMAN	10835.7	495.136
sp|Q9Y6C9|MTCH2_HUMAN	MTCH2_HUMAN	3063.94	343.215

## Sheet: Saliva vs Plasma
				Individual
Protein Pilot ID	Uniprot ID	Gene name	Protein name	Plasma-EV 1	Plasma-EV 2	Plasma-EV 3	Saliva-EV 1	Saliva-EV 2	Saliva-EV 3
sp|P01023|A2MG_HUMAN	A2MG_HUMAN	A2M	Alpha-2-macroglobulin (Alpha-2-M) (C3 and PZP-like alpha-2-macroglobulin domain-containing protein 5)	6.74753e+08	5.72806e+08	6.61538e+08	1.72609e+06	2.00309e+06	1.81708e+06
sp|P60709|ACTB_HUMAN	ACTB_HUMAN	ACTB	Actin, cytoplasmic 1 (Beta-actin) [Cleaved into: Actin, cytoplasmic 1, N-terminally processed]	1.76731e+07	2.90078e+07	2.31351e+07	2.50654e+09	1.9467e+09	2.13362e+09
sp|P63261|ACTG_HUMAN	ACTG_HUMAN	ACTG1	Actin, cytoplasmic 2 (Gamma-actin) [Cleaved into: Actin, cytoplasmic 2, N-terminally processed]	2.19423e+06	2.08774e+06	1.01518e+06	768097	620805	9122.02
sp|O43707|ACTN4_HUMAN	ACTN4_HUMAN	ACTN4	Alpha-actinin-4 (Non-muscle alpha-actinin 4)	378750	1.1142e+06	2.05875e+06	2.10148e+07	2.12863e+07	2.67436e+07
sp|P23526|SAHH_HUMAN	SAHH_HUMAN	AHCY	Adenosylhomocysteinase (AdoHcyase) (EC 3.3.1.1) (S-adenosyl-L-homocysteine hydrolase)	1.03606e+06	888561	773148	3.31031e+06	2.67737e+06	2.76629e+06
sp|P02768|ALBU_HUMAN	ALBU_HUMAN	ALB	Albumin	1.95401e+09	1.51011e+09	1.36959e+09	1.46058e+07	1.60321e+07	2.39578e+07
sp|P04075|ALDOA_HUMAN	ALDOA_HUMAN	ALDOA	Fructose-bisphosphate aldolase A (EC 4.1.2.13) (Lung cancer antigen NY-LU-1) (Muscle-type aldolase)	4.69007e+06	2.23217e+06	3.20385e+06	1.30854e+07	2.13409e+07	1.81757e+07
sp|P04083|ANXA1_HUMAN	ANXA1_HUMAN	ANXA1	Annexin A1 (Annexin I) (Annexin-1) (Calpactin II) (Calpactin-2) (Chromobindin-9) (Lipocortin I) (Phospholipase A2 inhibitory protein) (p35)	856439	1.18863e+06	795843	6.00635e+07	5.25192e+07	4.67396e+07
sp|P07355|ANXA2_HUMAN	ANXA2_HUMAN	ANXA2	Annexin A2 (Annexin II) (Annexin-2) (Calpactin I heavy chain) (Calpactin-1 heavy chain) (Chromobindin-8) (Lipocortin II) (Placental anticoagulant protein IV) (PAP-IV) (Protein I) (p36)	2.26827e+06	890830	264377	4.25565e+06	4.94214e+06	3.73233e+06
sp|P08758|ANXA5_HUMAN	ANXA5_HUMAN	ANXA5	Annexin A5 (Anchorin CII) (Annexin V) (Annexin-5) (Calphobindin I) (CBP-I) (Endonexin II) (Lipocortin V) (Placental anticoagulant protein 4) (PP4) (Placental anticoagulant protein I) (PAP-I) (Thromboplastin inhibitor) (Vascular anticoagulant-alpha) (VAC-alpha)	147798	83000.2	58305.5	663471	411750	74351.8
sp|P08133|ANXA6_HUMAN	ANXA6_HUMAN	ANXA6	Annexin A6 (67 kDa calelectrin) (Annexin VI) (Annexin-6) (Calphobindin-II) (CPB-II) (Chromobindin-20) (Lipocortin VI) (Protein III) (p68) (p70)	4147.99	309377	58421.9	278367	191801	349610
sp|P84077|ARF1_HUMAN	ARF1_HUMAN	ARF1	ADP-ribosylation factor 1	1.68664e+06	1.59763e+06	426870	6.58186e+06	9.50223e+06	1.12005e+07
sp|P78371|TCPB_HUMAN	TCPB_HUMAN	CCT2	T-complex protein 1 subunit beta (TCP-1-beta) (CCT-beta)	765715	787970	1.44522e+06	193701	174247	170579
sp|P08962|CD63_HUMAN	CD63_HUMAN	CD63	CD63 antigen (Granulophysin) (Lysosomal-associated membrane protein 3) (LAMP-3) (Melanoma-associated antigen ME491) (OMA81H) (Ocular melanoma-associated antigen) (Tetraspanin-30) (Tspan-30) (CD antigen CD63)	3.0295e+06	490913	885281	4.03144e+07	2.0539e+07	3.98026e+07
sp|P60033|CD81_HUMAN	CD81_HUMAN	CD81	CD81 antigen (26 kDa cell surface protein TAPA-1) (Target of the antiproliferative antibody 1) (Tetraspanin-28) (Tspan-28) (CD antigen CD81)	76260.1	40673.7	64668.3	1.95074e+06	857946	862976
sp|P21926|CD9_HUMAN	CD9_HUMAN	CD9	CD9 antigen (5H9 antigen) (Cell growth-inhibiting gene 2 protein) (Leukocyte antigen MIC3) (Motility-related protein) (MRP-1) (Tetraspanin-29) (Tspan-29) (p24) (CD antigen CD9)	7.33937e+06	1.16029e+06	939334	7.38944e+07	6.77854e+07	6.69578e+07
sp|P60953|CDC42_HUMAN	CDC42_HUMAN	CDC42	Cell division control protein 42 homolog (EC 3.6.5.2) (G25K GTP-binding protein)	10954.1	36231.6	53811.3	457572	828417	1.76311e+06
sp|P23528|COF1_HUMAN	COF1_HUMAN	CFL1	Cofilin-1 (18 kDa phosphoprotein) (p18) (Cofilin, non-muscle isoform)	624356	319585	531209	3.58599e+06	2.99944e+06	2.87142e+06
sp|O00299|CLIC1_HUMAN	CLIC1_HUMAN	CLIC1	Chloride intracellular channel protein 1 (Chloride channel ABP) (Nuclear chloride ion channel 27) (NCC27) (Regulatory nuclear chloride ion channel protein) (hRNCC)	2.58775e+06	3.07168e+08	2.51427e+08	8.07463e+06	8.68266e+06	1.18521e+07
sp|P68104|EF1A1_HUMAN	EF1A1_HUMAN	EEF1A1	Elongation factor 1-alpha 1 (EF-1-alpha-1) (Elongation factor Tu) (EF-Tu) (Eukaryotic elongation factor 1 A-1) (eEF1A-1) (Leukocyte receptor cluster member 7)	499064	6.0992e+06	3.61757e+06	5.50467e+06	5.51588e+06	5.45205e+06
sp|P13639|EF2_HUMAN	EF2_HUMAN	EEF2	Elongation factor 2 (EF-2)	620434	1.51097e+07	2.30377e+06	7.26553e+06	9.11551e+06	8.08891e+06
sp|P06733|ENOA_HUMAN	ENOA_HUMAN	ENO1	Alpha-enolase (EC 4.2.1.11) (2-phospho-D-glycerate hydro-lyase) (C-myc promoter-binding protein) (Enolase 1) (MBP-1) (MPB-1) (Non-neural enolase) (NNE) (Phosphopyruvate hydratase) (Plasminogen-binding protein)	1.17971e+06	5.28857e+07	4.1961e+07	5.77221e+07	6.34559e+07	7.11179e+07
sp|P15311|EZRI_HUMAN	EZRI_HUMAN	EZR	Ezrin (Cytovillin) (Villin-2) (p81)	3.40172e+06	3.5987e+07	9.64376e+06	7.36399e+06	6.62711e+06	7.16422e+06
sp|P04406|G3P_HUMAN	G3P_HUMAN	GAPDH	Glyceraldehyde-3-phosphate dehydrogenase (GAPDH) (EC 1.2.1.12) (Peptidyl-cysteine S-nitrosylase GAPDH) (EC 2.6.99.-)	3.02624e+06	5.51507e+06	3.66723e+06	5.68015e+07	6.80799e+07	6.55345e+07
sp|P50395|GDIB_HUMAN	GDIB_HUMAN	GDI2	Rab GDP dissociation inhibitor beta (Rab GDI beta) (Guanosine diphosphate dissociation inhibitor 2) (GDI-2)	4.17716e+06	1.31675e+06	2.83558e+06	2.92231e+06	5.15048e+06	6.0484e+06
sp|P04899|GNAI2_HUMAN	GNAI2_HUMAN	GNAI2	Guanine nucleotide-binding protein G(i) subunit alpha-2 (Adenylate cyclase-inhibiting G alpha protein)	2.9467e+06	4.27657e+06	2.98021e+06	1.41737e+06	1.41672e+06	1.39955e+06
sp|Q5JWF2|GNAS1_HUMAN	GNAS1_HUMAN	GNAS	Guanine nucleotide-binding protein G(s) subunit alpha isoforms XLas (Adenylate cyclase-stimulating G alpha protein) (Extra large alphas protein) (XLalphas)	182413	4.08257e+06	5.10707e+06	406377	257334	315792
sp|P62873|GBB1_HUMAN	GBB1_HUMAN	GNB1	Guanine nucleotide-binding protein G(I)/G(S)/G(T) subunit beta-1 (Transducin beta chain 1)	795634	1.12747e+07	515089	1.24952e+06	948151	1.06935e+06
sp|P07900-2|HS90A_HUMAN	HS90A_HUMAN	HSP90AA1	Heat shock protein HSP 90-alpha (EC 3.6.4.10) (Heat shock 86 kDa) (HSP 86) (HSP86) (Lipopolysaccharide-associated protein 2) (LAP-2) (LPS-associated protein 2) (Renal carcinoma antigen NY-REN-38)	2.60053e+06	1.63216e+06	2.81757e+06	2.82891e+06	2.60036e+06	2.9076e+06
sp|P07900|HS90A_HUMAN	HS90A_HUMAN	HSP90AA1	Heat shock protein HSP 90-alpha (EC 3.6.4.10) (Heat shock 86 kDa) (HSP 86) (HSP86) (Lipopolysaccharide-associated protein 2) (LAP-2) (LPS-associated protein 2) (Renal carcinoma antigen NY-REN-38)	509540	10254	104600	302322	306363	83650.6
sp|P08238|HS90B_HUMAN	HS90B_HUMAN	HSP90AB1	Heat shock protein HSP 90-beta (HSP 90) (Heat shock 84 kDa) (HSP 84) (HSP84)	1.29307e+07	2.35803e+07	1.90151e+07	6.78796e+06	6.78777e+06	5.4211e+06
sp|P11021|BIP_HUMAN	BIP_HUMAN	HSPA5	Endoplasmic reticulum chaperone BiP (EC 3.6.4.10) (78 kDa glucose-regulated protein) (GRP-78) (Binding-immunoglobulin protein) (BiP) (Heat shock protein 70 family protein 5) (HSP70 family protein 5) (Heat shock protein family A member 5) (Immunoglobulin heavy chain-binding protein)	474823	3.24885e+07	6.15646e+07	751677	348655	442935
sp|P11142|HSP7C_HUMAN	HSP7C_HUMAN	HSPA8	Heat shock cognate 71 kDa protein (EC 3.6.4.10) (Heat shock 70 kDa protein 8) (Lipopolysaccharide-associated protein 1) (LAP-1) (LPS-associated protein 1)	1.00179e+06	1.02589e+06	1.5976e+06	6.01083e+06	4.46719e+06	3.32003e+06
sp|P13473|LAMP2_HUMAN	LAMP2_HUMAN	LAMP2	Lysosome-associated membrane glycoprotein 2 (LAMP-2) (Lysosome-associated membrane protein 2) (CD107 antigen-like family member B) (LGP-96) (CD antigen CD107b)	161945	472190	331551	1.13351e+06	1.03473e+06	841325
sp|P00338|LDHA_HUMAN	LDHA_HUMAN	LDHA	L-lactate dehydrogenase A chain (LDH-A) (EC 1.1.1.27) (Cell proliferation-inducing gene 19 protein) (LDH muscle subunit) (LDH-M) (Renal carcinoma antigen NY-REN-59)	2.91711e+06	2.2042e+06	1.99616e+06	6.38538e+07	6.27961e+07	7.45936e+07
sp|P07195|LDHB_HUMAN	LDHB_HUMAN	LDHB	L-lactate dehydrogenase B chain (LDH-B) (EC 1.1.1.27) (LDH heart subunit) (LDH-H) (Renal carcinoma antigen NY-REN-46)	49539.5	49923.4	47854.6	9725.49	5.80627e+06	5541.13
sp|Q08380|LG3BP_HUMAN	LG3BP_HUMAN	LGALS3BP	Galectin-3-binding protein (Basement membrane autoantigen p105) (Lectin galactoside-binding soluble 3-binding protein) (Mac-2-binding protein) (MAC2BP) (Mac-2 BP) (Tumor-associated antigen 90K)	5.53808e+08	1.12365e+09	6.08934e+08	4.83152e+07	5.81308e+07	7.92098e+07
sp|Q08431|MFGM_HUMAN	MFGM_HUMAN	MFGE8	Lactadherin (Breast epithelial antigen BA46) (HMFG) (MFGM) (Milk fat globule-EGF factor 8) (MFG-E8) (SED1) [Cleaved into: Lactadherin short form; Medin]	828478	1.05333e+07	329509	862434	941812	1.10285e+06
sp|P35579|MYH9_HUMAN	MYH9_HUMAN	MYH9	Myosin-9 (Cellular myosin heavy chain, type A) (Myosin heavy chain 9) (Myosin heavy chain, non-muscle IIa) (Non-muscle myosin heavy chain A) (NMMHC-A) (Non-muscle myosin heavy chain IIa) (NMMHC II-a) (NMMHC-IIA)	370964	69402.8	2.98993e+06	2.46343e+06	2.83987e+06	3.04054e+06
sp|Q8WUM4|PDC6I_HUMAN	PDC6I_HUMAN	PDCD6IP	Programmed cell death 6-interacting protein (PDCD6-interacting protein) (ALG-2-interacting protein 1) (ALG-2-interacting protein X) (Hp95)	156410	108301	99585.2	4.65065e+06	4.55452e+06	3.40118e+06
sp|P07737|PROF1_HUMAN	PROF1_HUMAN	PFN1	Profilin-1 (Epididymis tissue protein Li 184a) (Profilin I)	5.36466e+06	5.83906e+06	4.45324e+06	1.92346e+07	1.91665e+07	1.59472e+07
sp|P00558|PGK1_HUMAN	PGK1_HUMAN	PGK1	Phosphoglycerate kinase 1 (EC 2.7.2.3) (Cell migration-inducing gene 10 protein) (Primer recognition protein 2) (PRP 2)	1.13799e+07	1.35242e+06	4.81942e+06	1.00791e+07	1.48715e+07	1.13781e+07
sp|P14618|KPYM_HUMAN	KPYM_HUMAN	PKM	Pyruvate kinase PKM (EC 2.7.1.40) (Cytosolic thyroid hormone-binding protein) (CTHBP) (Opa-interacting protein 3) (OIP-3) (Pyruvate kinase 2/3) (Pyruvate kinase muscle isozyme) (Thyroid hormone-binding protein 1) (THBP1) (Tumor M2-PK) (p58)	2.97319e+06	5.22393e+06	3.82103e+06	4.65274e+07	4.41607e+07	4.84089e+07
sp|P62937|PPIA_HUMAN	PPIA_HUMAN	PPIA	Peptidyl-prolyl cis-trans isomerase A (PPIase A) (EC 5.2.1.8) (Cyclophilin A) (Cyclosporin A-binding protein) (Rotamase A) [Cleaved into: Peptidyl-prolyl cis-trans isomerase A, N-terminally processed]	337936	75546	100492	2.58944e+06	2.28488e+06	1.88936e+06
sp|Q06830|PRDX1_HUMAN	PRDX1_HUMAN	PRDX1	Peroxiredoxin-1 (EC 1.11.1.24) (Natural killer cell-enhancing factor A) (NKEF-A) (Proliferation-associated gene protein) (PAG) (Thioredoxin peroxidase 2) (Thioredoxin-dependent peroxide reductase 2) (Thioredoxin-dependent peroxiredoxin 1)	1.53349e+06	2.04906e+06	4.40969e+06	1.06282e+07	1.15135e+07	1.127e+07
sp|P32119|PRDX2_HUMAN	PRDX2_HUMAN	PRDX2	Peroxiredoxin-2 (EC 1.11.1.24) (Natural killer cell-enhancing factor B) (NKEF-B) (PRP) (Thiol-specific antioxidant protein) (TSA) (Thioredoxin peroxidase 1) (Thioredoxin-dependent peroxide reductase 1) (Thioredoxin-dependent peroxiredoxin 2)	11987.7	27160.8	25746.2	11550.2	26102.3	195263
sp|P51149|RAB7A_HUMAN	RAB7A_HUMAN	RAB7A	Ras-related protein Rab-7a (EC 3.6.5.2)	111203	155697	439385	1.4316e+06	1.8564e+06	1.5214e+06
sp|P63000|RAC1_HUMAN	RAC1_HUMAN	RAC1	Ras-related C3 botulinum toxin substrate 1 (EC 3.6.5.2) (Cell migration-inducing gene 5 protein) (Ras-like protein TC25) (p21-Rac1)	2.77717e+06	3.24613e+06	106507	629751	373187	71030.5
sp|P62826|RAN_HUMAN	RAN_HUMAN	RAN	GTP-binding nuclear protein Ran (Androgen receptor-associated protein 24) (GTPase Ran) (Ras-like protein TC4) (Ras-related nuclear protein)	347429	611878	355178	3.14788e+06	1.71886e+06	2.19852e+06
sp|P61586|RHOA_HUMAN	RHOA_HUMAN	RHOA	Transforming protein RhoA (EC 3.6.5.2) (Rho cDNA clone 12) (h12)	1.13404e+06	95246.6	550086	3.73611e+06	3.31455e+06	3.97382e+06
sp|O00560-2|SDCB1_HUMAN	SDCB1_HUMAN	SDCBP	Syntenin-1 (Melanoma differentiation-associated protein 9) (MDA-9) (Pro-TGF-alpha cytoplasmic domain-interacting protein 18) (TACIP18) (Scaffold protein Pbp1) (Syndecan-binding protein 1)	455444	1.18339e+06	3.53139e+06	5.39675e+06	5.83152e+06	7.5507e+06
sp|O00560|SDCB1_HUMAN	SDCB1_HUMAN	SDCBP	Syntenin-1 (Melanoma differentiation-associated protein 9) (MDA-9) (Pro-TGF-alpha cytoplasmic domain-interacting protein 18) (TACIP18) (Scaffold protein Pbp1) (Syndecan-binding protein 1)	1.65867e+06	1.71101e+06	5.31954e+06	3.10091e+06	2.48986e+06	2.78039e+06
sp|P27105|STOM_HUMAN	STOM_HUMAN	STOM	Stomatin (Erythrocyte band 7 integral membrane protein) (Erythrocyte membrane protein band 7.2) (Protein 7.2b)	22084.3	993962	164724	1.23662e+06	1.67474e+06	299993
sp|P02786|TFR1_HUMAN	TFR1_HUMAN	TFRC	Transferrin receptor protein 1 (TR) (TfR) (TfR1) (Trfr) (T9) (p90) (CD antigen CD71) [Cleaved into: Transferrin receptor protein 1, serum form (sTfR)]	2.02838e+06	43893.5	398701	6491.02	19500.2	160576
sp|P07996|TSP1_HUMAN	TSP1_HUMAN	THBS1	Thrombospondin-1 (Glycoprotein G)	3.91513e+07	9.37408e+07	4.9186e+07	2.43946e+07	3.9502e+07	4.23465e+07
sp|P29401|TKT_HUMAN	TKT_HUMAN	TKT	Transketolase (TK) (EC 2.2.1.1)	1.63677e+06	1.62297e+06	602699	4.11105e+06	5.1932e+06	4.56385e+06
sp|P60174|TPIS_HUMAN	TPIS_HUMAN	TPI1	Triosephosphate isomerase (TIM) (EC 5.3.1.1) (Methylglyoxal synthase) (EC 4.2.3.3) (Triose-phosphate isomerase)	159909	308088	72212.7	1.29797e+06	1.63927e+06	1.69954e+06
sp|Q99816|TS101_HUMAN	TS101_HUMAN	TSG101	Tumor susceptibility gene 101 protein (ESCRT-I complex subunit TSG101)	34823.2	20835.4	12244.2	243285	182568	11048.4
sp|Q71U36|TBA1A_HUMAN	TBA1A_HUMAN	TUBA1A	Tubulin alpha-1A chain (Alpha-tubulin 3) (Tubulin B-alpha-1) (Tubulin alpha-3 chain) [Cleaved into: Detyrosinated tubulin alpha-1A chain]	1.5059e+06	245022	326596	1.13494e+06	1.19019e+06	821375
sp|P68363|TBA1B_HUMAN	TBA1B_HUMAN	TUBA1B	Tubulin alpha-1B chain (Alpha-tubulin ubiquitous) (Tubulin K-alpha-1) (Tubulin alpha-ubiquitous chain) [Cleaved into: Detyrosinated tubulin alpha-1B chain]	2.09731e+06	5.61811e+06	2.2184e+06	4.64e+06	6.00903e+06	5.46172e+06
sp|P22314|UBA1_HUMAN	UBA1_HUMAN	UBA1	Ubiquitin-like modifier-activating enzyme 1 (EC 6.2.1.45) (Protein A1S9) (Ubiquitin-activating enzyme E1)	1.16742e+06	464661	907260	1.34185e+06	793968	847781
sp|P55072|TERA_HUMAN	TERA_HUMAN	VCP	Transitional endoplasmic reticulum ATPase (TER ATPase) (EC 3.6.4.6) (15S Mg(2+)-ATPase p97 subunit) (Valosin-containing protein) (VCP)	890323	8.66234e+06	799393	6.96858e+06	7.41013e+06	5.73404e+06
sp|P31946-2|1433B_HUMAN	1433B_HUMAN	YWHAB	14-3-3 protein beta/alpha (Protein 1054) (Protein kinase C inhibitor protein 1) (KCIP-1) [Cleaved into: 14-3-3 protein beta/alpha, N-terminally processed]	222093	946233	704768	3.64361e+06	3.81306e+06	3.52688e+06
sp|P31946|1433B_HUMAN	1433B_HUMAN	YWHAB	14-3-3 protein beta/alpha (Protein 1054) (Protein kinase C inhibitor protein 1) (KCIP-1) [Cleaved into: 14-3-3 protein beta/alpha, N-terminally processed]	110249	56153.4	74060.9	127331	348324	117236
sp|P62258|1433E_HUMAN	1433E_HUMAN	YWHAE	14-3-3 protein epsilon (14-3-3E)	1.23284e+07	1.05258e+07	1.07686e+07	1.59753e+08	1.78505e+08	2.0895e+08
sp|P61981|1433G_HUMAN	1433G_HUMAN	YWHAG	14-3-3 protein gamma (Protein kinase C inhibitor protein 1) (KCIP-1) [Cleaved into: 14-3-3 protein gamma, N-terminally processed]	1.64024e+06	3.73875e+06	3.82074e+06	5.37248e+07	6.44385e+07	7.68832e+07
sp|Q04917|1433F_HUMAN	1433F_HUMAN	YWHAH	14-3-3 protein eta (Protein AS1)	324738	132079	409965	1.36289e+06	180105	155022
sp|P27348|1433T_HUMAN	1433T_HUMAN	YWHAQ	14-3-3 protein theta (14-3-3 protein T-cell) (14-3-3 protein tau) (Protein HS1)	310435	677529	434610	3.34677e+06	2.96304e+06	2.47761e+06
sp|P63104|1433Z_HUMAN	1433Z_HUMAN	YWHAZ	14-3-3 protein zeta/delta (Protein kinase C inhibitor protein 1) (KCIP-1)	1.36483e+08	1.98626e+08	3.07493e+08	4.60755e+08	5.11598e+08	6.518e+08
sp|P0C0L5|CO4B_HUMAN	CO4B_HUMAN	C4B	Complement C4-B (Basic complement C4) (C3 and PZP-like alpha-2-macroglobulin domain-containing protein 3) [Cleaved into: Complement C4 beta chain; Complement C4-B alpha chain; C4a anaphylatoxin; C4b-B; C4d-B; Complement C4 gamma chain]	4.87067e+09	4.82859e+09	4.98223e+09	3.48303e+06	3.01434e+06	5.36645e+06
sp|Q96DA0|ZG16B_HUMAN	ZG16B_HUMAN	ZG16B	Zymogen granule protein 16 homolog B	6.22496e+06	5.18925e+06	2.8887e+06	4.80784e+09	4.69321e+09	4.91126e+09
sp|P36952|SPB5_HUMAN	SPB5_HUMAN	SERPINB5	Serpin B5 (Maspin) (Peptidase inhibitor 5) (PI-5)	7.1209e+06	6.56123e+06	6.03331e+06	3.74343e+07	3.68643e+07	3.58253e+07
sp|P40394|ADH7_HUMAN	ADH7_HUMAN	ADH7	All-trans-retinol dehydrogenase [NAD(+)] ADH7 (EC 1.1.1.105) (Alcohol dehydrogenase class 4 mu/sigma chain) (EC 1.1.1.1) (Alcohol dehydrogenase class IV mu/sigma chain) (Gastric alcohol dehydrogenase) (Omega-hydroxydecanoate dehydrogenase ADH7) (EC 1.1.1.66) (Retinol dehydrogenase)	237875	286049	198391	2.55507e+06	2.4361e+06	2.47071e+06
sp|P02671|FIBA_HUMAN	FIBA_HUMAN	FGA	Fibrinogen alpha chain [Cleaved into: Fibrinopeptide A; Fibrinogen alpha chain]	2.39329e+09	2.2549e+09	2.38632e+09	2.4202e+07	2.22061e+07	3.99946e+07
sp|P08779|K1C16_HUMAN	K1C16_HUMAN	KRT16	Keratin, type I cytoskeletal 16 (Cytokeratin-16) (CK-16) (Keratin-16) (K16)	2.3808e+07	2.54119e+07	2.46528e+07	1.19303e+06	762252	819728
sp|Q9UJC5|SH3L2_HUMAN	SH3L2_HUMAN	SH3BGRL2	SH3 domain-binding glutamic acid-rich-like protein 2 (Fovea-associated SH3 domain-binding protein)	6.03525e+06	5.99057e+06	5.66854e+06	116544	55842.9	155574
sp|Q96T51|RUFY1_HUMAN	RUFY1_HUMAN	RUFY1	RUN and FYVE domain-containing protein 1 (FYVE-finger protein EIP1) (La-binding protein 1) (Rab4-interacting protein) (Zinc finger FYVE domain-containing protein 12)	4.65889e+07	5.10973e+07	4.93398e+07	81483	186004	203369
sp|P01861|IGHG4_HUMAN	IGHG4_HUMAN	IGHG4	Immunoglobulin heavy constant gamma 4 (Ig gamma-4 chain C region)	2.02935e+08	1.85273e+08	1.92e+08	1.42748e+06	2.39597e+06	1.4198e+06
sp|P22079|PERL_HUMAN	PERL_HUMAN	LPO	Lactoperoxidase (LPO) (EC 1.11.1.7) (Salivary peroxidase) (SPO)	807843	2.10121e+06	3.73027e+06	8.26253e+07	8.49958e+07	9.02046e+07
sp|Q01469|FABP5_HUMAN	FABP5_HUMAN	FABP5	Fatty acid-binding protein 5 (Epidermal-type fatty acid-binding protein) (E-FABP) (Fatty acid-binding protein, epidermal) (Psoriasis-associated fatty acid-binding protein homolog) (PA-FABP)	543803	1.1058e+06	225832	6.0076e+07	6.14811e+07	6.75788e+07
sp|P01040|CYTA_HUMAN	CYTA_HUMAN	CSTA	Cystatin-A (Cystatin-AS) (Stefin-A) [Cleaved into: Cystatin-A, N-terminally processed]	86154.8	38965	123371	1.26506e+06	1.1743e+06	1.14974e+06
sp|P05155|IC1_HUMAN	IC1_HUMAN	SERPING1	Plasma protease C1 inhibitor (C1 Inh) (C1Inh) (C1 esterase inhibitor) (C1-inhibiting factor) (Serpin G1)	1.02903e+09	1.16263e+09	1.04433e+09	2.41028e+06	2.51301e+06	4.70495e+06
sp|P59665|DEF1_HUMAN	DEF1_HUMAN	DEFA1	Neutrophil defensin 1 (Defensin, alpha 1) (HNP-1) (HP-1) (HP1) [Cleaved into: HP 1-56; Neutrophil defensin 2 (HNP-2) (HP-2) (HP2)]	4.18812e+07	2.72354e+07	3.88888e+07	9.53959e+08	8.36894e+08	8.90279e+08
sp|P68366|TBA4A_HUMAN	TBA4A_HUMAN	TUBA4A	Tubulin alpha-4A chain (Alpha-tubulin 1) (Testis-specific alpha-tubulin) (Tubulin H2-alpha) (Tubulin alpha-1 chain)	26369.4	204374	103655	2.24579e+06	2.50348e+06	2.42325e+06
sp|P30153|2AAA_HUMAN	2AAA_HUMAN	PPP2R1A	Serine/threonine-protein phosphatase 2A 65 kDa regulatory subunit A alpha isoform (Medium tumor antigen-associated 61 kDa protein) (PP2A subunit A isoform PR65-alpha) (PP2A subunit A isoform R1-alpha)	107145	105887	102135	557317	495632	528123
sp|P27169|PON1_HUMAN	PON1_HUMAN	PON1	Serum paraoxonase/arylesterase 1 (PON 1) (EC 3.1.1.2) (EC 3.1.1.81) (EC 3.1.8.1) (Aromatic esterase 1) (A-esterase 1) (K-45) (Serum aryldialkylphosphatase 1)	7.42056e+08	7.53999e+08	6.54994e+08	5.01985e+06	4.7715e+06	4.7614e+06
sp|P04745|AMY1_HUMAN	AMY1_HUMAN	MYCBP	c-Myc-binding protein	1.15332e+07	2.17989e+07	6.59778e+06	5.01603e+08	5.80192e+08	5.35563e+08
sp|P00739|HPTR_HUMAN	HPTR_HUMAN	HPR	Haptoglobin-related protein	4.33029e+06	4.91802e+06	4.86734e+06	554825	382351	394647
sp|Q562R1|ACTBL_HUMAN	ACTBL_HUMAN	ACTBL2	Beta-actin-like protein 2 (Kappa-actin)	4.8858e+07	5.02731e+07	5.01625e+07	2.61458e+07	2.35845e+07	2.24181e+07
sp|Q6P1A2|MBOA5_HUMAN	MBOA5_HUMAN	LPCAT3	Lysophospholipid acyltransferase 5 (LPLAT 5) (EC 2.3.1.-) (1-acylglycerophosphocholine O-acyltransferase) (EC 2.3.1.23) (1-acylglycerophosphoethanolamine O-acyltransferase) (EC 2.3.1.n7) (1-acylglycerophosphoserine O-acyltransferase) (EC 2.3.1.n6) (Lysophosphatidylcholine acyltransferase) (LPCAT) (Lyso-PC acyltransferase) (Lysophosphatidylcholine acyltransferase 3) (Lyso-PC acyltransferase 3) (Ly…	386974	793763	201570	7.00867e+06	6.75374e+06	7.62826e+06
sp|P01611|KVD12_HUMAN	KVD12_HUMAN	IGKV1D-12	Immunoglobulin kappa variable 1D-12 (Ig kappa chain V-I region Wes)	1.61679e+07	1.40942e+07	1.46961e+07	2.06576e+06	1.79086e+06	1.89582e+06
sp|P29508|SPB3_HUMAN	SPB3_HUMAN	SERPINB3	Serpin B3 (Protein T4-A) (Squamous cell carcinoma antigen 1) (SCCA-1)	2.26078e+06	1.44042e+06	415129	3.08996e+07	2.79507e+07	3.23456e+07
sp|O60218|AK1BA_HUMAN	AK1BA_HUMAN	AKR1B10	Aldo-keto reductase family 1 member B10 (EC 1.1.1.300) (EC 1.1.1.54) (ARL-1) (Aldose reductase-like) (Aldose reductase-related protein) (ARP) (hARP) (Small intestine reductase) (SI reductase)	284681	624776	656893	3.05498e+06	2.98546e+06	3.05205e+06
sp|P61026|RAB10_HUMAN	RAB10_HUMAN	RAB10	Ras-related protein Rab-10 (EC 3.6.5.2)	124330	164902	271433	3.94952e+06	4.05878e+06	4.56949e+06
sp|Q14CN2|CLCA4_HUMAN	CLCA4_HUMAN	CLCA4	Calcium-activated chloride channel regulator 4 (EC 3.4.-.-) (Calcium-activated chloride channel family member 4) (hCLCA4) (Calcium-activated chloride channel protein 2) (CaCC-2) (hCaCC-2) (Chloride channel accessory 4) [Cleaved into: Calcium-activated chloride channel regulator 4, 110 kDa form; Calcium-activated chloride channel regulator 4, 30 kDa form]	1.38419e+06	700601	1.10061e+06	5.25583e+06	5.15764e+06	5.13497e+06
sp|P30041|PRDX6_HUMAN	PRDX6_HUMAN	PRDX6	Peroxiredoxin-6 (EC 1.11.1.27) (1-Cys peroxiredoxin) (1-Cys PRX) (24 kDa protein) (Acidic calcium-independent phospholipase A2) (aiPLA2) (EC 3.1.1.4) (Antioxidant protein 2) (Glutathione-dependent peroxiredoxin) (Liver 2D page spot 40) (Lysophosphatidylcholine acyltransferase 5) (LPC acyltransferase 5) (LPCAT-5) (Lyso-PC acyltransferase 5) (EC 2.3.1.23) (Non-selenium glutathione peroxidase) (NSGP…	1.23941e+06	829020	803709	1.05216e+08	8.9443e+07	9.39994e+07
sp|P48740-3|MASP1_HUMAN	MASP1_HUMAN	MASP1	Mannan-binding lectin serine protease 1 (EC 3.4.21.-) (Complement factor MASP-3) (Complement-activating component of Ra-reactive factor) (Mannose-binding lectin-associated serine protease 1) (MASP-1) (Mannose-binding protein-associated serine protease) (Ra-reactive factor serine protease p100) (RaRF) (Serine protease 5) [Cleaved into: Mannan-binding lectin serine protease 1 heavy chain; Mannan-bi…	3.84132e+06	3.87207e+06	3.32481e+06	43272.2	125245	17047.9
sp|Q9BRK5|CAB45_HUMAN	CAB45_HUMAN	SDF4	45 kDa calcium-binding protein (Cab45) (Stromal cell-derived factor 4) (SDF-4)	194538	208072	40917.4	1.32227e+06	1.43007e+06	1.38292e+06
sp|Q8NFL0|B3GN7_HUMAN	B3GN7_HUMAN	B3GNT7	UDP-GlcNAc:betaGal beta-1,3-N-acetylglucosaminyltransferase 7 (BGnT-7) (Beta-1,3-Gn-T7) (Beta-1,3-N-acetylglucosaminyltransferase 7) (Beta3Gn-T7) (EC 2.4.1.-)	7402.4	5343.75	29333.4	376844	330969	380323
sp|P04632|CPNS1_HUMAN	CPNS1_HUMAN	CAPNS1	Calpain small subunit 1 (CSS1) (Calcium-activated neutral proteinase small subunit) (CANP small subunit) (Calcium-dependent protease small subunit) (CDPS) (Calcium-dependent protease small subunit 1) (Calpain regulatory subunit)	23552	198440	26261.5	1.54756e+06	1.45238e+06	1.61033e+06
sp|P02774|VTDB_HUMAN	VTDB_HUMAN	GC	Vitamin D-binding protein (DBP) (VDB) (Gc protein-derived macrophage activating factor) (Gc-MAF) (GcMAF) (Gc-globulin) (Group-specific component) (Gc) (Vitamin D-binding protein-macrophage activating factor) (DBP-maf)	2.27363e+08	2.24563e+08	2.60102e+08	1.59785e+07	1.66206e+07	1.48145e+07
sp|O96005|CLPT1_HUMAN	CLPT1_HUMAN	CLPTM1	Cleft lip and palate transmembrane protein 1	2.59215e+06	2.90035e+06	2.58977e+06	275325	486457	419468
sp|P06331|HV434_HUMAN	HV434_HUMAN	IGHV4-34	Immunoglobulin heavy variable 4-34 (Ig heavy chain V-II region ARH-77)	1.61991e+07	1.47333e+07	1.42011e+07	1.22958e+06	1.85618e+06	2.56609e+06
sp|P08493|MGP_HUMAN	MGP_HUMAN	MGP	Matrix Gla protein (MGP) (Cell growth-inhibiting gene 36 protein)	98066.8	33499.3	55005.3	677362	750911	653015
sp|P25788|PSA3_HUMAN	PSA3_HUMAN	PSMA3	Proteasome subunit alpha type-3 (Macropain subunit C8) (Multicatalytic endopeptidase complex subunit C8) (Proteasome component C8)	584183	1.48801e+06	2.46817e+06	1.14805e+07	1.21851e+07	1.19306e+07
sp|Q9BPX5|ARP5L_HUMAN	ARP5L_HUMAN	ARPC5L	Actin-related protein 2/3 complex subunit 5-like protein (Arp2/3 complex 16 kDa subunit 2) (ARC16-2)	2584.76	19463.6	35942.5	813332	965573	956818
sp|P04792|HSPB1_HUMAN	HSPB1_HUMAN	HSPB1	Heat shock protein beta-1 (HspB1) (28 kDa heat shock protein) (Estrogen-regulated 24 kDa protein) (Heat shock 27 kDa protein) (HSP 27) (Stress-responsive protein 27) (SRP27)	544940	2.40439e+06	762648	1.70549e+07	1.97329e+07	1.87361e+07
sp|Q13630|FCL_HUMAN	FCL_HUMAN	GFUS	GDP-L-fucose synthase (EC 1.1.1.271) (GDP-4-keto-6-deoxy-D-mannose-3,5-epimerase-4-reductase) (Protein FX) (Red cell NADP(H)-binding protein) (Short-chain dehydrogenase/reductase family 4E member 1)	27042.6	85088.9	71013	493570	441053	471717
sp|O77932|DXO_HUMAN	DXO_HUMAN	DXO	Decapping and exoribonuclease protein (DXO) (EC 3.6.1.-) (5'-3' exoribonuclease DXO) (EC 3.1.13.-) (Dom-3 homolog Z) (NAD-capped RNA hydrolase DXO) (DeNADding enzyme DXO) (EC 3.6.1.-)	20456.9	25081.1	15544.8	1.6204e+09	1.6318e+09	1.92318e+09
sp|P32926|DSG3_HUMAN	DSG3_HUMAN	DSG3	Desmoglein-3 (130 kDa pemphigus vulgaris antigen) (PVA) (Cadherin family member 6)	2.15221e+06	222405	2.32996e+06	2.08412e+07	1.82081e+07	1.88986e+07
sp|P01042|KNG1_HUMAN	KNG1_HUMAN	KNG1	Kininogen-1 (Alpha-2-thiol proteinase inhibitor) (Fitzgerald factor) (High molecular weight kininogen) (HMWK) (Williams-Fitzgerald-Flaujeac factor) [Cleaved into: Kininogen-1 heavy chain; T-kinin (Ile-Ser-Bradykinin); Bradykinin (Kallidin I); Lysyl-bradykinin (Kallidin II); Kininogen-1 light chain; Low molecular weight growth-promoting factor]	2.10923e+08	2.45242e+08	2.57426e+08	4.8887e+06	5.46513e+06	8.06844e+06
sp|Q14624|ITIH4_HUMAN	ITIH4_HUMAN	ITIH4	Inter-alpha-trypsin inhibitor heavy chain H4 (ITI heavy chain H4) (ITI-HC4) (Inter-alpha-inhibitor heavy chain 4) (Inter-alpha-trypsin inhibitor family heavy chain-related protein) (IHRP) (Plasma kallikrein sensitive glycoprotein 120) (Gp120) (PK-120) [Cleaved into: 70 kDa inter-alpha-trypsin inhibitor heavy chain H4; 35 kDa inter-alpha-trypsin inhibitor heavy chain H4]	4.62695e+07	3.78222e+07	4.22654e+07	1.63218e+06	1.35327e+06	2.69227e+06
sp|P52209|6PGD_HUMAN	6PGD_HUMAN	PGD	6-phosphogluconate dehydrogenase, decarboxylating (EC 1.1.1.44)	4.72769e+06	1.00709e+06	3.7593e+06	3.79523e+07	4.51881e+07	4.23436e+07
sp|Q6MZM9|PRR27_HUMAN	PRR27_HUMAN	PRR27	Proline-rich protein 27	434714	601384	420668	9.27078e+06	7.78161e+06	7.89215e+06
sp|Q9H173|SIL1_HUMAN	SIL1_HUMAN	SIL1	Nucleotide exchange factor SIL1 (BiP-associated protein) (BAP)	449350	744195	331311	2.57827e+06	2.49424e+06	2.62772e+06
sp|Q13404|UB2V1_HUMAN	UB2V1_HUMAN	UBE2V1	Ubiquitin-conjugating enzyme E2 variant 1 (UEV-1) (CROC-1) (TRAF6-regulated IKK activator 1 beta Uev1A)	174867	119063	68664.7	817911	785431	723428
sp|P19652|A1AG2_HUMAN	A1AG2_HUMAN	ORM2	Alpha-1-acid glycoprotein 2 (AGP 2) (Orosomucoid-2) (OMD 2)	2.72888e+08	2.40567e+08	2.99807e+08	863300	679994	1.56902e+06
sp|Q15181|IPYR_HUMAN	IPYR_HUMAN	PPA1	Inorganic pyrophosphatase (EC 3.6.1.1) (Pyrophosphate phospho-hydrolase) (PPase)	7.42069e+06	8.52299e+06	9.2303e+06	83490.6	89550.7	165346
sp|O00764|PDXK_HUMAN	PDXK_HUMAN	PDXK	Pyridoxal kinase (EC 2.7.1.35) (Pyridoxine kinase)	1.58484e+06	1.97566e+06	1.85963e+06	40450.4	18889.6	22294.2
sp|Q05519|SRS11_HUMAN	SRS11_HUMAN	SRSF11	Serine/arginine-rich splicing factor 11 (Arginine-rich 54 kDa nuclear protein) (p54) (Splicing factor, arginine/serine-rich 11)	20373.1	2726.25	7793.45	2.56868e+06	2.579e+06	2.09996e+06
sp|P32942|ICAM3_HUMAN	ICAM3_HUMAN	ICAM3	Intercellular adhesion molecule 3 (ICAM-3) (CDw50) (ICAM-R) (CD antigen CD50)	2.36934e+06	2.26964e+06	2.71553e+06	351325	331514	204509
sp|Q8NBJ4|GOLM1_HUMAN	GOLM1_HUMAN	GOLM1	Golgi membrane protein 1 (Golgi membrane protein GP73) (Golgi phosphoprotein 2)	3.31897e+06	4.79381e+06	6.03463e+06	8.74373e+07	7.58513e+07	7.11014e+07
sp|Q8N4F0|BPIB2_HUMAN	BPIB2_HUMAN	BPIFB2	BPI fold-containing family B member 2 (Bactericidal/permeability-increasing protein-like 1) (BPI-like 1) (Long palate, lung and nasal epithelium carcinoma-associated protein 2) (RYSR)	1.76758e+06	2.01405e+06	2.46999e+06	5.948e+07	6.4385e+07	7.40359e+07
sp|P62273|RS29_HUMAN	RS29_HUMAN	RPS29	40S ribosomal protein S29 (Small ribosomal subunit protein uS14)	45170.7	161534	27030.9	2.90583e+06	2.34731e+06	2.80398e+06
sp|P00450|CERU_HUMAN	CERU_HUMAN	CP	Ceruloplasmin (EC 1.16.3.1) (Ferroxidase)	1.30467e+08	1.04494e+08	1.13639e+08	3.49232e+06	3.55945e+06	4.89267e+06
sp|Q9BPX1|DHB14_HUMAN	DHB14_HUMAN	HSD17B14	17-beta-hydroxysteroid dehydrogenase 14 (17-beta-HSD 14) (EC 1.1.1.62) (17-beta-hydroxysteroid dehydrogenase DHRS10) (Dehydrogenase/reductase SDR family member 10) (Retinal short-chain dehydrogenase/reductase retSDR3) (Short chain dehydrogenase/reductase family 47C member 1)	32055.6	16984.8	7451.84	3.10554e+06	2.58448e+06	3.2449e+06
sp|O43933|PEX1_HUMAN	PEX1_HUMAN	PEX1	Peroxisome biogenesis factor 1 (Peroxin-1) (Peroxisome biogenesis disorder protein 1)	166886	60320.3	131288	1.81252e+06	2.17702e+06	1.82025e+06
sp|P18827|SDC1_HUMAN	SDC1_HUMAN	SDC1	Syndecan-1 (SYND1) (CD antigen CD138)	632459	810178	803622	2.96005e+06	2.85851e+06	2.52013e+06
sp|P23280|CAH6_HUMAN	CAH6_HUMAN	CA6	Carbonic anhydrase 6 (EC 4.2.1.1) (Carbonate dehydratase VI) (Carbonic anhydrase VI) (CA-VI) (Salivary carbonic anhydrase) (Secreted carbonic anhydrase)	7.30457e+07	1.16937e+06	5.60695e+07	4.43525e+09	3.4928e+09	3.82347e+09
sp|P48740|MASP1_HUMAN	MASP1_HUMAN	MASP1	Mannan-binding lectin serine protease 1 (EC 3.4.21.-) (Complement factor MASP-3) (Complement-activating component of Ra-reactive factor) (Mannose-binding lectin-associated serine protease 1) (MASP-1) (Mannose-binding protein-associated serine protease) (Ra-reactive factor serine protease p100) (RaRF) (Serine protease 5) [Cleaved into: Mannan-binding lectin serine protease 1 heavy chain; Mannan-bi…	2.89644e+07	3.39516e+07	3.71105e+07	77976.3	87427.9	325075
sp|P13727|PRG2_HUMAN	PRG2_HUMAN	PRG2	Bone marrow proteoglycan (BMPG) (Proteoglycan 2) [Cleaved into: Eosinophil granule major basic protein (EMBP) (MBP) (Pregnancy-associated major basic protein)]	3.13196e+06	2.56228e+06	3.14994e+06	263310	152608	85009.3
sp|P01780|HV307_HUMAN	HV307_HUMAN	IGHV3-7	Immunoglobulin heavy variable 3-7 (Ig heavy chain V-III region GAL) (Ig heavy chain V-III region GAR) (Ig heavy chain V-III region JON)	1.38187e+08	1.64929e+08	1.49723e+08	4.22575e+07	4.25948e+07	4.40854e+07
sp|Q13103|SPP24_HUMAN	SPP24_HUMAN	SPP2	Secreted phosphoprotein 24 (Spp-24) (Secreted phosphoprotein 2)	3.29519e+06	3.63589e+06	3.93413e+06	321485	71844.5	593805
sp|Q8ND76|CCNY_HUMAN	CCNY_HUMAN	CCNY	Cyclin-Y (Cyc-Y) (Cyclin box protein 1) (Cyclin fold protein 1) (cyclin-X)	2.34243e+06	2.28085e+06	2.07395e+06	191928	481330	532437
sp|P03973|SLPI_HUMAN	SLPI_HUMAN	SLPI	Antileukoproteinase (ALP) (BLPI) (HUSI-1) (Mucus proteinase inhibitor) (MPI) (Protease inhibitor WAP4) (Secretory leukocyte protease inhibitor) (Seminal proteinase inhibitor) (WAP four-disulfide core domain protein 4)	1.11256e+06	1.23017e+06	653413	1.55319e+07	1.77609e+07	1.40974e+07
sp|O94985|CSTN1_HUMAN	CSTN1_HUMAN	CLSTN1	Calsyntenin-1 (Alcadein-alpha) (Alc-alpha) (Alzheimer-related cadherin-like protein) (Non-classical cadherin XB31alpha) [Cleaved into: Soluble Alc-alpha (SAlc-alpha); CTF1-alpha (C-terminal fragment 1-alpha)]	332113	348410	395759	69350.8	93286.2	70512.6
sp|P41218|MNDA_HUMAN	MNDA_HUMAN	MNDA	Myeloid cell nuclear differentiation antigen	42973	6941.13	33445.1	365231	297963	345464
sp|O75116|ROCK2_HUMAN	ROCK2_HUMAN	ROCK2	Rho-associated protein kinase 2 (EC 2.7.11.1) (Rho kinase 2) (Rho-associated, coiled-coil-containing protein kinase 2) (Rho-associated, coiled-coil-containing protein kinase II) (ROCK-II) (p164 ROCK-2)	1.94344e+08	2.0747e+08	1.60877e+08	12539.6	8019.36	18778.6
sp|P28066|PSA5_HUMAN	PSA5_HUMAN	PSMA5	Proteasome subunit alpha type-5 (Macropain zeta chain) (Multicatalytic endopeptidase complex zeta chain) (Proteasome zeta chain)	18128.3	28313.8	78992.5	1.15778e+06	949291	938400
sp|O15511|ARPC5_HUMAN	ARPC5_HUMAN	ARPC5	Actin-related protein 2/3 complex subunit 5 (Arp2/3 complex 16 kDa subunit) (p16-ARC)	24981.1	19767.6	21337.2	4.50697e+06	4.6163e+06	5.67924e+06
sp|Q9Y4L1|HYOU1_HUMAN	HYOU1_HUMAN	HYOU1	Hypoxia up-regulated protein 1 (150 kDa oxygen-regulated protein) (ORP-150) (170 kDa glucose-regulated protein) (GRP-170)	244834	268745	338370	5.49746e+06	4.43723e+06	4.46087e+06
sp|P07225|PROS_HUMAN	PROS_HUMAN	PROS1	Vitamin K-dependent protein S	6.54e+08	7.99958e+08	8.5535e+08	604005	1.3812e+06	555432
sp|Q8TAX7|MUC7_HUMAN	MUC7_HUMAN	MUC7	Mucin-7 (MUC-7) (Apo-MG2) (Salivary mucin-7)	3.8083e+06	206985	4.97099e+07	7.14216e+08	7.88679e+08	9.19241e+08
sp|P28676|GRAN_HUMAN	GRAN_HUMAN	GCA	Grancalcin	157804	86727.4	156879	1.39498e+06	1.2268e+06	1.10288e+06
sp|P01037|CYTN_HUMAN	CYTN_HUMAN	CST1	Cystatin-SN (Cystain-SA-I) (Cystatin-1) (Salivary cystatin-SA-1)	1.53958e+06	1.31402e+06	1.99432e+06	8.51937e+08	6.68248e+08	8.65547e+08
sp|P45877|PPIC_HUMAN	PPIC_HUMAN	PPIC	Peptidyl-prolyl cis-trans isomerase C (PPIase C) (EC 5.2.1.8) (Cyclophilin C) (Rotamase C)	4080.16	54414.9	13601.4	920624	734133	744212
sp|P00734|THRB_HUMAN	THRB_HUMAN	F2	Prothrombin (EC 3.4.21.5) (Coagulation factor II) [Cleaved into: Activation peptide fragment 1; Activation peptide fragment 2; Thrombin light chain; Thrombin heavy chain]	1.51063e+10	1.97308e+10	1.91223e+10	1.54388e+07	1.0412e+07	1.2961e+07
sp|P09486|SPRC_HUMAN	SPRC_HUMAN	SPARC	SPARC (Basement-membrane protein 40) (BM-40) (Osteonectin) (ON) (Secreted protein acidic and rich in cysteine)	1.76807e+07	2.29258e+07	2.26188e+07	244732	239870	215969
sp|P01833|PIGR_HUMAN	PIGR_HUMAN	PIGR	Polymeric immunoglobulin receptor (PIgR) (Poly-Ig receptor) (Hepatocellular carcinoma-associated protein TB6) [Cleaved into: Secretory component]	1.21824e+06	2.15561e+06	383180	8.11604e+08	6.11811e+08	7.53798e+08
sp|Q9BTM1|H2AJ_HUMAN	H2AJ_HUMAN	H2AJ	Histone H2A.J (H2a/j)	97337.5	91752.1	85691.2	6.79154e+07	5.55296e+07	7.38345e+07
sp|P62805|H4_HUMAN	H4_HUMAN	H4C1	Histone H4	2.50276e+06	1.11119e+06	4.2133e+06	2.87617e+08	3.14168e+08	3.77315e+08
sp|P25786|PSA1_HUMAN	PSA1_HUMAN	PSMA1	Proteasome subunit alpha type-1 (30 kDa prosomal protein) (PROS-30) (Macropain subunit C2) (Multicatalytic endopeptidase complex subunit C2) (Proteasome component C2) (Proteasome nu chain)	538471	785998	616307	1.0346e+07	1.09554e+07	8.40677e+06
sp|Q6PCB0|VWA1_HUMAN	VWA1_HUMAN	VWA1	von Willebrand factor A domain-containing protein 1	12686.8	8527.43	9438.38	666876	539924	718267
sp|P26447|S10A4_HUMAN	S10A4_HUMAN	S100A4	Protein S100-A4 (Calvasculin) (Metastasin) (Placental calcium-binding protein) (Protein Mts1) (S100 calcium-binding protein A4)	30134.6	53507.8	53784.6	851222	813405	653464
sp|P40818|UBP8_HUMAN	UBP8_HUMAN	USP8	Ubiquitin carboxyl-terminal hydrolase 8 (EC 3.4.19.12) (Deubiquitinating enzyme 8) (Ubiquitin isopeptidase Y) (hUBPy) (Ubiquitin thioesterase 8) (Ubiquitin-specific-processing protease 8)	28965.2	16836.9	50203.5	177349	168744	156715
sp|P08174-2|DAF_HUMAN	DAF_HUMAN	CD55	Complement decay-accelerating factor (CD antigen CD55)	2.12084e+06	683435	1.46538e+06	2.25751e+07	1.85007e+07	1.77766e+07
sp|P40925|MDHC_HUMAN	MDHC_HUMAN	MDH1	Malate dehydrogenase, cytoplasmic (EC 1.1.1.37) (Cytosolic malate dehydrogenase) (Diiodophenylpyruvate reductase) (EC 1.1.1.96)	76706.9	76031.8	98993.1	722118	571109	600843
sp|Q15036|SNX17_HUMAN	SNX17_HUMAN	SNX17	Sorting nexin-17	2.43332e+06	2.89602e+06	3.18375e+06	290345	224479	306156
sp|P50990-2|TCPQ_HUMAN	TCPQ_HUMAN	CCT8	T-complex protein 1 subunit theta (TCP-1-theta) (CCT-theta) (Chaperonin containing T-complex polypeptide 1 subunit 8) (Renal carcinoma antigen NY-REN-15)	1.4416e+06	1.81995e+06	1.80368e+06	195859	188209	276452
sp|P02765|FETUA_HUMAN	FETUA_HUMAN	AHSG	Alpha-2-HS-glycoprotein (Alpha-2-Z-globulin) (Ba-alpha-2-glycoprotein) (Fetuin-A) [Cleaved into: Alpha-2-HS-glycoprotein chain A; Alpha-2-HS-glycoprotein chain B]	2.5771e+08	3.48262e+08	3.05543e+08	1.03003e+06	2.19826e+06	2.35449e+06
sp|P06744|G6PI_HUMAN	G6PI_HUMAN	GPI	Glucose-6-phosphate isomerase (GPI) (EC 5.3.1.9) (Autocrine motility factor) (AMF) (Neuroleukin) (NLK) (Phosphoglucose isomerase) (PGI) (Phosphohexose isomerase) (PHI) (Sperm antigen 36) (SA-36)	602254	2.26854e+06	1.05957e+06	1.72435e+07	1.91389e+07	2.24296e+07
sp|Q8N5C7|DTWD1_HUMAN	DTWD1_HUMAN	DTWD1	tRNA-uridine aminocarboxypropyltransferase 1 (EC 2.5.1.25) (DTW domain-containing protein 1)	66445	6781.68	60322.6	4.80164e+06	6.39495e+06	5.25296e+06
sp|O94763|RMP_HUMAN	RMP_HUMAN	URI1	Unconventional prefoldin RPB5 interactor 1 (Protein NNX3) (Protein phosphatase 1 regulatory subunit 19) (RNA polymerase II subunit 5-mediating protein) (RPB5-mediating protein)	2.18475e+07	1.64253e+07	1.80437e+07	570599	379575	57303.1
sp|P62987|RL40_HUMAN	RL40_HUMAN	UBA52	Ubiquitin-60S ribosomal protein L40 (CEP52) (Ubiquitin A-52 residue ribosomal protein fusion product 1) [Cleaved into: Ubiquitin; 60S ribosomal protein L40 (Large ribosomal subunit protein eL40)]	135971	605029	1.23928e+06	1.25865e+07	9.75757e+06	1.04995e+07
sp|P0DMV9|HS71B_HUMAN	HS71B_HUMAN	HSPA1B	Heat shock 70 kDa protein 1B (Heat shock 70 kDa protein 2) (HSP70-2) (HSP70.2)	1.30498e+06	1.21015e+06	1.46379e+06	5.4766e+06	5.29658e+06	4.43548e+06
sp|P09758|TACD2_HUMAN	TACD2_HUMAN	TACSTD2	Tumor-associated calcium signal transducer 2 (Cell surface glycoprotein Trop-2) (Membrane component chromosome 1 surface marker 1) (Pancreatic carcinoma marker protein GA733-1)	382617	261513	564725	1.95138e+06	1.79697e+06	1.65056e+06
sp|P07237|PDIA1_HUMAN	PDIA1_HUMAN	P4HB	Protein disulfide-isomerase (PDI) (EC 5.3.4.1) (Cellular thyroid hormone-binding protein) (Prolyl 4-hydroxylase subunit beta) (p55)	9.21343e+06	1.40265e+07	1.92567e+07	4.02207e+08	5.42805e+08	4.73965e+08
sp|P15291|B4GT1_HUMAN	B4GT1_HUMAN	B4GALT1	Beta-1,4-galactosyltransferase 1 (Beta-1,4-GalTase 1) (Beta4Gal-T1) (b4Gal-T1) (EC 2.4.1.-) (Beta-N-acetylglucosaminyl-glycolipid beta-1,4-galactosyltransferase) (Beta-N-acetylglucosaminylglycopeptide beta-1,4-galactosyltransferase) (EC 2.4.1.38) (Lactose synthase A protein) (EC 2.4.1.22) (N-acetyllactosamine synthase) (EC 2.4.1.90) (Nal synthase) (Neolactotriaosylceramide beta-1,4-galactosyltran…	182249	1.07868e+06	177777	3.98088e+06	3.81691e+06	4.07024e+06
sp|P04275|VWF_HUMAN	VWF_HUMAN	VWF	von Willebrand factor (vWF) [Cleaved into: von Willebrand antigen 2 (von Willebrand antigen II)]	1.21506e+07	8.98416e+06	1.05998e+07	448811	124297	353325
sp|P05546|HEP2_HUMAN	HEP2_HUMAN	SERPIND1	Heparin cofactor 2 (Heparin cofactor II) (HC-II) (Protease inhibitor leuserpin-2) (HLS2) (Serpin D1)	8.98992e+07	7.06344e+07	9.39315e+07	2.39155e+06	5.86579e+06	2.27934e+06
sp|O60462|NRP2_HUMAN	NRP2_HUMAN	NRP2	Neuropilin-2 (Vascular endothelial cell growth factor 165 receptor 2)	996039	898123	994145	228099	35823.7	227337
sp|Q9UGM5|FETUB_HUMAN	FETUB_HUMAN	FETUB	Fetuin-B (16G2) (Fetuin-like protein IRL685) (Gugu)	251666	223847	233114	80862.8	52425.7	32190.8
sp|P61077|UB2D3_HUMAN	UB2D3_HUMAN	UBE2D3	Ubiquitin-conjugating enzyme E2 D3 (EC 2.3.2.23) ((E3-independent) E2 ubiquitin-conjugating enzyme D3) (EC 2.3.2.24) (E2 ubiquitin-conjugating enzyme D3) (Ubiquitin carrier protein D3) (Ubiquitin-conjugating enzyme E2(17)KB 3) (Ubiquitin-conjugating enzyme E2-17 kDa 3) (Ubiquitin-protein ligase D3)	72302	77859.4	61596.2	740855	693438	562278
sp|Q9BZG8|DPH1_HUMAN	DPH1_HUMAN	DPH1	2-(3-amino-3-carboxypropyl)histidine synthase subunit 1 (EC 2.5.1.108) (Diphthamide biosynthesis protein 1) (Diphtheria toxin resistance protein 1) (Ovarian cancer-associated gene 1 protein) (S-adenosyl-L-methionine:L-histidine 3-amino-3-carboxypropyltransferase 1)	18776.6	9137.91	122954	1.49077e+07	1.97438e+07	1.56005e+07
sp|P55064|AQP5_HUMAN	AQP5_HUMAN	AQP5	Aquaporin-5 (AQP-5)	576258	345229	146476	8.09519e+06	6.22585e+06	6.4986e+06
sp|P01008|ANT3_HUMAN	ANT3_HUMAN	SERPINC1	Antithrombin-III (ATIII) (Serpin C1)	1.7179e+07	1.26836e+07	1.5097e+07	558818	590001	775305
sp|P01031|CO5_HUMAN	CO5_HUMAN	C5	Complement C5 (C3 and PZP-like alpha-2-macroglobulin domain-containing protein 4) [Cleaved into: Complement C5 beta chain; Complement C5 alpha chain; C5a anaphylatoxin; Complement C5 alpha' chain]	1.21322e+07	9.13298e+06	1.05009e+07	864057	1.1547e+06	1.01745e+06
sp|P01877|IGHA2_HUMAN	IGHA2_HUMAN	IGHA2	Immunoglobulin heavy constant alpha 2 (Ig alpha-2 chain C region) (Ig alpha-2 chain C region BUT) (Ig alpha-2 chain C region LAN)	3.05582e+06	2.06117e+06	3.18501e+06	1.57737e+08	1.97933e+08	2.15875e+08
sp|P49747|COMP_HUMAN	COMP_HUMAN	COMP	Cartilage oligomeric matrix protein (COMP) (Thrombospondin-5) (TSP5)	9.35621e+07	1.28191e+08	1.08022e+08	1.0819e+06	623799	411080
sp|Q14116|IL18_HUMAN	IL18_HUMAN	IL18	Interleukin-18 (IL-18) (Iboctadekin) (Interferon gamma-inducing factor) (IFN-gamma-inducing factor) (Interleukin-1 gamma) (IL-1 gamma)	12910.5	59824.7	33479.5	734468	553109	611735
sp|P0C0L4|CO4A_HUMAN	CO4A_HUMAN	C4A	Complement C4-A (Acidic complement C4) (C3 and PZP-like alpha-2-macroglobulin domain-containing protein 2) [Cleaved into: Complement C4 beta chain; Complement C4-A alpha chain; C4a anaphylatoxin; C4b-A; C4d-A; Complement C4 gamma chain]	6.22106e+08	7.01547e+08	8.51759e+08	553621	1.0606e+06	1.12799e+06
sp|Q9HC84|MUC5B_HUMAN	MUC5B_HUMAN	MUC5B	Mucin-5B (MUC-5B) (Cervical mucin) (High molecular weight salivary mucin MG1) (Mucin-5 subtype B, tracheobronchial) (Sublingual gland mucin)	2.79101e+06	1.59911e+06	2.89689e+06	2.93468e+11	2.17311e+11	2.90143e+11
sp|P07357|CO8A_HUMAN	CO8A_HUMAN	C8A	Complement component C8 alpha chain (Complement component 8 subunit alpha)	349947	442121	367662	79952.5	87496.3	75186.2
sp|Q13790|APOF_HUMAN	APOF_HUMAN	APOF	Apolipoprotein F (Apo-F) (Lipid transfer inhibitor protein) (LTIP)	5.39158e+07	6.58686e+07	4.81151e+07	181586	347852	88864.7
sp|P31146|COR1A_HUMAN	COR1A_HUMAN	CORO1A	Coronin-1A (Coronin-like protein A) (Clipin-A) (Coronin-like protein p57) (Tryptophan aspartate-containing coat protein) (TACO)	290581	607853	211262	3.26317e+06	4.15062e+06	3.38549e+06
sp|P00742|FA10_HUMAN	FA10_HUMAN	F10	Coagulation factor X (EC 3.4.21.6) (Stuart factor) (Stuart-Prower factor) [Cleaved into: Factor X light chain; Factor X heavy chain; Activated factor Xa heavy chain]	2.1661e+10	2.67512e+10	3.01526e+10	271200	1.33959e+06	1.78146e+06
sp|Q969K7|TMM54_HUMAN	TMM54_HUMAN	TMEM54	Transmembrane protein 54 (Beta-casein-like protein) (Protein CAC-1)	8.78215e+06	7.73084e+06	6.30522e+06	34681.1	21620.8	6488.02
sp|Q96PD5|PGRP2_HUMAN	PGRP2_HUMAN	PGLYRP2	N-acetylmuramoyl-L-alanine amidase (EC 3.5.1.28) (Peptidoglycan recognition protein 2) (Peptidoglycan recognition protein long) (PGRP-L)	2.74785e+06	3.09672e+06	3.27993e+06	402142	627700	962365
sp|P29034|S10A2_HUMAN	S10A2_HUMAN	S100A2	Protein S100-A2 (CAN19) (Protein S-100L) (S100 calcium-binding protein A2)	1.50349e+06	354697	60678.8	2.42645e+07	1.80379e+07	1.97235e+07
sp|Q9UKR3|KLK13_HUMAN	KLK13_HUMAN	KLK13	Kallikrein-13 (EC 3.4.21.-) (Kallikrein-like protein 4) (KLK-L4)	370892	226785	15016.1	1.45376e+06	1.30876e+06	1.46797e+06
sp|P43652|AFAM_HUMAN	AFAM_HUMAN	AFM	Afamin (Alpha-albumin) (Alpha-Alb)	1.57486e+07	1.17292e+07	1.45211e+07	1.71738e+06	829470	512060
sp|P06870|KLK1_HUMAN	KLK1_HUMAN	KLK1	Kallikrein-1 (EC 3.4.21.35) (Kidney/pancreas/salivary gland kallikrein) (Tissue kallikrein)	806054	454439	875364	1.47935e+08	1.53842e+08	1.11811e+08
sp|P30044|PRDX5_HUMAN	PRDX5_HUMAN	PRDX5	Peroxiredoxin-5, mitochondrial (EC 1.11.1.24) (Alu corepressor 1) (Antioxidant enzyme B166) (AOEB166) (Liver tissue 2D-page spot 71B) (PLP) (Peroxiredoxin V) (Prx-V) (Peroxisomal antioxidant enzyme) (TPx type VI) (Thioredoxin peroxidase PMP20) (Thioredoxin-dependent peroxiredoxin 5)	249291	1.25613e+06	59964.8	4.57731e+06	4.78369e+06	5.22203e+06
sp|Q14520|HABP2_HUMAN	HABP2_HUMAN	HABP2	Hyaluronan-binding protein 2 (EC 3.4.21.-) (Factor VII-activating protease) (Factor seven-activating protease) (FSAP) (Hepatocyte growth factor activator-like protein) (Plasma hyaluronan-binding protein) [Cleaved into: Hyaluronan-binding protein 2 50 kDa heavy chain; Hyaluronan-binding protein 2 50 kDa heavy chain alternate form; Hyaluronan-binding protein 2 27 kDa light chain; Hyaluronan-binding…	1.51155e+08	1.63073e+08	2.06814e+08	413282	273960	429029
sp|P13646|K1C13_HUMAN	K1C13_HUMAN	KRT13	Keratin, type I cytoskeletal 13 (Cytokeratin-13) (CK-13) (Keratin-13) (K13)	935418	1.65574e+06	1.50893e+06	2.31715e+07	2.2166e+07	2.95798e+07
sp|P20618|PSB1_HUMAN	PSB1_HUMAN	PSMB1	Proteasome subunit beta type-1 (Macropain subunit C5) (Multicatalytic endopeptidase complex subunit C5) (Proteasome component C5) (Proteasome gamma chain)	15720.6	103411	69440.8	604339	482022	497236
sp|P02748|CO9_HUMAN	CO9_HUMAN	C9	Complement component C9 [Cleaved into: Complement component C9a; Complement component C9b]	9.84509e+07	1.13587e+08	1.36942e+08	3.68782e+06	2.64736e+06	4.83385e+06
sp|P08571|CD14_HUMAN	CD14_HUMAN	CD14	Monocyte differentiation antigen CD14 (Myeloid cell-specific leucine-rich glycoprotein) (CD antigen CD14) [Cleaved into: Monocyte differentiation antigen CD14, urinary form; Monocyte differentiation antigen CD14, membrane-bound form]	1.41882e+06	1.70874e+06	1.82553e+06	9.30511e+06	8.47171e+06	7.05675e+06
sp|Q96B54|ZN428_HUMAN	ZN428_HUMAN	ZNF428	Zinc finger protein 428 (Enzyme-like protein PIT13)	233884	243117	130579	676387	775732	659912
sp|P15941|MUC1_HUMAN	MUC1_HUMAN	MUC1	Mucin-1 (MUC-1) (Breast carcinoma-associated antigen DF3) (Cancer antigen 15-3) (CA 15-3) (Carcinoma-associated mucin) (Episialin) (H23AG) (Krebs von den Lungen-6) (KL-6) (PEMT) (Peanut-reactive urinary mucin) (PUM) (Polymorphic epithelial mucin) (PEM) (Tumor-associated epithelial membrane antigen) (EMA) (Tumor-associated mucin) (CD antigen CD227) [Cleaved into: Mucin-1 subunit alpha (MUC1-NT) (M…	64995.4	29829	19386.9	1.45867e+06	1.09828e+06	1.10028e+06
sp|P01860|IGHG3_HUMAN	IGHG3_HUMAN	IGHG3	Immunoglobulin heavy constant gamma 3 (HDC) (Heavy chain disease protein) (Ig gamma-3 chain C region)	3.21288e+07	2.58738e+07	2.61052e+07	3.42102e+06	5.67608e+06	7.18416e+06
sp|Q7Z739|YTHD3_HUMAN	YTHD3_HUMAN	YTHDF3	YTH domain-containing family protein 3 (DF3)	176575	135982	171993	18356.3	22694.6	36646.8
sp|Q969G6|RIFK_HUMAN	RIFK_HUMAN	RFK	Riboflavin kinase (EC 2.7.1.26) (ATP:riboflavin 5'-phosphotransferase) (Flavokinase)	865853	730867	978222	144687	127678	48070.6
sp|O75154|RFIP3_HUMAN	RFIP3_HUMAN	RAB11FIP3	Rab11 family-interacting protein 3 (FIP3-Rab11) (Rab11-FIP3) (Arfophilin-1) (EF hands-containing Rab-interacting protein) (Eferin) (MU-MB-17.148)	1.75293e+06	1.55867e+06	2.14633e+06	195291	34435.3	49501.7
sp|P35858|ALS_HUMAN	ALS_HUMAN	IGFALS	Insulin-like growth factor-binding protein complex acid labile subunit (ALS)	6.92634e+06	6.07126e+06	8.53097e+06	165860	178025	397460
sp|P01036|CYTS_HUMAN	CYTS_HUMAN	CST4	Cystatin-S (Cystatin-4) (Cystatin-SA-III) (Salivary acidic protein 1)	87170.7	81472.8	70056.3	1.43368e+07	1.44506e+07	1.03229e+07
sp|P49913|CAMP_HUMAN	CAMP_HUMAN	CAMP	Cathelicidin antimicrobial peptide (18 kDa cationic antimicrobial protein) (CAP-18) (hCAP-18) [Cleaved into: Antibacterial peptide FALL-39 (FALL-39 peptide antibiotic); Antibacterial peptide LL-37]	476402	1.13622e+06	1.10145e+06	3.49897e+07	3.4592e+07	4.66994e+07
sp|P20851|C4BPB_HUMAN	C4BPB_HUMAN	C4BPB	C4b-binding protein beta chain	1.72991e+08	1.27631e+08	1.28419e+08	727436	428194	641491
sp|Q08188|TGM3_HUMAN	TGM3_HUMAN	TGM3	Protein-glutamine gamma-glutamyltransferase E (EC 2.3.2.13) (Transglutaminase E) (TG(E)) (TGE) (TGase E) (Transglutaminase-3) (TGase-3) [Cleaved into: Protein-glutamine gamma-glutamyltransferase E 50 kDa catalytic chain; Protein-glutamine gamma-glutamyltransferase E 27 kDa non-catalytic chain]	1.86038e+06	1.63031e+06	1.4188e+06	7.77323e+07	5.99589e+07	5.61818e+07
sp|Q9NZT1|CALL5_HUMAN	CALL5_HUMAN	CALML5	Calmodulin-like protein 5 (Calmodulin-like skin protein)	553228	2.40605e+06	1.32498e+06	7.33698e+06	7.66896e+06	6.67164e+06
sp|P02760|AMBP_HUMAN	AMBP_HUMAN	AMBP	Protein AMBP [Cleaved into: Alpha-1-microglobulin (Protein HC) (Alpha-1 microglycoprotein) (Complex-forming glycoprotein heterogeneous in charge); Inter-alpha-trypsin inhibitor light chain (ITI-LC) (Bikunin) (EDC1) (HI-30) (Uronic-acid-rich protein); Trypstatin]	7.28709e+09	9.39309e+09	1.057e+10	8.4661e+06	1.1744e+07	1.6006e+07
sp|P01033|TIMP1_HUMAN	TIMP1_HUMAN	TIMP1	Metalloproteinase inhibitor 1 (Erythroid-potentiating activity) (EPA) (Fibroblast collagenase inhibitor) (Collagenase inhibitor) (Tissue inhibitor of metalloproteinases 1) (TIMP-1)	1.91754e+06	2.85491e+06	1.77879e+06	8.73796e+06	7.07075e+06	7.57794e+06
sp|P04430|KV116_HUMAN	KV116_HUMAN	IGKV1-16	Immunoglobulin kappa variable 1-16 (Ig kappa chain V-I region BAN)	3.73869e+07	4.62819e+07	3.89996e+07	6.2687e+06	1.22895e+07	1.14261e+07
sp|Q9UDW1|QCR9_HUMAN	QCR9_HUMAN	UQCR10	Cytochrome b-c1 complex subunit 9 (Complex III subunit 9) (Complex III subunit X) (Cytochrome c1 non-heme 7 kDa protein) (Ubiquinol-cytochrome c reductase complex 7.2 kDa protein)	17972.8	6443.71	61867.2	406570	309172	327549
sp|P58499|FAM3B_HUMAN	FAM3B_HUMAN	FAM3B	Protein FAM3B (Cytokine-like protein 2-21) (Pancreatic-derived factor) (PANDER)	86423.8	5034.5	9370.5	596619	460144	629116
sp|P06702|S10A9_HUMAN	S10A9_HUMAN	S100A9	Protein S100-A9 (Calgranulin-B) (Calprotectin L1H subunit) (Leukocyte L1 complex heavy chain) (Migration inhibitory factor-related protein 14) (MRP-14) (p14) (S100 calcium-binding protein A9)	2.54435e+06	4.89863e+06	2.50558e+06	1.73009e+07	1.9691e+07	1.50377e+07
sp|P09211|GSTP1_HUMAN	GSTP1_HUMAN	GSTP1	Glutathione S-transferase P (EC 2.5.1.18) (GST class-pi) (GSTP1-1)	470651	1.28614e+06	365430	2.16658e+07	2.01664e+07	1.50194e+07
sp|P27487|DPP4_HUMAN	DPP4_HUMAN	DPP4	Dipeptidyl peptidase 4 (EC 3.4.14.5) (ADABP) (Adenosine deaminase complexing protein 2) (ADCP-2) (Dipeptidyl peptidase IV) (DPP IV) (T-cell activation antigen CD26) (TP103) (CD antigen CD26) [Cleaved into: Dipeptidyl peptidase 4 membrane form (Dipeptidyl peptidase IV membrane form); Dipeptidyl peptidase 4 soluble form (Dipeptidyl peptidase IV soluble form)]	1.3854e+06	912114	2.01689e+06	1.272e+08	1.13843e+08	8.61731e+07
sp|P13591|NCAM1_HUMAN	NCAM1_HUMAN	NCAM1	Neural cell adhesion molecule 1 (N-CAM-1) (NCAM-1) (CD antigen CD56)	5.5295e+07	7.06035e+07	8.17918e+07	834176	512946	1.30723e+06
sp|P67936-2|TPM4_HUMAN	TPM4_HUMAN	TPM4	Tropomyosin alpha-4 chain (TM30p1) (Tropomyosin-4)	2.13848e+07	6.63598e+07	3.31586e+07	2.03539e+08	1.94294e+08	2.40133e+08
sp|P02679|FIBG_HUMAN	FIBG_HUMAN	FGG	Fibrinogen gamma chain	6.04025e+08	5.01677e+08	7.34036e+08	1.38181e+07	1.38312e+07	2.52911e+07
sp|P23381|SYWC_HUMAN	SYWC_HUMAN	WARS1	Tryptophan--tRNA ligase, cytoplasmic (EC 6.1.1.2) (Interferon-induced protein 53) (IFP53) (Tryptophanyl-tRNA synthetase) (TrpRS) (hWRS) [Cleaved into: T1-TrpRS; T2-TrpRS]	31775.4	33223.7	68429.2	212355	184321	174398
sp|O75594|PGRP1_HUMAN	PGRP1_HUMAN	PGLYRP1	Peptidoglycan recognition protein 1 (Peptidoglycan recognition protein short) (PGRP-S)	68523.1	125819	171069	883888	660001	865721
sp|P31025|LCN1_HUMAN	LCN1_HUMAN	LCN1	Lipocalin-1 (Tear lipocalin) (Tlc) (Tear prealbumin) (TP) (von Ebner gland protein) (VEG protein)	1.47032e+07	1.69628e+07	1.22612e+07	1.73373e+08	1.50217e+08	2.14293e+08
sp|P61626|LYSC_HUMAN	LYSC_HUMAN	LYZ	Lysozyme C (EC 3.2.1.17) (1,4-beta-N-acetylmuramidase C)	2.89818e+06	2.75681e+06	3.36742e+06	3.53321e+07	5.12033e+07	4.28938e+07
sp|P08185|CBG_HUMAN	CBG_HUMAN	SERPINA6	Corticosteroid-binding globulin (CBG) (Serpin A6) (Transcortin)	7.10407e+06	6.24791e+06	8.63015e+06	416629	204001	1.25981e+06
sp|P52306|GDS1_HUMAN	GDS1_HUMAN	RAP1GDS1	Rap1 GTPase-GDP dissociation stimulator 1 (Exchange factor smgGDS) (SMG GDS protein) (SMG P21 stimulatory GDP/GTP exchange protein)	649454	444485	590104	40839.2	21550.6	3313.3
sp|P27482|CALL3_HUMAN	CALL3_HUMAN	CALML3	Calmodulin-like protein 3 (CaM-like protein) (CLP) (Calmodulin-related protein NB-1)	5.15041e+06	4.46486e+06	7.87763e+06	7.40393e+07	7.08121e+07	9.82057e+07
sp|Q9NP55|BPIA1_HUMAN	BPIA1_HUMAN	BPIFA1	BPI fold-containing family A member 1 (Lung-specific protein X) (Nasopharyngeal carcinoma-related protein) (Palate lung and nasal epithelium clone protein) (Secretory protein in upper respiratory tracts) (Short PLUNC1) (SPLUNC1) (Tracheal epithelium-enriched protein) (Von Ebner protein Hl)	3.07361e+06	891409	2.80032e+06	2.44465e+07	2.38456e+07	3.25414e+07
sp|P51858|HDGF_HUMAN	HDGF_HUMAN	HDGF	Hepatoma-derived growth factor (HDGF) (High mobility group protein 1-like 2) (HMG-1L2)	324798	142473	337387	2.7603e+06	3.1064e+06	2.16045e+06
sp|Q13438|OS9_HUMAN	OS9_HUMAN	OS9	Protein OS-9 (Amplified in osteosarcoma 9)	249911	13574.5	144386	1.47874e+06	2.09852e+06	1.73033e+06
sp|P04350|TBB4A_HUMAN	TBB4A_HUMAN	TUBB4A	Tubulin beta-4A chain (Tubulin 5 beta) (Tubulin beta-4 chain)	127144	178345	276382	932720	1.26404e+06	1.20962e+06
sp|Q06828|FMOD_HUMAN	FMOD_HUMAN	FMOD	Fibromodulin (FM) (Collagen-binding 59 kDa protein) (Keratan sulfate proteoglycan fibromodulin) (KSPG fibromodulin)	1.55942e+07	1.04464e+07	1.64244e+07	3.75796e+07	3.50356e+07	3.20583e+07
sp|O43653|PSCA_HUMAN	PSCA_HUMAN	PSCA	Prostate stem cell antigen	7368.34	8150.5	19843.4	1.96077e+06	2.96993e+06	2.45318e+06
sp|O15212|PFD6_HUMAN	PFD6_HUMAN	PFDN6	Prefoldin subunit 6 (Protein Ke2)	240910	56533.2	384941	1.17741e+06	1.09932e+06	1.3259e+06
sp|P01034|CYTC_HUMAN	CYTC_HUMAN	CST3	Cystatin-C (Cystatin-3) (Gamma-trace) (Neuroendocrine basic polypeptide) (Post-gamma-globulin)	298936	897136	211115	1.41436e+07	9.52277e+06	1.1602e+07
sp|O43490|PROM1_HUMAN	PROM1_HUMAN	PROM1	Prominin-1 (Antigen AC133) (Prominin-like protein 1) (CD antigen CD133)	3.16326e+06	1.39404e+06	2.07532e+06	1.60874e+07	1.25556e+07	1.20431e+07
sp|P00736|C1R_HUMAN	C1R_HUMAN	C1R	Complement C1r subcomponent (EC 3.4.21.41) (Complement component 1 subcomponent r) [Cleaved into: Complement C1r subcomponent heavy chain; Complement C1r subcomponent light chain]	8.06213e+07	1.22335e+08	1.13742e+08	247187	252693	749935
sp|B9A064|IGLL5_HUMAN	IGLL5_HUMAN	IGLL5	Immunoglobulin lambda-like polypeptide 5 (G lambda-1) (Germline immunoglobulin lambda 1)	3.60293e+09	4.97294e+09	5.03717e+09	6.46591e+08	5.7576e+08	7.44483e+08
sp|Q16651|PRSS8_HUMAN	PRSS8_HUMAN	PRSS8	Prostasin (EC 3.4.21.-) (Channel-activating protease 1) (CAP1) (Serine protease 8) [Cleaved into: Prostasin light chain; Prostasin heavy chain]	32790.4	126379	1.5402e+06	4.90752e+06	5.17217e+06	4.53399e+06
sp|Q99536|VAT1_HUMAN	VAT1_HUMAN	VAT1	Synaptic vesicle membrane protein VAT-1 homolog (EC 1.-.-.-)	4.14383e+07	6.15152e+07	5.99365e+07	1.20005e+06	1.0989e+06	1.0935e+06
sp|Q8TDL5|BPIB1_HUMAN	BPIB1_HUMAN	BPIFB1	BPI fold-containing family B member 1 (Long palate, lung and nasal epithelium carcinoma-associated protein 1) (von Ebner minor salivary gland protein) (VEMSGP)	1.03258e+06	1.62263e+07	2.74426e+06	5.31903e+08	5.21003e+08	7.40817e+08
sp|Q9HCU0|CD248_HUMAN	CD248_HUMAN	CD248	Endosialin (Tumor endothelial marker 1) (CD antigen CD248)	1.03389e+07	1.46195e+07	1.16812e+07	2.02933e+06	1.95071e+06	1.30055e+06
sp|A8K2U0|A2ML1_HUMAN	A2ML1_HUMAN	A2ML1	Alpha-2-macroglobulin-like protein 1 (C3 and PZP-like alpha-2-macroglobulin domain-containing protein 9)	1.32441e+07	2.38907e+07	1.8995e+07	4.38468e+07	4.35348e+07	4.33667e+07
sp|P06727|APOA4_HUMAN	APOA4_HUMAN	APOA4	Apolipoprotein A-IV (Apo-AIV) (ApoA-IV) (Apolipoprotein A4)	6.94037e+08	1.04119e+09	7.89881e+08	7.54772e+06	6.90359e+06	7.23802e+06
sp|Q9UII2|ATIF1_HUMAN	ATIF1_HUMAN	ATP5IF1	ATPase inhibitor, mitochondrial (ATP synthase F1 subunit epsilon) (Inhibitor of F(1)F(o)-ATPase) (IF(1)) (IF1)	1.11441e+07	1.03608e+07	1.37322e+07	1.42155e+06	2.72681e+06	3.23412e+06
sp|P10599|THIO_HUMAN	THIO_HUMAN	TXN	Thioredoxin (Trx) (ATL-derived factor) (ADF) (Surface-associated sulphydryl protein) (SASP) (allergen Hom s Trx)	4.75838e+06	1.02698e+06	3.1385e+06	2.50435e+08	1.82972e+08	2.82791e+08
sp|P98088|MUC5A_HUMAN	MUC5A_HUMAN	MUC5AC	Mucin-5AC (MUC-5AC) (Gastric mucin) (Major airway glycoprotein) (Mucin-5 subtype AC, tracheobronchial) (Tracheobronchial mucin) (TBM)	251015	221269	715598	2.65938e+06	2.02073e+06	2.47707e+06
sp|Q15645|PCH2_HUMAN	PCH2_HUMAN	TRIP13	Pachytene checkpoint protein 2 homolog (Human papillomavirus type 16 E1 protein-binding protein) (16E1-BP) (HPV16 E1 protein-binding protein) (Thyroid hormone receptor interactor 13) (Thyroid receptor-interacting protein 13) (TR-interacting protein 13) (TRIP-13)	2.06356e+07	1.95865e+07	1.36032e+07	343999	426672	480711
sp|A0A0C4DH69|KV109_HUMAN	KV109_HUMAN	IGKV1-9	Immunoglobulin kappa variable 1-9	1.53176e+07	1.0823e+07	1.21872e+07	2.16035e+06	1.87158e+06	2.26825e+06
sp|O60235|TM11D_HUMAN	TM11D_HUMAN	TMPRSS11D	Transmembrane protease serine 11D (EC 3.4.21.-) (Airway trypsin-like protease) [Cleaved into: Transmembrane protease serine 11D non-catalytic chain; Transmembrane protease serine 11D catalytic chain]	1.7989e+06	579250	977260	4.65668e+07	3.71306e+07	3.02616e+07
sp|Q9BWP8-7|COL11_HUMAN	COL11_HUMAN	COLEC11	Collectin-11 (Collectin kidney protein 1) (CL-K1)	6.95229e+06	1.07987e+07	9.10151e+06	181019	297661	472607
sp|Q9NX18|SDHF2_HUMAN	SDHF2_HUMAN	SDHAF2	Succinate dehydrogenase assembly factor 2, mitochondrial (SDH assembly factor 2) (SDHAF2)	15346.1	1583.52	4211.74	57524.9	52445.5	70863.5
sp|P04183|KITH_HUMAN	KITH_HUMAN	TK1	Thymidine kinase, cytosolic (EC 2.7.1.21)	42218	39991.7	12907.3	1.73572e+06	1.13589e+06	1.3189e+06
sp|Q86YW5|TRML1_HUMAN	TRML1_HUMAN	TREML1	Trem-like transcript 1 protein (TLT-1) (Triggering receptor expressed on myeloid cells-like protein 1)	874421	778024	1.18069e+06	24137.4	22105.7	6845.68
sp|P13987|CD59_HUMAN	CD59_HUMAN	CD59	CD59 glycoprotein (1F5 antigen) (20 kDa homologous restriction factor) (HRF-20) (HRF20) (MAC-inhibitory protein) (MAC-IP) (MEM43 antigen) (Membrane attack complex inhibition factor) (MACIF) (Membrane inhibitor of reactive lysis) (MIRL) (Protectin) (CD antigen CD59)	5.66951e+06	926642	2.99366e+06	2.37498e+07	3.31128e+07	3.41878e+07
sp|P54108|CRIS3_HUMAN	CRIS3_HUMAN	CRISP3	Cysteine-rich secretory protein 3 (CRISP-3) (Specific granule protein of 28 kDa) (SGP28)	7.64513e+06	666927	291539	4.01149e+07	3.71099e+07	2.82916e+07
sp|P01859|IGHG2_HUMAN	IGHG2_HUMAN	IGHG2	Immunoglobulin heavy constant gamma 2 (Ig gamma-2 chain C region) (Ig gamma-2 chain C region DOT) (Ig gamma-2 chain C region TIL) (Ig gamma-2 chain C region ZIE)	1.4491e+09	1.24311e+09	1.83729e+09	1.70303e+08	1.99185e+08	2.06869e+08
sp|P48740-2|MASP1_HUMAN	MASP1_HUMAN	MASP1	Mannan-binding lectin serine protease 1 (EC 3.4.21.-) (Complement factor MASP-3) (Complement-activating component of Ra-reactive factor) (Mannose-binding lectin-associated serine protease 1) (MASP-1) (Mannose-binding protein-associated serine protease) (Ra-reactive factor serine protease p100) (RaRF) (Serine protease 5) [Cleaved into: Mannan-binding lectin serine protease 1 heavy chain; Mannan-bi…	4.23835e+07	5.97351e+07	6.79519e+07	401294	356515	311858
sp|P01602|KV105_HUMAN	KV105_HUMAN	IGKV1-5	Immunoglobulin kappa variable 1-5 (Ig kappa chain V-I region CAR) (Ig kappa chain V-I region EU) (Ig kappa chain V-I region HK102) (Ig kappa chain V-I region Kue)	9.84105e+07	1.54198e+08	1.41423e+08	5.13026e+06	4.5245e+06	6.46577e+06
sp|P25815|S100P_HUMAN	S100P_HUMAN	S100P	Protein S100-P (Migration-inducing gene 9 protein) (MIG9) (Protein S100-E) (S100 calcium-binding protein P)	302218	247364	174676	5.70397e+06	4.18492e+06	3.79613e+06
sp|P21128|ENDOU_HUMAN	ENDOU_HUMAN	ENDOU	Poly(U)-specific endoribonuclease (EC 3.1.-.-) (Placental protein 11) (PP11) (Protein endoU) (Uridylate-specific endoribonuclease)	63353.9	48363.8	447495	1.90628e+06	1.94942e+06	1.42572e+06
sp|Q9UNP9|PPIE_HUMAN	PPIE_HUMAN	PPIE	Peptidyl-prolyl cis-trans isomerase E (PPIase E) (EC 5.2.1.8) (Cyclophilin E) (Cyclophilin-33) (Rotamase E)	38819.3	1028.02	74081.9	514987	461298	344106
sp|P05156|CFAI_HUMAN	CFAI_HUMAN	CFI	Complement factor I (EC 3.4.21.45) (C3B/C4B inactivator) [Cleaved into: Complement factor I heavy chain; Complement factor I light chain]	3.41217e+06	2.9417e+06	2.35882e+06	688092	138103	390071
sp|P08174|DAF_HUMAN	DAF_HUMAN	CD55	Complement decay-accelerating factor (CD antigen CD55)	863220	869305	81797.7	1.3435e+07	1.01755e+07	8.78247e+06
sp|Q6XYQ8|SYT10_HUMAN	SYT10_HUMAN	SYT10	Synaptotagmin-10 (Synaptotagmin X) (SytX)	1.13616e+07	1.83779e+07	1.45075e+07	34639.8	47248.7	3239.22
sp|P04433|KV311_HUMAN	KV311_HUMAN	IGKV3-11	Immunoglobulin kappa variable 3-11 (Ig kappa chain V-III region VG)	8.92318e+07	7.56301e+07	8.08191e+07	4.06187e+07	2.4885e+07	3.99619e+07
sp|P07948|LYN_HUMAN	LYN_HUMAN	LYN	Tyrosine-protein kinase Lyn (EC 2.7.10.2) (Lck/Yes-related novel protein tyrosine kinase) (V-yes-1 Yamaguchi sarcoma viral related oncogene homolog) (p53Lyn) (p56Lyn)	1.71216e+06	1.62017e+06	2.43079e+06	123635	79186.6	21289.2
sp|P01619|KV320_HUMAN	KV320_HUMAN	IGKV3-20	Immunoglobulin kappa variable 3-20 (Ig kappa chain V-III region B6) (Ig kappa chain V-III region GOL) (Ig kappa chain V-III region HAH) (Ig kappa chain V-III region HIC) (Ig kappa chain V-III region IARC/BL41) (Ig kappa chain V-III region NG9) (Ig kappa chain V-III region SIE) (Ig kappa chain V-III region Ti) (Ig kappa chain V-III region WOL)	2.89691e+08	2.01663e+08	2.46904e+08	6.9227e+07	5.31025e+07	2.73985e+07
sp|Q9Y3C8|UFC1_HUMAN	UFC1_HUMAN	UFC1	Ubiquitin-fold modifier-conjugating enzyme 1 (Ufm1-conjugating enzyme 1)	6.32293e+06	4.13303e+06	5.04678e+06	6764.89	785497	649639
sp|P35221|CTNA1_HUMAN	CTNA1_HUMAN	CTNNA1	Catenin alpha-1 (Alpha E-catenin) (Cadherin-associated protein) (Renal carcinoma antigen NY-REN-13)	3.09972e+06	4.6953e+06	5.17444e+06	5048.3	4557.24	19772.5
sp|P28325|CYTD_HUMAN	CYTD_HUMAN	CST5	Cystatin-D (Cystatin-5)	2.77174e+06	3.15321e+06	8.97976e+06	1.21556e+09	7.29326e+08	9.61352e+08
sp|Q9Y3Q8|T22D4_HUMAN	T22D4_HUMAN	TSC22D4	TSC22 domain family protein 4 (TSC22-related-inducible leucine zipper protein 2) (Tsc-22-like protein THG-1)	366657	799399	1.12942e+06	4.29275e+06	3.59634e+06	5.24751e+06
sp|P34932|HSP74_HUMAN	HSP74_HUMAN	HSPA4	Heat shock 70 kDa protein 4 (HSP70RY) (Heat shock 70-related protein APG-2)	329119	619443	575390	2.29508e+06	3.40128e+06	3.28939e+06
sp|P08603|CFAH_HUMAN	CFAH_HUMAN	CFH	Complement factor H (H factor 1)	2.4213e+07	2.21174e+07	3.45744e+07	839860	763760	675598
sp|P11279|LAMP1_HUMAN	LAMP1_HUMAN	LAMP1	Lysosome-associated membrane glycoprotein 1 (LAMP-1) (Lysosome-associated membrane protein 1) (CD107 antigen-like family member A) (CD antigen CD107a)	58954.9	37986.8	42586	411278	264599	334411
sp|O75636|FCN3_HUMAN	FCN3_HUMAN	FCN3	Ficolin-3 (Collagen/fibrinogen domain-containing lectin 3 p35) (Collagen/fibrinogen domain-containing protein 3) (Hakata antigen)	996351	842262	982569	85548.1	16432.5	361524
sp|P17213|BPI_HUMAN	BPI_HUMAN	BPI	Bactericidal permeability-increasing protein (BPI) (CAP 57)	1.30843e+06	2.45637e+06	1.33321e+07	3.98816e+07	4.12919e+07	5.37895e+07
sp|P49189|AL9A1_HUMAN	AL9A1_HUMAN	ALDH9A1	4-trimethylaminobutyraldehyde dehydrogenase (TMABA-DH) (TMABALDH) (EC 1.2.1.47) (Aldehyde dehydrogenase E3 isozyme) (Aldehyde dehydrogenase family 9 member A1) (EC 1.2.1.3) (Gamma-aminobutyraldehyde dehydrogenase) (EC 1.2.1.19) (R-aminobutyraldehyde dehydrogenase) [Cleaved into: 4-trimethylaminobutyraldehyde dehydrogenase, N-terminally processed]	147923	383558	309504	2.2999e+06	2.14608e+06	1.50337e+06
sp|P02652|APOA2_HUMAN	APOA2_HUMAN	APOA2	Apolipoprotein A-II (Apo-AII) (ApoA-II) (Apolipoprotein A2) [Cleaved into: Proapolipoprotein A-II (ProapoA-II); Truncated apolipoprotein A-II (Apolipoprotein A-II(1-76))]	6.69972e+07	5.93517e+07	8.83511e+07	1.41068e+07	1.18406e+07	1.40723e+07
sp|P22792|CPN2_HUMAN	CPN2_HUMAN	CPN2	Carboxypeptidase N subunit 2 (Carboxypeptidase N 83 kDa chain) (Carboxypeptidase N large subunit) (Carboxypeptidase N polypeptide 2) (Carboxypeptidase N regulatory subunit)	1.52713e+07	1.51252e+07	2.28989e+07	339700	1.06703e+06	471403
sp|Q9UJ41|RABX5_HUMAN	RABX5_HUMAN	RABGEF1	Rab5 GDP/GTP exchange factor (RAP1) (Rabaptin-5-associated exchange factor for Rab5) (Rabex-5)	2.19153e+06	3.1387e+06	2.36651e+06	627496	10729.9	80836.7
sp|Q8NBN3|TM87A_HUMAN	TM87A_HUMAN	TMEM87A	Transmembrane protein 87A	7987	81915	39994.4	187451	218061	190072
sp|P37837|TALDO_HUMAN	TALDO_HUMAN	TALDO1	Transaldolase (EC 2.2.1.2)	1.93822e+06	2.17329e+06	1.05908e+06	5.2183e+06	5.39249e+06	6.86936e+06
sp|Q9UGM3|DMBT1_HUMAN	DMBT1_HUMAN	DMBT1	Deleted in malignant brain tumors 1 protein (Glycoprotein 340) (Gp-340) (Hensin) (Salivary agglutinin) (SAG) (Surfactant pulmonary-associated D-binding protein)	899347	1.07583e+06	1.02748e+06	1.78528e+10	1.6041e+10	2.59361e+10
sp|P69905|HBA_HUMAN	HBA_HUMAN	HBA1;	Hemoglobin subunit alpha (Alpha-globin) (Hemoglobin alpha chain)	1.19758e+08	1.39019e+08	1.27357e+08	5.30204e+07	6.15538e+07	8.03975e+07
sp|P20061|TCO1_HUMAN	TCO1_HUMAN	TCN1	Transcobalamin-1 (TC-1) (Haptocorrin) (HC) (Protein R) (Transcobalamin I) (TC I) (TCI)	6.81912e+06	5.7457e+06	3.10597e+06	6.28299e+07	5.56833e+07	8.84302e+07
sp|P15328|FOLR1_HUMAN	FOLR1_HUMAN	FOLR1	Folate receptor alpha (FR-alpha) (Adult folate-binding protein) (FBP) (Folate receptor 1) (Folate receptor, adult) (KB cells FBP) (Ovarian tumor-associated antigen MOv18)	650075	753598	581482	1.14107e+07	7.07132e+06	8.26034e+06
sp|Q8TED4|G6PT3_HUMAN	G6PT3_HUMAN	SLC37A2	Glucose-6-phosphate exchanger SLC37A2 (Solute carrier family 37 member 2)	5629.02	323733	74726.8	761677	882130	987960
sp|P06703|S10A6_HUMAN	S10A6_HUMAN	S100A6	Protein S100-A6 (Calcyclin) (Growth factor-inducible protein 2A9) (MLN 4) (Prolactin receptor-associated protein) (PRA) (S100 calcium-binding protein A6)	15287	176127	118819	1.20561e+07	2.07844e+07	1.95438e+07
sp|Q9Y6Z7|COL10_HUMAN	COL10_HUMAN	COLEC10	Collectin-10 (Collectin liver protein 1) (CL-L1) (Collectin-34) (CL-34)	2.19888e+06	2.53827e+06	3.54087e+06	50411.8	227431	226220
sp|P08294|SODE_HUMAN	SODE_HUMAN	SOD3	Extracellular superoxide dismutase [Cu-Zn] (EC-SOD) (EC 1.15.1.1)	162126	329065	331875	801245	710919	655167
sp|A0A075B6K4|LV310_HUMAN	LV310_HUMAN	IGLV3-10	Immunoglobulin lambda variable 3-10	2.90279e+06	1.98279e+06	2.81202e+06	767292	648269	642460
sp|P04080|CYTB_HUMAN	CYTB_HUMAN	CSTB	Cystatin-B (CPI-B) (Liver thiol proteinase inhibitor) (Stefin-B)	243216	482430	143487	1.24185e+09	8.11119e+08	1.42754e+09
sp|O95867|LY66C_HUMAN	LY66C_HUMAN	LY6G6C	Lymphocyte antigen 6 complex locus protein G6c	692360	592861	75854.9	1.45007e+07	1.03085e+07	8.869e+06
sp|P05109|S10A8_HUMAN	S10A8_HUMAN	S100A8	Protein S100-A8 (Calgranulin-A) (Calprotectin L1L subunit) (Cystic fibrosis antigen) (CFAG) (Leukocyte L1 complex light chain) (Migration inhibitory factor-related protein 8) (MRP-8) (p8) (S100 calcium-binding protein A8) (Urinary stone protein band A)	1.22974e+07	1.71955e+07	7.54555e+06	1.55781e+08	9.46334e+07	1.42988e+08
sp|P17900|SAP3_HUMAN	SAP3_HUMAN	GM2A	Ganglioside GM2 activator (Cerebroside sulfate activator protein) (GM2-AP) (Sphingolipid activator protein 3) (SAP-3) [Cleaved into: Ganglioside GM2 activator isoform short]	395166	153262	58983.7	2.66864e+06	2.39329e+06	1.64362e+06
sp|P01743|HV146_HUMAN	HV146_HUMAN	IGHV1-46	Immunoglobulin heavy variable 1-46 (Ig heavy chain V-I region DOT) (Ig heavy chain V-I region HG3) (Ig heavy chain V-I region Mot)	4.36848e+07	5.99685e+07	5.00293e+07	2.13351e+07	2.10467e+07	2.20636e+07
sp|Q07954|LRP1_HUMAN	LRP1_HUMAN	LRP1	Prolow-density lipoprotein receptor-related protein 1 (LRP-1) (Alpha-2-macroglobulin receptor) (A2MR) (Apolipoprotein E receptor) (APOER) (CD antigen CD91) [Cleaved into: Low-density lipoprotein receptor-related protein 1 85 kDa subunit (LRP-85); Low-density lipoprotein receptor-related protein 1 515 kDa subunit (LRP-515); Low-density lipoprotein receptor-related protein 1 intracellular domain (L…	8.40114e+06	6.15224e+06	7.94523e+06	2.9737e+06	974442	1.68917e+06
sp|P22392|NDKB_HUMAN	NDKB_HUMAN	NME2	Nucleoside diphosphate kinase B (NDK B) (NDP kinase B) (EC 2.7.4.6) (C-myc purine-binding transcription factor PUF) (Histidine protein kinase NDKB) (EC 2.7.13.3) (nm23-H2)	321070	21209.1	112494	708558	814507	712507
sp|Q9NPY3|C1QR1_HUMAN	C1QR1_HUMAN	CD93	Complement component C1q receptor (C1q/MBL/SPA receptor) (C1qR) (C1qR(p)) (C1qRp) (CDw93) (Complement component 1 q subcomponent receptor 1) (Matrix-remodeling-associated protein 4) (CD antigen CD93)	948401	1.56563e+06	1.07284e+06	21818.9	30850.9	25635.4
sp|O43617|TPPC3_HUMAN	TPPC3_HUMAN	TRAPPC3	Trafficking protein particle complex subunit 3 (BET3 homolog)	58684.2	1896.28	31766.9	427012	263116	335865
sp|P07741|APT_HUMAN	APT_HUMAN	APRT	Adenine phosphoribosyltransferase (APRT) (EC 2.4.2.7)	348100	60979.8	48841.2	850998	727942	841107
sp|P35443|TSP4_HUMAN	TSP4_HUMAN	THBS4	Thrombospondin-4	2.435e+06	3.16292e+06	4.12929e+06	205208	194960	219439
sp|Q9NQ79|CRAC1_HUMAN	CRAC1_HUMAN	CRTAC1	Cartilage acidic protein 1 (68 kDa chondrocyte-expressed protein) (CEP-68) (ASPIC)	1.78096e+06	2.02788e+06	2.76859e+06	187542	457570	243156
sp|Q14207|NPAT_HUMAN	NPAT_HUMAN	NPAT	Protein NPAT (Nuclear protein of the ataxia telangiectasia mutated locus) (Nuclear protein of the ATM locus) (p220)	42833.3	3938.66	59563.6	459469	605357	365549
sp|P08514|ITA2B_HUMAN	ITA2B_HUMAN	ITGA2B	Integrin alpha-IIb (GPalpha IIb) (GPIIb) (Platelet membrane glycoprotein IIb) (CD antigen CD41) [Cleaved into: Integrin alpha-IIb heavy chain; Integrin alpha-IIb light chain, form 1; Integrin alpha-IIb light chain, form 2]	312359	419792	246367	8194.69	21671	12717
sp|O14791|APOL1_HUMAN	APOL1_HUMAN	APOL1	Apolipoprotein L1 (Apolipoprotein L) (Apo-L) (ApoL) (Apolipoprotein L-I) (ApoL-I)	1.2462e+07	1.96241e+07	1.32563e+07	345699	1.21529e+06	1.60711e+06
sp|P08246|ELNE_HUMAN	ELNE_HUMAN	ELANE	Neutrophil elastase (EC 3.4.21.37) (Bone marrow serine protease) (Elastase-2) (Human leukocyte elastase) (HLE) (Medullasin) (PMN elastase)	1.74813e+06	654853	479099	4.4287e+06	6.65298e+06	5.68199e+06
sp|Q9H6V9|LDAH_HUMAN	LDAH_HUMAN	LDAH	Lipid droplet-associated hydrolase (EC 3.1.1.-) (Lipid droplet-associated serine hydrolase) (hLDAH)	576228	372287	558537	29521.8	123097	41410.8
sp|P35052|GPC1_HUMAN	GPC1_HUMAN	GPC1	Glypican-1 [Cleaved into: Secreted glypican-1]	59680.5	59385.6	44822	388524	349415	240822
sp|P02763|A1AG1_HUMAN	A1AG1_HUMAN	ORM1	Alpha-1-acid glycoprotein 1 (AGP 1) (Orosomucoid-1) (OMD 1)	2.56301e+08	1.56404e+08	2.77703e+08	2.65566e+06	2.61998e+06	3.41709e+06
sp|P02750|A2GL_HUMAN	A2GL_HUMAN	LRG1	Leucine-rich alpha-2-glycoprotein (LRG)	7.78371e+06	7.91981e+06	5.13162e+06	1.44806e+06	1.1724e+06	1.54976e+06
sp|Q9NQ79-2|CRAC1_HUMAN	CRAC1_HUMAN	CRTAC1	Cartilage acidic protein 1 (68 kDa chondrocyte-expressed protein) (CEP-68) (ASPIC)	729406	597407	762593	50130.6	176734	292567
sp|P61158|ARP3_HUMAN	ARP3_HUMAN	ACTR3	Actin-related protein 3 (Actin-like protein 3)	556450	3.2663e+06	1.4051e+06	7.56294e+06	6.47886e+06	6.85119e+06
sp|P61970|NTF2_HUMAN	NTF2_HUMAN	NUTF2	Nuclear transport factor 2 (NTF-2) (Placental protein 15) (PP15)	42810.7	37362.8	71312.4	489310	512112	312283
sp|P04114|APOB_HUMAN	APOB_HUMAN	APOB	Apolipoprotein B-100 (Apo B-100) [Cleaved into: Apolipoprotein B-48 (Apo B-48)]	4.99877e+07	6.58031e+07	4.23711e+07	9.99159e+06	1.17433e+07	1.1599e+07
sp|Q6UXB8|PI16_HUMAN	PI16_HUMAN	PI16	Peptidase inhibitor 16 (PI-16) (Cysteine-rich secretory protein 9) (CRISP-9) (PSP94-binding protein) (CD antigen CD364)	2.10107e+06	3.84605e+06	3.30239e+06	23275.9	29891.6	27808.6
sp|P06493|CDK1_HUMAN	CDK1_HUMAN	CDK1	Cyclin-dependent kinase 1 (CDK1) (EC 2.7.11.22) (EC 2.7.11.23) (Cell division control protein 2 homolog) (Cell division protein kinase 1) (p34 protein kinase)	417969	508790	305249	85928.4	17210.3	26165
sp|P04070-2|PROC_HUMAN	PROC_HUMAN	PROC	Vitamin K-dependent protein C (EC 3.4.21.69) (Anticoagulant protein C) (Autoprothrombin IIA) (Blood coagulation factor XIV) [Cleaved into: Vitamin K-dependent protein C light chain; Vitamin K-dependent protein C heavy chain; Activation peptide]	4.61553e+08	8.37722e+08	6.15094e+08	97720	163516	174844
sp|P01782|HV309_HUMAN	HV309_HUMAN	IGHV3-9	Immunoglobulin heavy variable 3-9 (Ig heavy chain V-III region DOB)	1.75646e+08	1.01492e+08	1.21451e+08	3.17003e+06	2.94036e+06	4.16435e+06
sp|P61769|B2MG_HUMAN	B2MG_HUMAN	B2M	Beta-2-microglobulin [Cleaved into: Beta-2-microglobulin form pI 5.3]	106022	45816.3	55367.5	332566	430480	539873
sp|P52907|CAZA1_HUMAN	CAZA1_HUMAN	CAPZA1	F-actin-capping protein subunit alpha-1 (CapZ alpha-1)	76851.4	25939.8	21434.4	181349	202386	149495
sp|P52790|HXK3_HUMAN	HXK3_HUMAN	HK3	Hexokinase-3 (EC 2.7.1.1) (Hexokinase type III) (HK III) (Hexokinase-C)	340824	786839	339933	1.5804e+06	1.84605e+06	1.4156e+06
sp|P01880|IGHD_HUMAN	IGHD_HUMAN	IGHD	Immunoglobulin heavy constant delta (Ig delta chain C region) (Ig delta chain C region NIG-65) (Ig delta chain C region WAH)	1.1146e+06	654384	1.05794e+06	35421.7	76902.2	143685
sp|Q9UBG3|CRNN_HUMAN	CRNN_HUMAN	CRNN	Cornulin (53 kDa putative calcium-binding protein) (53 kDa squamous epithelial-induced stress protein) (58 kDa heat shock protein) (Squamous epithelial heat shock protein 53) (Tumor-related protein)	252863	143014	706711	7.67891e+06	1.39177e+07	1.26575e+07
sp|P01011|AACT_HUMAN	AACT_HUMAN	SERPINA3	Alpha-1-antichymotrypsin (ACT) (Cell growth-inhibiting gene 24/25 protein) (Serpin A3) [Cleaved into: Alpha-1-antichymotrypsin His-Pro-less]	1.62577e+08	3.01476e+08	2.38427e+08	2.72823e+06	2.8076e+06	2.05963e+06
sp|Q8WXI7|MUC16_HUMAN	MUC16_HUMAN	MUC16	Mucin-16 (MUC-16) (Ovarian cancer-related tumor marker CA125) (CA-125) (Ovarian carcinoma antigen CA125)	1.64397e+06	407510	4.57898e+06	1.46078e+07	1.33383e+07	1.01184e+07
sp|Q5TDH0|DDI2_HUMAN	DDI2_HUMAN	DDI2	Protein DDI1 homolog 2 (EC 3.4.23.-)	2.12759e+07	3.64897e+07	2.59046e+07	3.48444e+06	383469	455794
sp|P49908|SEPP1_HUMAN	SEPP1_HUMAN	SELENOP	Selenoprotein P (SeP)	5.002e+06	4.556e+06	7.42055e+06	818715	287561	320792
sp|Q6UX06|OLFM4_HUMAN	OLFM4_HUMAN	OLFM4	Olfactomedin-4 (OLM4) (Antiapoptotic protein GW112) (G-CSF-stimulated clone 1 protein) (hGC-1) (hOLfD)	360964	32884.7	31002	1.14643e+06	811074	1.13901e+06
sp|Q04837|SSBP_HUMAN	SSBP_HUMAN	SSBP1	Single-stranded DNA-binding protein, mitochondrial (Mt-SSB) (MtSSB) (PWP1-interacting protein 17)	331339	508908	230536	2.69554e+06	1.76018e+06	1.86736e+06
sp|P0CG05|LAC2_HUMAN	LAC2_HUMAN	Fetch manually	Fetch manually	9.51348e+08	8.98981e+08	6.63251e+08	3.14554e+08	3.21488e+08	3.5251e+08
sp|A0A0B4J1Y9|HV372_HUMAN	HV372_HUMAN	IGHV3-72	Immunoglobulin heavy variable 3-72	1.51561e+07	1.88689e+07	2.62664e+07	1.36432e+06	1.48792e+06	1.76775e+06
sp|Q9P206|K1522_HUMAN	K1522_HUMAN	KIAA1522	Uncharacterized protein KIAA1522	3.98214e+06	7.02088e+06	7.30556e+06	119741	65898.1	31084.3
sp|Q16851|UGPA_HUMAN	UGPA_HUMAN	UGP2	UTP--glucose-1-phosphate uridylyltransferase (EC 2.7.7.9) (UDP-glucose pyrophosphorylase) (UDPGP) (UGPase)	8794.08	16583.9	5368.07	140154	256073	223999
sp|P06396|GELS_HUMAN	GELS_HUMAN	GSN	Gelsolin (AGEL) (Actin-depolymerizing factor) (ADF) (Brevin)	3.25018e+07	2.03448e+07	2.38151e+07	4.77137e+06	5.73622e+06	5.01705e+06
sp|A0A0C4DH33|HV124_HUMAN	HV124_HUMAN	IGHV1-24	Immunoglobulin heavy variable 1-24	667315	1.11026e+06	909911	212863	77725.8	142580
sp|Q96DR5|BPIA2_HUMAN	BPIA2_HUMAN	BPIFA2	BPI fold-containing family A member 2 (Parotid secretory protein) (PSP) (Short palate, lung and nasal epithelium carcinoma-associated protein 2)	4.43607e+06	1.35067e+06	1.43294e+06	2.46399e+10	2.07433e+10	3.70311e+10
sp|P16152|CBR1_HUMAN	CBR1_HUMAN	CBR1	Carbonyl reductase [NADPH] 1 (EC 1.1.1.184) (15-hydroxyprostaglandin dehydrogenase [NADP(+)]) (EC 1.1.1.196) (EC 1.1.1.197) (20-beta-hydroxysteroid dehydrogenase) (NADPH-dependent carbonyl reductase 1) (Prostaglandin 9-ketoreductase) (PG-9-KR) (Prostaglandin-E(2) 9-reductase) (EC 1.1.1.189) (Short chain dehydrogenase/reductase family 21C member 1)	4.135e+06	2.86596e+06	4.13001e+06	1.19025e+06	1.22948e+06	1.47314e+06
sp|Q01581|HMCS1_HUMAN	HMCS1_HUMAN	HMGCS1	Hydroxymethylglutaryl-CoA synthase, cytoplasmic (HMG-CoA synthase) (EC 2.3.3.10) (3-hydroxy-3-methylglutaryl coenzyme A synthase)	2830.49	11485.2	6819.11	92975.4	151272	96417.8
sp|P23142|FBLN1_HUMAN	FBLN1_HUMAN	FBLN1	Fibulin-1 (FIBL-1)	2.79047e+06	4.29589e+06	3.97218e+06	324486	278545	1.22268e+06
sp|P05154|IPSP_HUMAN	IPSP_HUMAN	SERPINA5	Plasma serine protease inhibitor (Acrosomal serine protease inhibitor) (Plasminogen activator inhibitor 3) (PAI-3) (PAI3) (Protein C inhibitor) (PCI) (Serpin A5)	291819	170512	225998	40388	24912.8	34634.1
sp|P62857|RS28_HUMAN	RS28_HUMAN	RPS28	40S ribosomal protein S28 (Small ribosomal subunit protein eS28)	11586.6	47418.6	40757.8	93560.3	101651	92874.5
sp|Q9NZL9|MAT2B_HUMAN	MAT2B_HUMAN	MAT2B	Methionine adenosyltransferase 2 subunit beta (Methionine adenosyltransferase II beta) (MAT II beta) (Putative dTDP-4-keto-6-deoxy-D-glucose 4-reductase)	9.25952e+06	4.93041e+06	8.92956e+06	10890.3	3016.68	41263.1
sp|P43251|BTD_HUMAN	BTD_HUMAN	BTD	Biotinidase (Biotinase) (EC 3.5.1.12)	2.14764e+06	3.49889e+06	2.28459e+06	272643	214213	328053
sp|P18510-2|IL1RA_HUMAN	IL1RA_HUMAN	IL1RN	Interleukin-1 receptor antagonist protein (IL-1RN) (IL-1ra) (IRAP) (ICIL-1RA) (IL1 inhibitor) (Anakinra)	507344	184206	159814	1.65248e+06	1.09153e+06	1.35904e+06
sp|Q7Z460|CLAP1_HUMAN	CLAP1_HUMAN	CLASP1	CLIP-associating protein 1 (Cytoplasmic linker-associated protein 1) (Multiple asters homolog 1) (Protein Orbit homolog 1) (hOrbit1)	1.27375e+07	8.54322e+06	7.08256e+06	223668	65732.2	154562
sp|P33241|LSP1_HUMAN	LSP1_HUMAN	LSP1	Lymphocyte-specific protein 1 (47 kDa actin-binding protein) (52 kDa phosphoprotein) (pp52) (Lymphocyte-specific antigen WP34)	37751	214151	205781	603776	482697	501635
sp|P06310|KV230_HUMAN	KV230_HUMAN	IGKV2-30	Immunoglobulin kappa variable 2-30 (Ig kappa chain V-II region RPMI 6410)	2.19796e+06	2.37518e+06	3.39686e+06	756279	409478	411141
sp|P01763|HV348_HUMAN	HV348_HUMAN	IGHV3-48	Immunoglobulin heavy variable 3-48 (Ig heavy chain V-III region WEA)	1.5938e+06	1.03741e+06	1.09823e+06	255391	239349	324200
sp|P14314|GLU2B_HUMAN	GLU2B_HUMAN	PRKCSH	Glucosidase 2 subunit beta (80K-H protein) (Glucosidase II subunit beta) (Protein kinase C substrate 60.1 kDa protein heavy chain) (PKCSH)	1.0637e+07	7.31276e+06	6.64044e+06	2.0824e+07	2.40373e+07	1.73105e+07
sp|P25705|ATPA_HUMAN	ATPA_HUMAN	ATP5F1A	ATP synthase subunit alpha, mitochondrial (ATP synthase F1 subunit alpha)	8.01062e+07	5.55878e+07	1.06158e+08	1.8188e+06	511700	1.75495e+06
sp|P05067|A4_HUMAN	A4_HUMAN	APP	Amyloid-beta precursor protein (APP) (ABPP) (APPI) (Alzheimer disease amyloid protein) (Amyloid precursor protein) (Amyloid-beta A4 protein) (Cerebral vascular amyloid peptide) (CVAP) (PreA4) (Protease nexin-II) (PN-II) [Cleaved into: N-APP; Soluble APP-alpha (S-APP-alpha); Soluble APP-beta (S-APP-beta); C99 (Beta-secretase C-terminal fragment) (Beta-CTF); Amyloid-beta protein 42 (Abeta42) (Beta-…	432176	40338.8	133942	1.97186e+06	1.3423e+06	1.3043e+06
sp|O43823|AKAP8_HUMAN	AKAP8_HUMAN	AKAP8	A-kinase anchor protein 8 (AKAP-8) (A-kinase anchor protein 95 kDa) (AKAP 95)	1.99188e+06	3.22679e+06	3.87704e+06	21334.3	22324.1	56132.9
sp|Q9BUF5|TBB6_HUMAN	TBB6_HUMAN	TUBB6	Tubulin beta-6 chain (Tubulin beta class V)	137411	252985	295789	714799	1.1363e+06	971169
sp|P00751|CFAB_HUMAN	CFAB_HUMAN	CFB	Complement factor B (EC 3.4.21.47) (C3/C5 convertase) (Glycine-rich beta glycoprotein) (GBG) (PBF2) (Properdin factor B) [Cleaved into: Complement factor B Ba fragment; Complement factor B Bb fragment]	1.01913e+08	5.30754e+07	7.70983e+07	1.54247e+06	1.24155e+06	1.30446e+06
sp|Q96HE7|ERO1A_HUMAN	ERO1A_HUMAN	ERO1A	ERO1-like protein alpha (ERO1-L) (ERO1-L-alpha) (EC 1.8.4.-) (Endoplasmic oxidoreductin-1-like protein) (Endoplasmic reticulum oxidoreductase alpha) (Oxidoreductin-1-L-alpha)	3.81541e+06	3.87853e+06	543023	2.38219e+07	2.11419e+07	1.39467e+07
sp|P23470|PTPRG_HUMAN	PTPRG_HUMAN	PTPRG	Receptor-type tyrosine-protein phosphatase gamma (Protein-tyrosine phosphatase gamma) (R-PTP-gamma) (EC 3.1.3.48)	3.94828e+06	4.5324e+06	6.88158e+06	452123	161495	254542
sp|Q9BXJ4|C1QT3_HUMAN	C1QT3_HUMAN	C1QTNF3	Complement C1q tumor necrosis factor-related protein 3 (Collagenous repeat-containing sequence 26 kDa protein) (CORS26) (Secretory protein CORS26)	632118	336352	200034	3.845e+06	6.87816e+06	6.90229e+06
sp|P19827|ITIH1_HUMAN	ITIH1_HUMAN	ITIH1	Inter-alpha-trypsin inhibitor heavy chain H1 (ITI heavy chain H1) (ITI-HC1) (Inter-alpha-inhibitor heavy chain 1) (Inter-alpha-trypsin inhibitor complex component III) (Serum-derived hyaluronan-associated protein) (SHAP)	4.19981e+09	6.6386e+09	8.03945e+09	2.61698e+08	2.5798e+08	3.6697e+08
sp|P30838|AL3A1_HUMAN	AL3A1_HUMAN	ALDH3A1	Aldehyde dehydrogenase, dimeric NADP-preferring (EC 1.2.1.5) (ALDHIII) (Aldehyde dehydrogenase 3) (Aldehyde dehydrogenase family 3 member A1)	3.11272e+06	1.7354e+06	2.10976e+06	4.98677e+06	5.07378e+06	6.3104e+06
sp|P22891|PROZ_HUMAN	PROZ_HUMAN	PROZ	Vitamin K-dependent protein Z	1.01716e+09	1.95901e+09	1.37262e+09	97680	193084	199735
sp|Q9UK55|ZPI_HUMAN	ZPI_HUMAN	SERPINA10	Protein Z-dependent protease inhibitor (PZ-dependent protease inhibitor) (PZI) (Serpin A10)	1.13162e+07	1.97802e+07	1.30712e+07	1.21114e+06	512166	1.44547e+06
sp|Q99584|S10AD_HUMAN	S10AD_HUMAN	S100A13	Protein S100-A13 (S100 calcium-binding protein A13)	60298.6	54891.4	88462.7	259337	200931	323304
sp|P04004|VTNC_HUMAN	VTNC_HUMAN	VTN	Vitronectin (VN) (S-protein) (Serum-spreading factor) (V75) [Cleaved into: Vitronectin V65 subunit; Vitronectin V10 subunit; Somatomedin-B]	6.81472e+08	1.24465e+09	1.23149e+09	8.41774e+07	5.5679e+07	9.37391e+07
sp|P30495|1B56_HUMAN	1B56_HUMAN	Fetch manually	Fetch manually	899060	1.35855e+06	1.3311e+06	428356	433056	330346
sp|P01594|KV133_HUMAN	KV133_HUMAN	IGKV1-33	Immunoglobulin kappa variable 1-33 (Ig kappa chain V-I region AU) (Ig kappa chain V-I region Ka)	1.9995e+07	1.35466e+07	1.07256e+07	437978	372354	395757
sp|P02533|K1C14_HUMAN	K1C14_HUMAN	KRT14	Keratin, type I cytoskeletal 14 (Cytokeratin-14) (CK-14) (Keratin-14) (K14)	5.8119e+06	1.92595e+06	1.0273e+06	1.22635e+07	1.20384e+07	1.00141e+07
sp|P02787|TRFE_HUMAN	TRFE_HUMAN	TF	Serotransferrin (Transferrin) (Beta-1 metal-binding globulin) (Siderophilin)	8.27565e+08	4.27379e+08	5.84818e+08	3.89339e+06	3.65554e+06	1.23265e+07
sp|Q86UD1|OAF_HUMAN	OAF_HUMAN	OAF	Out at first protein homolog (HCV NS5A-transactivated protein 13 target protein 2)	1.33331e+06	270616	757655	3.69486e+06	2.96034e+06	2.61452e+06
sp|Q9BTW9|TBCD_HUMAN	TBCD_HUMAN	TBCD	Tubulin-specific chaperone D (Beta-tubulin cofactor D) (tfcD) (SSD-1) (Tubulin-folding cofactor D)	269123	239023	317920	126569	13954.9	23810
sp|A0A0C4DH72|KV106_HUMAN	KV106_HUMAN	IGKV1-6	Immunoglobulin kappa variable 1-6	2.90262e+06	4.10351e+06	3.77388e+06	1.50435e+06	1.76197e+06	1.79447e+06
sp|Q9UBC9|SPRR3_HUMAN	SPRR3_HUMAN	SPRR3	Small proline-rich protein 3 (22 kDa pancornulin) (Cornifin beta) (Esophagin)	128943	863923	605743	2.56825e+07	5.21446e+07	4.50485e+07
sp|Q16512|PKN1_HUMAN	PKN1_HUMAN	PKN1	Serine/threonine-protein kinase N1 (EC 2.7.11.13) (Protease-activated kinase 1) (PAK-1) (Protein kinase C-like 1) (Protein kinase C-like PKN) (Protein kinase PKN-alpha) (Protein-kinase C-related kinase 1) (Serine-threonine protein kinase N)	1.97616e+06	1.18276e+06	1.58309e+06	475032	69091.9	260018
sp|Q8IWA5|CTL2_HUMAN	CTL2_HUMAN	SLC44A2	Choline transporter-like protein 2 (Solute carrier family 44 member 2)	67662.2	647.608	61023.1	347827	278734	486287
sp|A0A0C4DH38|HV551_HUMAN	HV551_HUMAN	IGHV5-51	Immunoglobulin heavy variable 5-51	2.02431e+07	2.94551e+07	1.98285e+07	6.215e+06	983894	6.92146e+06
sp|P54819|KAD2_HUMAN	KAD2_HUMAN	AK2	Adenylate kinase 2, mitochondrial (AK 2) (EC 2.7.4.3) (ATP-AMP transphosphorylase 2) (ATP:AMP phosphotransferase) (Adenylate monophosphate kinase) [Cleaved into: Adenylate kinase 2, mitochondrial, N-terminally processed]	14902.2	69849.4	24466.6	121721	156435	172165
sp|P10909|CLUS_HUMAN	CLUS_HUMAN	CLU	Clusterin (Aging-associated gene 4 protein) (Apolipoprotein J) (Apo-J) (Complement cytolysis inhibitor) (CLI) (Complement-associated protein SP-40,40) (Ku70-binding protein 1) (NA1/NA2) (Sulfated glycoprotein 2) (SGP-2) (Testosterone-repressed prostate message 2) (TRPM-2) [Cleaved into: Clusterin beta chain (ApoJalpha) (Complement cytolysis inhibitor a chain); Clusterin alpha chain (ApoJbeta) (Co…	2.60071e+08	4.7746e+08	3.9898e+08	5.03566e+07	4.20868e+07	7.34244e+07
sp|Q9NUJ3|T11L1_HUMAN	T11L1_HUMAN	TCP11L1	T-complex protein 11-like protein 1	34226.8	4432.09	33704.3	104827	76765.3	84774.3
sp|P30050|RL12_HUMAN	RL12_HUMAN	RPL12	60S ribosomal protein L12 (Large ribosomal subunit protein uL11)	5597.62	1726.55	4785.29	789041	822833	406063
sp|O75083|WDR1_HUMAN	WDR1_HUMAN	WDR1	WD repeat-containing protein 1 (Actin-interacting protein 1) (AIP1) (NORI-1)	1.32115e+06	116011	206148	2.3403e+06	2.59499e+06	2.68547e+06
sp|Q9NUW8|TYDP1_HUMAN	TYDP1_HUMAN	TDP1	Tyrosyl-DNA phosphodiesterase 1 (Tyr-DNA phosphodiesterase 1) (EC 3.1.4.-)	6.67172e+06	3.23345e+06	5.48193e+06	174292	13930.4	175149
sp|P17813|EGLN_HUMAN	EGLN_HUMAN	ENG	Endoglin (CD antigen CD105)	507333	658179	377370	9006.32	4749.68	143837
sp|P34931|HS71L_HUMAN	HS71L_HUMAN	HSPA1L	Heat shock 70 kDa protein 1-like (Heat shock 70 kDa protein 1L) (Heat shock 70 kDa protein 1-Hom) (HSP70-Hom)	25414.2	18619.6	7034.78	404046	817021	604593
sp|P25311|ZA2G_HUMAN	ZA2G_HUMAN	AZGP1	Zinc-alpha-2-glycoprotein (Zn-alpha-2-GP) (Zn-alpha-2-glycoprotein)	1.50583e+07	1.23235e+07	1.10495e+07	4.68374e+07	4.58701e+07	2.9756e+07
sp|P00533|EGFR_HUMAN	EGFR_HUMAN	EGFR	Epidermal growth factor receptor (EC 2.7.10.1) (Proto-oncogene c-ErbB-1) (Receptor tyrosine-protein kinase erbB-1)	363034	194351	402094	1.00614e+06	1.53066e+06	1.0625e+06
sp|P00491|PNPH_HUMAN	PNPH_HUMAN	PNP	Purine nucleoside phosphorylase (PNP) (EC 2.4.2.1) (Inosine phosphorylase) (Inosine-guanosine phosphorylase)	1.17037e+06	2.56957e+06	1.17685e+06	3.76805e+06	4.20914e+06	4.49896e+06
sp|Q12913|PTPRJ_HUMAN	PTPRJ_HUMAN	PTPRJ	Receptor-type tyrosine-protein phosphatase eta (Protein-tyrosine phosphatase eta) (R-PTP-eta) (EC 3.1.3.48) (Density-enhanced phosphatase 1) (DEP-1) (HPTP eta) (Protein-tyrosine phosphatase receptor type J) (R-PTP-J) (CD antigen CD148)	376339	692870	622628	87290.6	75444.8	105585
sp|P18206|VINC_HUMAN	VINC_HUMAN	VCL	Vinculin (Metavinculin) (MV)	635721	605686	224244	1.16004e+06	1.14856e+06	1.12e+06
sp|P14174|MIF_HUMAN	MIF_HUMAN	MIF	Macrophage migration inhibitory factor (MIF) (EC 5.3.2.1) (Glycosylation-inhibiting factor) (GIF) (L-dopachrome isomerase) (L-dopachrome tautomerase) (EC 5.3.3.12) (Phenylpyruvate tautomerase)	72240.2	104623	75515.2	4.56802e+06	3.37818e+06	2.2352e+06
sp|O43852|CALU_HUMAN	CALU_HUMAN	CALU	Calumenin (Crocalbin) (IEF SSP 9302)	421708	284812	163421	5.60588e+07	2.86506e+07	3.63725e+07
sp|P33908|MA1A1_HUMAN	MA1A1_HUMAN	MAN1A1	Mannosyl-oligosaccharide 1,2-alpha-mannosidase IA (EC 3.2.1.113) (Man(9)-alpha-mannosidase) (Man9-mannosidase) (Mannosidase alpha class 1A member 1) (Processing alpha-1,2-mannosidase IA) (Alpha-1,2-mannosidase IA)	323381	146514	375488	728703	1.12588e+06	1.06699e+06
sp|P49720|PSB3_HUMAN	PSB3_HUMAN	PSMB3	Proteasome subunit beta type-3 (Proteasome chain 13) (Proteasome component C10-II) (Proteasome theta chain)	581325	64794.1	80281.4	2.94247e+06	1.61155e+06	2.29481e+06
sp|P18085|ARF4_HUMAN	ARF4_HUMAN	ARF4	ADP-ribosylation factor 4	5672.94	9473.71	11180.7	122457	159198	79810.9
sp|Q8TDJ6|DMXL2_HUMAN	DMXL2_HUMAN	DMXL2	DmX-like protein 2 (Rabconnectin-3)	394582	197988	1.82075e+06	6.79849e+06	4.86351e+06	8.76709e+06
sp|P02753|RET4_HUMAN	RET4_HUMAN	RBP4	Retinol-binding protein 4 (Plasma retinol-binding protein) (PRBP) (RBP) [Cleaved into: Plasma retinol-binding protein(1-182); Plasma retinol-binding protein(1-181); Plasma retinol-binding protein(1-179); Plasma retinol-binding protein(1-176)]	5.70058e+06	1.10922e+07	1.1414e+07	357259	456467	417628
sp|O95757|HS74L_HUMAN	HS74L_HUMAN	HSPA4L	Heat shock 70 kDa protein 4L (Heat shock 70-related protein APG-1) (Heat-shock protein family A member 4-like protein) (HSPA4-like protein) (Osmotic stress protein 94)	1.02762e+06	554515	1.13679e+06	41485.9	29672	47253
sp|P07359|GP1BA_HUMAN	GP1BA_HUMAN	GP1BA	Platelet glycoprotein Ib alpha chain (GP-Ib alpha) (GPIb-alpha) (GPIbA) (Glycoprotein Ibalpha) (Antigen CD42b-alpha) (CD antigen CD42b) [Cleaved into: Glycocalicin]	8.84349e+08	1.60738e+09	9.23422e+08	566627	647792	1.27234e+06
sp|P02751|FINC_HUMAN	FINC_HUMAN	FN1	Fibronectin (FN) (Cold-insoluble globulin) (CIG) [Cleaved into: Anastellin; Ugl-Y1; Ugl-Y2; Ugl-Y3]	1.18916e+08	5.59338e+07	1.02987e+08	1.28514e+06	866439	1.43375e+06
sp|P02743|SAMP_HUMAN	SAMP_HUMAN	APCS	Serum amyloid P-component (SAP) (9.5S alpha-1-glycoprotein) [Cleaved into: Serum amyloid P-component(1-203)]	4.12012e+07	1.98945e+07	2.8949e+07	267498	80532.7	179671
sp|P63218|GBG5_HUMAN	GBG5_HUMAN	GNG5	Guanine nucleotide-binding protein G(I)/G(S)/G(O) subunit gamma-5	38472.4	57562.6	73516.5	118266	155366	173545
sp|Q9GZP4|PITH1_HUMAN	PITH1_HUMAN	PITHD1	PITH domain-containing protein 1	2.86165e+06	1.89916e+06	3.05022e+06	906205	871269	880598
sp|Q8IZF2|AGRF5_HUMAN	AGRF5_HUMAN	ADGRF5	Adhesion G protein-coupled receptor F5 (G-protein coupled receptor 116)	775654	919803	518596	60164.6	192184	167931
sp|Q06033|ITIH3_HUMAN	ITIH3_HUMAN	ITIH3	Inter-alpha-trypsin inhibitor heavy chain H3 (ITI heavy chain H3) (ITI-HC3) (Inter-alpha-inhibitor heavy chain 3) (Serum-derived hyaluronan-associated protein) (SHAP)	4.41723e+09	7.89773e+09	9.575e+09	955776	1.20895e+06	4.321e+06
sp|O14818|PSA7_HUMAN	PSA7_HUMAN	PSMA7	Proteasome subunit alpha type-7 (Proteasome subunit RC6-1) (Proteasome subunit XAPC7)	666294	3.75644e+06	497895	7.57628e+06	6.22395e+06	7.61425e+06
sp|P13798|ACPH_HUMAN	ACPH_HUMAN	APEH	Acylamino-acid-releasing enzyme (AARE) (EC 3.4.19.1) (Acyl-peptide hydrolase) (APH) (Acylaminoacyl-peptidase) (Oxidized protein hydrolase) (OPH)	113589	85375.1	281920	562086	525090	431636
sp|P16070|CD44_HUMAN	CD44_HUMAN	CD44	CD44 antigen (CDw44) (Epican) (Extracellular matrix receptor III) (ECMR-III) (GP90 lymphocyte homing/adhesion receptor) (HUTCH-I) (Heparan sulfate proteoglycan) (Hermes antigen) (Hyaluronate receptor) (Phagocytic glycoprotein 1) (PGP-1) (Phagocytic glycoprotein I) (PGP-I) (CD antigen CD44)	1.52952e+07	2.42686e+07	2.47243e+07	4.03918e+06	8.12725e+06	3.33838e+06
sp|Q9NXV2|KCTD5_HUMAN	KCTD5_HUMAN	KCTD5	BTB/POZ domain-containing protein KCTD5	3.96108e+06	2.23449e+06	2.21534e+06	63148.4	9516.23	87967.6
sp|P01709|LV208_HUMAN	LV208_HUMAN	IGLV2-8	Immunoglobulin lambda variable 2-8 (Ig lambda chain V-II region BO) (Ig lambda chain V-II region MGC)	1.98644e+06	3.16241e+06	1.98751e+06	502080	535693	525499
sp|P01624|KV315_HUMAN	KV315_HUMAN	IGKV3-15	Immunoglobulin kappa variable 3-15 (Ig kappa chain V-III region CLL) (Ig kappa chain V-III region POM)	2.5666e+07	1.99858e+07	1.45907e+07	2.31325e+06	3.65099e+06	6.12979e+06
sp|P28072|PSB6_HUMAN	PSB6_HUMAN	PSMB6	Proteasome subunit beta type-6 (EC 3.4.25.1) (Macropain delta chain) (Multicatalytic endopeptidase complex delta chain) (Proteasome delta chain) (Proteasome subunit Y)	397537	260635	1.31111e+06	3.6275e+06	2.49564e+06	2.68176e+06
sp|Q9HD89|RETN_HUMAN	RETN_HUMAN	RETN	Resistin (Adipose tissue-specific secretory factor) (ADSF) (C/EBP-epsilon-regulated myeloid-specific secreted cysteine-rich protein) (Cysteine-rich secreted protein A12-alpha-like 2) (Cysteine-rich secreted protein FIZZ3)	49626	32700.5	128466	714529	453477	419382
sp|O43819|SCO2_HUMAN	SCO2_HUMAN	SCO2	Protein SCO2 homolog, mitochondrial	57319.9	372181	178381	3.55004e+06	6.44094e+06	3.76678e+06
sp|P80303-2|NUCB2_HUMAN	NUCB2_HUMAN	NUCB2	Nucleobindin-2 (DNA-binding protein NEFA) (Epididymis secretory protein Li 109) (Gastric cancer antigen Zg4) (Prepronesfatin) [Cleaved into: Nesfatin-1]	924433	1.80544e+06	3.47079e+06	7.34469e+06	1.28235e+07	1.1599e+07
sp|P06312|KV401_HUMAN	KV401_HUMAN	IGKV4-1	Immunoglobulin kappa variable 4-1 (Ig kappa chain V-IV region B17) (Ig kappa chain V-IV region JI) (Ig kappa chain V-IV region Len) (Ig kappa chain V-IV region STH)	8.11733e+07	7.48541e+07	6.65293e+07	2.13273e+07	2.33435e+07	4.72091e+07
sp|Q96BQ1|FAM3D_HUMAN	FAM3D_HUMAN	FAM3D	Protein FAM3D	1.41238e+06	1.40915e+06	1.60872e+06	4.21614e+06	3.32156e+06	2.78854e+06
sp|Q53GD3|CTL4_HUMAN	CTL4_HUMAN	SLC44A4	Choline transporter-like protein 4 (Solute carrier family 44 member 4) (Thiamine pyrophosphate transporter 1) (hTPPT1)	7.1393e+06	1.18446e+07	6.23235e+06	378761	262715	286096
sp|P15144|AMPN_HUMAN	AMPN_HUMAN	ANPEP	Aminopeptidase N (AP-N) (hAPN) (EC 3.4.11.2) (Alanyl aminopeptidase) (Aminopeptidase M) (AP-M) (Microsomal aminopeptidase) (Myeloid plasma membrane glycoprotein CD13) (gp150) (CD antigen CD13)	53533.6	82172.7	60002.9	706456	393621	447859
sp|P27338|AOFB_HUMAN	AOFB_HUMAN	MAOB	Amine oxidase [flavin-containing] B (EC 1.4.3.4) (Monoamine oxidase type B) (MAO-B)	430296	764920	515728	127097	53770.9	99562.5
sp|Q9BWP8|COL11_HUMAN	COL11_HUMAN	COLEC11	Collectin-11 (Collectin kidney protein 1) (CL-K1)	4.80536e+06	9.92779e+06	6.76902e+06	103367	113968	446984
sp|Q13201|MMRN1_HUMAN	MMRN1_HUMAN	MMRN1	Multimerin-1 (EMILIN-4) (Elastin microfibril interface located protein 4) (Elastin microfibril interfacer 4) (Endothelial cell multimerin) [Cleaved into: Platelet glycoprotein Ia*; 155 kDa platelet multimerin (p-155) (p155)]	4.518e+06	8.10443e+06	4.66531e+06	216134	569090	162260
sp|Q9HDC9|APMAP_HUMAN	APMAP_HUMAN	APMAP	Adipocyte plasma membrane-associated protein (Protein BSCv)	142381	79450.1	65637.4	387164	274580	263379
sp|P28070|PSB4_HUMAN	PSB4_HUMAN	PSMB4	Proteasome subunit beta type-4 (26 kDa prosomal protein) (HsBPROS26) (PROS-26) (Macropain beta chain) (Multicatalytic endopeptidase complex beta chain) (Proteasome beta chain) (Proteasome chain 3) (HsN3)	70546.1	53615	96521	1.36383e+06	2.91996e+06	2.73432e+06
sp|Q9NP79|VTA1_HUMAN	VTA1_HUMAN	VTA1	Vacuolar protein sorting-associated protein VTA1 homolog (Dopamine-responsive gene 1 protein) (DRG-1) (LYST-interacting protein 5) (LIP5) (SKD1-binding protein 1) (SBP1)	1.07954e+06	1.631e+06	2.02621e+06	41194.4	301719	359746
sp|P40121|CAPG_HUMAN	CAPG_HUMAN	CAPG	Macrophage-capping protein (Actin regulatory protein CAP-G)	1.19709e+07	5.8607e+06	8.61994e+06	636037	833394	781637
sp|P36957|ODO2_HUMAN	ODO2_HUMAN	DLST	Dihydrolipoyllysine-residue succinyltransferase component of 2-oxoglutarate dehydrogenase complex, mitochondrial (EC 2.3.1.61) (2-oxoglutarate dehydrogenase complex component E2) (OGDC-E2) (Dihydrolipoamide succinyltransferase component of 2-oxoglutarate dehydrogenase complex) (E2K)	1.02557e+06	540091	656998	51466	90229.7	72322
sp|Q15054|DPOD3_HUMAN	DPOD3_HUMAN	POLD3	DNA polymerase delta subunit 3 (DNA polymerase delta subunit C) (DNA polymerase delta subunit p66) (DNA polymerase delta subunit p68)	7.93312e+06	5.21627e+06	3.95681e+06	2400.01	48858	720732
sp|P51884|LUM_HUMAN	LUM_HUMAN	LUM	Lumican (Keratan sulfate proteoglycan lumican) (KSPG lumican)	1.17578e+09	2.68505e+09	2.13913e+09	1.08168e+06	785489	771864
sp|P61247|RS3A_HUMAN	RS3A_HUMAN	RPS3A	40S ribosomal protein S3a (Small ribosomal subunit protein eS1) (v-fos transformation effector protein) (Fte-1)	114822	11022.2	218175	374138	399323	468252
sp|P04217|A1BG_HUMAN	A1BG_HUMAN	A1BG	Alpha-1B-glycoprotein (Alpha-1-B glycoprotein)	6.14801e+07	3.02732e+07	3.79142e+07	794430	165969	1.14239e+06
sp|O94927|HAUS5_HUMAN	HAUS5_HUMAN	HAUS5	HAUS augmin-like complex subunit 5	65066.4	369657	66431.2	1.4339e+06	1.11025e+06	798866
sp|O75367|H2AY_HUMAN	H2AY_HUMAN	MACROH2A1	Core histone macro-H2A.1 (Histone macroH2A1) (mH2A1) (Histone H2A.y) (H2A/y) (Medulloblastoma antigen MU-MB-50.205)	183795	385643	224526	560098	530861	544631
sp|P26022|PTX3_HUMAN	PTX3_HUMAN	PTX3	Pentraxin-related protein PTX3 (Pentaxin-related protein PTX3) (Tumor necrosis factor alpha-induced protein 5) (TNF alpha-induced protein 5) (Tumor necrosis factor-inducible gene 14 protein) (TSG-14)	91508.6	543381	942087	3.19976e+06	2.98789e+06	1.87193e+06
sp|P59998|ARPC4_HUMAN	ARPC4_HUMAN	ARPC4	Actin-related protein 2/3 complex subunit 4 (Arp2/3 complex 20 kDa subunit) (p20-ARC)	6.01823e+06	399541	65791.9	1.20837e+07	1.05493e+07	1.48712e+07
sp|Q53H47|SETMR_HUMAN	SETMR_HUMAN	SETMAR	Histone-lysine N-methyltransferase SETMAR (SET domain and mariner transposase fusion protein) (Metnase) [Includes: Histone-lysine N-methyltransferase (EC 2.1.1.357); Transposon Hsmar1 transposase (EC 3.1.-.-)]	61560	11201.2	32764.4	1.27202e+07	1.55703e+07	2.5987e+07
sp|Q2NL82|TSR1_HUMAN	TSR1_HUMAN	TSR1	Pre-rRNA-processing protein TSR1 homolog	87089.5	150619	153043	573402	1.05782e+06	712680
sp|P52565|GDIR1_HUMAN	GDIR1_HUMAN	ARHGDIA	Rho GDP-dissociation inhibitor 1 (Rho GDI 1) (Rho-GDI alpha)	24420	20895.8	7085.93	1.01019e+06	497689	616796
sp|P08582|TRFM_HUMAN	TRFM_HUMAN	MELTF	Melanotransferrin (Melanoma-associated antigen p97) (CD antigen CD228)	3.57538e+06	4.36611e+06	6.13873e+06	1.34446e+07	9.41635e+06	1.03703e+07
sp|P02741|CRP_HUMAN	CRP_HUMAN	CRP	C-reactive protein [Cleaved into: C-reactive protein(1-205)]	8.71202e+06	1.88816e+07	1.56e+07	71273.9	365062	2.08942e+06
sp|P02790|HEMO_HUMAN	HEMO_HUMAN	HPX	Hemopexin (Beta-1B-glycoprotein)	2.07642e+08	1.09144e+08	2.47087e+08	6.06339e+06	6.07874e+06	8.71125e+06
sp|Q92608|DOCK2_HUMAN	DOCK2_HUMAN	DOCK2	Dedicator of cytokinesis protein 2	2.50402e+06	4.51359e+06	2.43568e+06	42072.8	250321	105491
sp|P02649|APOE_HUMAN	APOE_HUMAN	APOE	Apolipoprotein E (Apo-E)	6.63868e+08	1.09009e+09	1.51361e+09	1.29821e+07	1.50725e+07	1.36702e+07
sp|P09871|C1S_HUMAN	C1S_HUMAN	C1S	Complement C1s subcomponent (EC 3.4.21.42) (C1 esterase) (Complement component 1 subcomponent s) [Cleaved into: Complement C1s subcomponent heavy chain; Complement C1s subcomponent light chain]	2.32097e+08	4.44858e+08	2.44506e+08	382841	1.26392e+07	612748
sp|P13667|PDIA4_HUMAN	PDIA4_HUMAN	PDIA4	Protein disulfide-isomerase A4 (EC 5.3.4.1) (Endoplasmic reticulum resident protein 70) (ER protein 70) (ERp70) (Endoplasmic reticulum resident protein 72) (ER protein 72) (ERp-72) (ERp72)	74295.1	221559	230894	380053	486677	513007
sp|P08670|VIME_HUMAN	VIME_HUMAN	VIM	Vimentin	1.20311e+06	2.22105e+06	2.12954e+06	5.4689e+07	4.63434e+07	9.30582e+07
sp|Q13107|UBP4_HUMAN	UBP4_HUMAN	USP4	Ubiquitin carboxyl-terminal hydrolase 4 (EC 3.4.19.12) (Deubiquitinating enzyme 4) (Ubiquitin thioesterase 4) (Ubiquitin-specific-processing protease 4) (Ubiquitous nuclear protein homolog)	47040.1	31589.5	73205.4	425788	911666	888194
sp|P12830|CADH1_HUMAN	CADH1_HUMAN	CDH1	Cadherin-1 (CAM 120/80) (Epithelial cadherin) (E-cadherin) (Uvomorulin) (CD antigen CD324) [Cleaved into: E-Cad/CTF1; E-Cad/CTF2; E-Cad/CTF3]	365934	135800	1.69942e+06	3.59422e+06	2.62398e+06	3.61187e+06
sp|Q14766|LTBP1_HUMAN	LTBP1_HUMAN	LTBP1	Latent-transforming growth factor beta-binding protein 1 (LTBP-1) (Transforming growth factor beta-1-binding protein 1) (TGF-beta1-BP-1)	820384	1.59355e+06	1.37635e+06	280277	206562	299752
sp|P02766|TTHY_HUMAN	TTHY_HUMAN	TTR	Transthyretin (ATTR) (Prealbumin) (TBPA)	7.10243e+08	3.12394e+08	7.2084e+08	1.58437e+06	1.61685e+06	2.62959e+06
sp|Q8IVV7|GID4_HUMAN	GID4_HUMAN	GID4	Glucose-induced degradation protein 4 homolog (Vacuolar import and degradation protein 24 homolog)	9.75115e+07	4.42107e+07	6.15398e+07	4081.12	145458	295893
sp|P01024|CO3_HUMAN	CO3_HUMAN	C3	Complement C3 (C3 and PZP-like alpha-2-macroglobulin domain-containing protein 1) [Cleaved into: Complement C3 beta chain; C3-beta-c (C3bc); Complement C3 alpha chain; C3a anaphylatoxin; Acylation stimulating protein (ASP) (C3adesArg); Complement C3b alpha' chain; Complement C3c alpha' chain fragment 1; Complement C3dg fragment; Complement C3g fragment; Complement C3d fragment; Complement C3f fra…	2.21357e+08	2.19337e+08	3.91196e+08	2.63782e+07	1.9229e+07	4.42348e+07
sp|Q86UE4|LYRIC_HUMAN	LYRIC_HUMAN	MTDH	Protein LYRIC (3D3/LYRIC) (Astrocyte elevated gene-1 protein) (AEG-1) (Lysine-rich CEACAM1 co-isolated protein) (Metadherin) (Metastasis adhesion protein)	150396	114186	197814	455339	506098	761012
sp|P16452|EPB42_HUMAN	EPB42_HUMAN	EPB42	Protein 4.2 (P4.2) (Erythrocyte membrane protein band 4.2) (Erythrocyte protein 4.2)	2.56129e+06	3.12447e+06	5.34786e+06	34861.9	49524.6	21331.9
sp|Q9H190|SDCB2_HUMAN	SDCB2_HUMAN	SDCBP2	Syntenin-2 (Similar to TACIP18) (SITAC) (Syndecan-binding protein 2)	2.04937e+06	981766	1.9988e+06	214746	152716	190688
sp|P19961|AMY2B_HUMAN	AMY2B_HUMAN	AMY2B	Alpha-amylase 2B (EC 3.2.1.1) (1,4-alpha-D-glucan glucanohydrolase 2B) (Carcinoid alpha-amylase)	30568.6	88114.8	157553	4.46199e+06	1.0661e+07	8.36264e+06
sp|Q07654|TFF3_HUMAN	TFF3_HUMAN	TFF3	Trefoil factor 3 (Intestinal trefoil factor) (hITF) (Polypeptide P1.B) (hP1.B)	1.04324e+06	519570	1.28438e+06	2.15542e+08	1.60304e+08	3.50292e+08
sp|P26572|MGAT1_HUMAN	MGAT1_HUMAN	MGAT1	Alpha-1,3-mannosyl-glycoprotein 2-beta-N-acetylglucosaminyltransferase (EC 2.4.1.101) (N-glycosyl-oligosaccharide-glycoprotein N-acetylglucosaminyltransferase I) (GNT-I) (GlcNAc-T I)	768821	506096	921248	212777	228098	207347
sp|P04070|PROC_HUMAN	PROC_HUMAN	PROC	Vitamin K-dependent protein C (EC 3.4.21.69) (Anticoagulant protein C) (Autoprothrombin IIA) (Blood coagulation factor XIV) [Cleaved into: Vitamin K-dependent protein C light chain; Vitamin K-dependent protein C heavy chain; Activation peptide]	2.43592e+08	3.27889e+08	5.36246e+08	267211	296255	242463
sp|Q9UJ70|NAGK_HUMAN	NAGK_HUMAN	NAGK	N-acetyl-D-glucosamine kinase (N-acetylglucosamine kinase) (EC 2.7.1.59) (GlcNAc kinase)	307046	321459	468450	1.13723e+06	1.02385e+06	705149
sp|P00740|FA9_HUMAN	FA9_HUMAN	F9	Coagulation factor IX (EC 3.4.21.22) (Christmas factor) (Plasma thromboplastin component) (PTC) [Cleaved into: Coagulation factor IXa light chain; Coagulation factor IXa heavy chain]	2.41316e+09	4.14828e+09	1.94065e+09	480137	282182	746627
sp|P30740|ILEU_HUMAN	ILEU_HUMAN	SERPINB1	Leukocyte elastase inhibitor (LEI) (Monocyte/neutrophil elastase inhibitor) (EI) (M/NEI) (Peptidase inhibitor 2) (PI-2) (Serpin B1)	7.28873e+06	1.15427e+06	9.27292e+06	1.82341e+07	1.6407e+07	2.31477e+07
sp|Q13613|MTMR1_HUMAN	MTMR1_HUMAN	MTMR1	Myotubularin-related protein 1 (Phosphatidylinositol-3,5-bisphosphate 3-phosphatase) (EC 3.1.3.95) (Phosphatidylinositol-3-phosphate phosphatase) (EC 3.1.3.64)	6.60612e+07	3.26221e+07	3.60511e+07	96610.4	191396	122441
sp|Q7L0Y3|TM10C_HUMAN	TM10C_HUMAN	TRMT10C	tRNA methyltransferase 10 homolog C (HBV pre-S2 trans-regulated protein 2) (Mitochondrial ribonuclease P protein 1) (Mitochondrial RNase P protein 1) (RNA (guanine-9-)-methyltransferase domain-containing protein 1) (Renal carcinoma antigen NY-REN-49) (mRNA methyladenosine-N(1)-methyltransferase) (EC 2.1.1.-) (tRNA (adenine(9)-N(1))-methyltransferase) (EC 2.1.1.218) (tRNA (guanine(9)-N(1))-methylt…	386107	190473	234372	19498.2	11000.1	29037.1
sp|P35237|SPB6_HUMAN	SPB6_HUMAN	SERPINB6	Serpin B6 (Cytoplasmic antiproteinase) (CAP) (Peptidase inhibitor 6) (PI-6) (Placental thrombin inhibitor)	393132	497926	592069	148747	135990	278073
sp|A1L4H1|SRCRL_HUMAN	SRCRL_HUMAN	SSC5D	Soluble scavenger receptor cysteine-rich domain-containing protein SSC5D (Soluble scavenger protein with 5 SRCR domains) (SSc5D)	3.29191e+06	7.03772e+06	4.51301e+06	213059	105398	586989
sp|P49902|5NTC_HUMAN	5NTC_HUMAN	NT5C2	Cytosolic purine 5'-nucleotidase (EC 3.1.3.5) (Cytosolic 5'-nucleotidase II)	8788.41	15482.4	42706.4	328593	239077	151600
sp|Q99879|H2B1M_HUMAN	H2B1M_HUMAN	H2BC14	Histone H2B type 1-M (Histone H2B.e) (H2B/e)	2.70221e+06	1.40379e+06	9.47095e+06	4.77017e+07	1.02084e+08	1.0977e+08
sp|Q14152|EIF3A_HUMAN	EIF3A_HUMAN	EIF3A	Eukaryotic translation initiation factor 3 subunit A (eIF3a) (Eukaryotic translation initiation factor 3 subunit 10) (eIF-3-theta) (eIF3 p167) (eIF3 p180) (eIF3 p185)	409582	182934	47619.7	1.07452e+06	2.28871e+06	1.84492e+06
sp|P14598|NCF1_HUMAN	NCF1_HUMAN	NCF1	Neutrophil cytosol factor 1 (NCF-1) (47 kDa autosomal chronic granulomatous disease protein) (47 kDa neutrophil oxidase factor) (NCF-47K) (Neutrophil NADPH oxidase factor 1) (Nox organizer 2) (Nox-organizing protein 2) (SH3 and PX domain-containing protein 1A) (p47-phox)	302057	416805	344443	142581	201442	218222
sp|Q14508|WFDC2_HUMAN	WFDC2_HUMAN	WFDC2	WAP four-disulfide core domain protein 2 (Epididymal secretory protein E4) (Major epididymis-specific protein E4) (Putative protease inhibitor WAP5)	154840	153157	74795.5	989509	2.06937e+06	1.2984e+06
sp|Q9NVZ3|NECP2_HUMAN	NECP2_HUMAN	NECAP2	Adaptin ear-binding coat-associated protein 2 (NECAP endocytosis-associated protein 2) (NECAP-2)	1.09667e+06	2.20192e+06	1.61571e+06	261833	295125	426616
sp|P41222|PTGDS_HUMAN	PTGDS_HUMAN	PTGDS	Prostaglandin-H2 D-isomerase (EC 5.3.99.2) (Beta-trace protein) (Cerebrin-28) (Glutathione-independent PGD synthase) (Lipocalin-type prostaglandin-D synthase) (L-PGDS) (Prostaglandin-D2 synthase) (PGD2 synthase) (PGDS) (PGDS2)	357327	526760	335632	35030.4	189743	48468.5
sp|P18084|ITB5_HUMAN	ITB5_HUMAN	ITGB5	Integrin beta-5	5880.95	60748.7	5070.11	3.02226e+06	2.19369e+06	1.2092e+06
sp|P80303|NUCB2_HUMAN	NUCB2_HUMAN	NUCB2	Nucleobindin-2 (DNA-binding protein NEFA) (Epididymis secretory protein Li 109) (Gastric cancer antigen Zg4) (Prepronesfatin) [Cleaved into: Nesfatin-1]	2.11327e+06	616442	1.53615e+06	2.53864e+07	2.68024e+07	5.03658e+07
sp|Q16695|H31T_HUMAN	H31T_HUMAN	H3-4	Histone H3.1t (H3/t) (H3t) (H3/g) (Histone H3.4)	165306	742773	849687	7.2455e+07	1.38367e+08	6.73528e+07
sp|Q9NZD2|GLTP_HUMAN	GLTP_HUMAN	GLTP	Glycolipid transfer protein (GLTP)	160355	121883	743737	1.29905e+06	1.06949e+06	1.1924e+06
sp|Q8NFQ8|TOIP2_HUMAN	TOIP2_HUMAN	TOR1AIP2	Torsin-1A-interacting protein 2 (Lumenal domain-like LAP1)	1.17437e+06	782021	598521	48778.7	259906	47011.2
sp|P46013|KI67_HUMAN	KI67_HUMAN	MKI67	Proliferation marker protein Ki-67 (Antigen identified by monoclonal antibody Ki-67) (Antigen KI-67) (Antigen Ki67)	283185	127178	192517	23275	6956.69	27440.6
sp|P06730|IF4E_HUMAN	IF4E_HUMAN	EIF4E	Eukaryotic translation initiation factor 4E (eIF-4E) (eIF4E) (eIF-4F 25 kDa subunit) (mRNA cap-binding protein)	6795.53	4021.99	89951.8	306105	322907	163094
sp|P14543|NID1_HUMAN	NID1_HUMAN	NID1	Nidogen-1 (NID-1) (Entactin)	1.4188e+07	3.25151e+07	2.00521e+07	875899	396578	1.37653e+06
sp|P23471|PTPRZ_HUMAN	PTPRZ_HUMAN	PTPRZ1	Receptor-type tyrosine-protein phosphatase zeta (R-PTP-zeta) (EC 3.1.3.48) (Protein-tyrosine phosphatase receptor type Z polypeptide 1) (Protein-tyrosine phosphatase receptor type Z polypeptide 2) (R-PTP-zeta-2)	2.82752e+06	6.23621e+06	7.29657e+06	230835	69125.5	78139.6
sp|Q92747|ARC1A_HUMAN	ARC1A_HUMAN	ARPC1A	Actin-related protein 2/3 complex subunit 1A (SOP2-like protein)	824557	2.16296e+06	1.72872e+06	40976.2	1750.05	9200.52
sp|P01019|ANGT_HUMAN	ANGT_HUMAN	AGT	Angiotensinogen (Serpin A8) [Cleaved into: Angiotensin-1 (Angiotensin 1-10) (Angiotensin I) (Ang I); Angiotensin-2 (Angiotensin 1-8) (Angiotensin II) (Ang II); Angiotensin-3 (Angiotensin 2-8) (Angiotensin III) (Ang III) (Des-Asp[1]-angiotensin II); Angiotensin-4 (Angiotensin 3-8) (Angiotensin IV) (Ang IV); Angiotensin 1-9; Angiotensin 1-7; Angiotensin 1-5; Angiotensin 1-4]	2.77911e+07	4.73493e+07	6.99827e+07	541494	1.06288e+06	812195
sp|Q9UL52|TM11E_HUMAN	TM11E_HUMAN	TMPRSS11E	Transmembrane protease serine 11E (EC 3.4.21.-) (Serine protease DESC1) (Transmembrane protease serine 11E2) [Cleaved into: Transmembrane protease serine 11E non-catalytic chain; Transmembrane protease serine 11E catalytic chain]	12707.1	3708.33	27545.1	292474	172756	136157
sp|P49458|SRP09_HUMAN	SRP09_HUMAN	SRP9	Signal recognition particle 9 kDa protein (SRP9)	52027.3	46010.3	104662	1.24971e+08	3.35579e+08	3.04085e+08
sp|P20742|PZP_HUMAN	PZP_HUMAN	PZP	Pregnancy zone protein (C3 and PZP-like alpha-2-macroglobulin domain-containing protein 6)	216082	101347	213710	35604.6	32126.3	20057.3
sp|Q16778|H2B2E_HUMAN	H2B2E_HUMAN	H2BC21	Histone H2B type 2-E (H2B-clustered histone 21) (Histone H2B-GL105) (Histone H2B.q) (H2B/q)	1.31162e+06	14246.8	226605	3.23851e+06	1.92327e+06	3.10737e+06
sp|Q9C075|K1C23_HUMAN	K1C23_HUMAN	KRT23	Keratin, type I cytoskeletal 23 (Cytokeratin-23) (CK-23) (Keratin-23) (K23)	969570	2.49007e+06	2.02105e+06	90683.8	108921	100338
sp|P36542|ATPG_HUMAN	ATPG_HUMAN	ATP5F1C	ATP synthase subunit gamma, mitochondrial (ATP synthase F1 subunit gamma) (F-ATPase gamma subunit)	6.65074e+07	5.45928e+07	1.23211e+08	161765	27798.1	492384
sp|Q99519|NEUR1_HUMAN	NEUR1_HUMAN	NEU1	Sialidase-1 (EC 3.2.1.18) (Acetylneuraminyl hydrolase) (G9 sialidase) (Lysosomal sialidase) (N-acetyl-alpha-neuraminidase 1)	164101	330532	58858.3	543488	517384	451556
sp|P68032|ACTC_HUMAN	ACTC_HUMAN	ACTC1	Actin, alpha cardiac muscle 1 (Alpha-cardiac actin) [Cleaved into: Actin, alpha cardiac muscle 1, intermediate form]	7129.79	3354.91	10095.6	411911	1.08105e+06	735442
sp|P00738|HPT_HUMAN	HPT_HUMAN	HP	Haptoglobin (Zonulin) [Cleaved into: Haptoglobin alpha chain; Haptoglobin beta chain]	1.44241e+09	3.04562e+09	1.49989e+09	5.44691e+06	4.91444e+06	9.12252e+06
sp|Q9BX10|GTPB2_HUMAN	GTPB2_HUMAN	GTPBP2	GTP-binding protein 2	7.12212e+06	2.62068e+06	6.7822e+06	47313.4	22774.4	33913.8
sp|P01834|IGKC_HUMAN	IGKC_HUMAN	IGKC	Immunoglobulin kappa constant (Ig kappa chain C region) (Ig kappa chain C region AG) (Ig kappa chain C region CUM) (Ig kappa chain C region EU) (Ig kappa chain C region OU) (Ig kappa chain C region ROY) (Ig kappa chain C region TI)	1.96743e+09	1.53837e+09	8.66663e+08	1.88106e+08	2.41187e+08	2.94107e+08
sp|Q86U28|ISCA2_HUMAN	ISCA2_HUMAN	ISCA2	Iron-sulfur cluster assembly 2 homolog, mitochondrial (HESB-like domain-containing protein 1)	242384	287188	332921	756473	818873	1.3186e+06
sp|P18669|PGAM1_HUMAN	PGAM1_HUMAN	PGAM1	Phosphoglycerate mutase 1 (EC 5.4.2.11) (EC 5.4.2.4) (BPG-dependent PGAM 1) (Phosphoglycerate mutase isozyme B) (PGAM-B)	577818	824717	133786	4.09262e+06	2.28005e+06	2.30562e+06
sp|P49721|PSB2_HUMAN	PSB2_HUMAN	PSMB2	Proteasome subunit beta type-2 (Macropain subunit C7-I) (Multicatalytic endopeptidase complex subunit C7-I) (Proteasome component C7-I)	162227	240679	321400	2.90492e+06	1.18286e+06	2.39485e+06
sp|P27701|CD82_HUMAN	CD82_HUMAN	CD82	CD82 antigen (C33 antigen) (IA4) (Inducible membrane protein R2) (Metastasis suppressor Kangai-1) (Suppressor of tumorigenicity 6 protein) (Tetraspanin-27) (Tspan-27) (CD antigen CD82)	530699	581976	340465	845594	1.3244e+06	1.40988e+06
sp|P35321|SPR1A_HUMAN	SPR1A_HUMAN	SPRR1A	Cornifin-A (19 kDa pancornulin) (SPRK) (Small proline-rich protein IA) (SPR-IA)	326685	21458.1	46187.3	7.63769e+06	2.10416e+07	1.48498e+07
sp|Q05707|COEA1_HUMAN	COEA1_HUMAN	COL14A1	Collagen alpha-1(XIV) chain (Undulin)	7.67329e+07	8.60445e+07	1.49152e+08	1.87092e+07	1.89577e+07	2.11504e+07
sp|Q08AH3|ACS2A_HUMAN	ACS2A_HUMAN	ACSM2A	Acyl-coenzyme A synthetase ACSM2A, mitochondrial (EC 6.2.1.2) (Acyl-CoA synthetase medium-chain family member 2A) (Benzoate--CoA ligase) (EC 6.2.1.25) (Butyrate--CoA ligase 2A) (Butyryl-coenzyme A synthetase 2A) (Middle-chain acyl-CoA synthetase 2A)	262552	382342	196758	111279	7242.6	3732.58
sp|O43657|TSN6_HUMAN	TSN6_HUMAN	TSPAN6	Tetraspanin-6 (Tspan-6) (A15 homolog) (Putative NF-kappa-B-activating protein 321) (T245 protein) (Tetraspanin TM4-D) (Transmembrane 4 superfamily member 6)	152623	639723	161859	856247	1.42604e+06	1.25552e+06
sp|Q14697-2|GANAB_HUMAN	GANAB_HUMAN	GANAB	Neutral alpha-glucosidase AB (EC 3.2.1.207) (Alpha-glucosidase 2) (Glucosidase II subunit alpha)	3.69909e+06	1.51647e+06	1.28814e+06	4.64752e+06	5.76497e+06	5.33658e+06
sp|P14625|ENPL_HUMAN	ENPL_HUMAN	HSP90B1	Endoplasmin (94 kDa glucose-regulated protein) (GRP-94) (Heat shock protein 90 kDa beta member 1) (Tumor rejection antigen 1) (gp96 homolog)	1.79531e+07	4.2997e+07	4.04642e+07	4.76253e+06	4.22785e+06	4.22991e+06
sp|Q9ULI3|HEG1_HUMAN	HEG1_HUMAN	HEG1	Protein HEG homolog 1	4.18585e+07	8.59483e+07	3.95283e+07	85023.4	131545	123649
sp|P19823|ITIH2_HUMAN	ITIH2_HUMAN	ITIH2	Inter-alpha-trypsin inhibitor heavy chain H2 (ITI heavy chain H2) (ITI-HC2) (Inter-alpha-inhibitor heavy chain 2) (Inter-alpha-trypsin inhibitor complex component II) (Serum-derived hyaluronan-associated protein) (SHAP)	4.5842e+10	1.94967e+10	2.44699e+10	1.3062e+08	1.69261e+08	2.86946e+08
sp|P60900|PSA6_HUMAN	PSA6_HUMAN	PSMA6	Proteasome subunit alpha type-6 (27 kDa prosomal protein) (PROS-27) (p27K) (Macropain iota chain) (Multicatalytic endopeptidase complex iota chain) (Proteasome iota chain)	3.72319e+06	2.97955e+06	3.45757e+06	9.58706e+06	5.57187e+06	8.93169e+06
sp|Q86YT6|MIB1_HUMAN	MIB1_HUMAN	MIB1	E3 ubiquitin-protein ligase MIB1 (EC 2.3.2.27) (DAPK-interacting protein 1) (DIP-1) (Mind bomb homolog 1) (RING-type E3 ubiquitin transferase MIB1) (Zinc finger ZZ type with ankyrin repeat domain protein 2)	1.92556e+06	1.13495e+06	826917	45531.5	126615	107915
sp|P07360|CO8G_HUMAN	CO8G_HUMAN	C8G	Complement component C8 gamma chain	7.86684e+06	3.48841e+06	4.96902e+06	787281	674224	749943
sp|A0M8Q6|IGLC7_HUMAN	IGLC7_HUMAN	IGLC7	Immunoglobulin lambda constant 7 (Ig lambda-7 chain C region)	998025	649533	775493	485609	251562	355758
sp|O60942|MCE1_HUMAN	MCE1_HUMAN	RNGTT	mRNA-capping enzyme (HCAP1) (HCE) [Includes: Polynucleotide 5'-triphosphatase (EC 3.1.3.33) (mRNA 5'-triphosphatase) (TPase); mRNA guanylyltransferase (EC 2.7.7.50) (GTP--RNA guanylyltransferase) (GTase)]	4.95256e+06	4.7594e+06	1.73909e+06	112445	31755.9	1935.32
sp|P24821|TENA_HUMAN	TENA_HUMAN	TNC	Tenascin (TN) (Cytotactin) (GMEM) (GP 150-225) (Glioma-associated-extracellular matrix antigen) (Hexabrachion) (JI) (Myotendinous antigen) (Neuronectin) (Tenascin-C) (TN-C)	1.86238e+07	9.4302e+06	1.98797e+07	1.99632e+06	4.20358e+06	4.84411e+06
sp|Q14197|ICT1_HUMAN	ICT1_HUMAN	MRPL58	Peptidyl-tRNA hydrolase ICT1, mitochondrial (EC 3.1.1.29) (39S ribosomal protein L58, mitochondrial) (MRP-L58) (Digestion substraction 1) (DS-1) (Immature colon carcinoma transcript 1 protein) (Mitochondrial large ribosomal subunit protein mL62)	57026.5	176120	23095.2	345328	223522	337728
sp|P02749|APOH_HUMAN	APOH_HUMAN	APOH	Beta-2-glycoprotein 1 (APC inhibitor) (Activated protein C-binding protein) (Anticardiolipin cofactor) (Apolipoprotein H) (Apo-H) (Beta-2-glycoprotein I) (B2GPI) (Beta(2)GPI)	2.67803e+07	6.1022e+07	7.95012e+07	831602	839012	1.45627e+06
sp|P05166|PCCB_HUMAN	PCCB_HUMAN	PCCB	Propionyl-CoA carboxylase beta chain, mitochondrial (PCCase subunit beta) (EC 6.4.1.3) (Propanoyl-CoA:carbon dioxide ligase subunit beta)	372882	601376	391343	234416	12266.2	11769.3
sp|P26927|HGFL_HUMAN	HGFL_HUMAN	MST1	Hepatocyte growth factor-like protein (Macrophage stimulatory protein) (Macrophage-stimulating protein) (MSP) [Cleaved into: Hepatocyte growth factor-like protein alpha chain; Hepatocyte growth factor-like protein beta chain]	2.02765e+06	911366	1.10191e+06	14956.1	216694	95438.1
sp|P02654|APOC1_HUMAN	APOC1_HUMAN	APOC1	Apolipoprotein C-I (Apo-CI) (ApoC-I) (Apolipoprotein C1) [Cleaved into: Truncated apolipoprotein C-I]	7.02805e+08	9.27748e+08	1.71901e+09	3.48291e+07	3.91152e+07	3.82229e+07
sp|P04003|C4BPA_HUMAN	C4BPA_HUMAN	C4BPA	C4b-binding protein alpha chain (C4bp) (Proline-rich protein) (PRP)	1.45236e+10	4.91021e+09	9.66169e+09	957601	2.26212e+06	931800
sp|P00367|DHE3_HUMAN	DHE3_HUMAN	GLUD1	Glutamate dehydrogenase 1, mitochondrial (GDH 1) (EC 1.4.1.3)	173860	18055.2	5616.24	2.10251e+06	4.62471e+06	6.3347e+06
sp|B7ZBB8|PP13G_HUMAN	PP13G_HUMAN	PPP1R3G	Protein phosphatase 1 regulatory subunit 3G	1.09444e+06	668441	462785	140732	46493.1	78122.2
sp|P15169|CBPN_HUMAN	CBPN_HUMAN	CPN1	Carboxypeptidase N catalytic chain (CPN) (EC 3.4.17.3) (Anaphylatoxin inactivator) (Arginine carboxypeptidase) (Carboxypeptidase N polypeptide 1) (Carboxypeptidase N small subunit) (Kininase-1) (Lysine carboxypeptidase) (Plasma carboxypeptidase B) (Serum carboxypeptidase N) (SCPN)	1.58742e+06	1.64148e+06	2.46173e+06	893626	760598	45738.1
sp|Q5VTL8|PR38B_HUMAN	PR38B_HUMAN	PRPF38B	Pre-mRNA-splicing factor 38B (Sarcoma antigen NY-SAR-27)	228503	28949.6	33824.4	408888	569229	320750
sp|P82970|HMGN5_HUMAN	HMGN5_HUMAN	HMGN5	High mobility group nucleosome-binding domain-containing protein 5 (Nucleosome-binding protein 1)	9.33033e+06	3.70874e+06	5.10667e+06	421642	129115	214691
sp|Q12772|SRBP2_HUMAN	SRBP2_HUMAN	SREBF2	Sterol regulatory element-binding protein 2 (SREBP-2) (Class D basic helix-loop-helix protein 2) (bHLHd2) (Sterol regulatory element-binding transcription factor 2) [Cleaved into: Processed sterol regulatory element-binding protein 2 (Transcription factor SREBF2)]	7483.68	11594	33506.5	418350	1.281e+06	1.25049e+06
sp|P06576|ATPB_HUMAN	ATPB_HUMAN	ATP5F1B	ATP synthase subunit beta, mitochondrial (EC 7.1.2.2) (ATP synthase F1 subunit beta)	2.08953e+06	198957	1.31737e+06	3.86611e+06	3.30498e+06	2.82626e+06
sp|Q9Y3D6|FIS1_HUMAN	FIS1_HUMAN	FIS1	Mitochondrial fission 1 protein (FIS1 homolog) (hFis1) (Tetratricopeptide repeat protein 11) (TPR repeat protein 11)	24618.3	8115.57	8800.74	62805.3	159842	109778
sp|P12273|PIP_HUMAN	PIP_HUMAN	PIP	Prolactin-inducible protein (Gross cystic disease fluid protein 15) (GCDFP-15) (Prolactin-induced protein) (Secretory actin-binding protein) (SABP) (gp17)	2.84582e+06	8.5615e+07	1.91284e+06	4.95336e+08	1.09591e+09	5.15865e+08
sp|P03952|KLKB1_HUMAN	KLKB1_HUMAN	KLKB1	Plasma kallikrein (EC 3.4.21.34) (Fletcher factor) (Kininogenin) (Plasma prekallikrein) (PKK) [Cleaved into: Plasma kallikrein heavy chain; Plasma kallikrein light chain]	556473	726511	1.03469e+06	156560	381337	50709.6
sp|P14151|LYAM1_HUMAN	LYAM1_HUMAN	SELL	L-selectin (CD62 antigen-like family member L) (Leukocyte adhesion molecule 1) (LAM-1) (Leukocyte surface antigen Leu-8) (Leukocyte-endothelial cell adhesion molecule 1) (LECAM1) (Lymph node homing receptor) (TQ1) (gp90-MEL) (CD antigen CD62L)	3.30559e+07	9.14922e+07	5.1107e+07	315010	461289	520236
sp|P14550|AK1A1_HUMAN	AK1A1_HUMAN	AKR1A1	Aldo-keto reductase family 1 member A1 (EC 1.1.1.2) (EC 1.1.1.372) (EC 1.1.1.54) (Alcohol dehydrogenase [NADP(+)]) (Aldehyde reductase) (Glucuronate reductase) (EC 1.1.1.19) (Glucuronolactone reductase) (EC 1.1.1.20)	85253.8	177320	187331	288896	415687	285926
sp|Q9BYE4|SPR2G_HUMAN	SPR2G_HUMAN	SPRR2G	Small proline-rich protein 2G (SPR-2G)	13513.9	810566	22646	1.1153e+06	2.48635e+06	2.28988e+06
sp|P16150|LEUK_HUMAN	LEUK_HUMAN	SPN	Leukosialin (GPL115) (Galactoglycoprotein) (GALGP) (Leukocyte sialoglycoprotein) (Sialophorin) (CD antigen CD43) [Cleaved into: CD43 cytoplasmic tail (CD43-ct) (CD43ct)]	541573	1.21549e+06	886154	4621.23	17674.7	355693
sp|O75556|SG2A1_HUMAN	SG2A1_HUMAN	SCGB2A1	Mammaglobin-B (Lacryglobin) (Lipophilin-C) (Mammaglobin-2) (Secretoglobin family 2A member 1)	243145	54689.4	73654	711352	752666	342245
sp|P22105|TENX_HUMAN	TENX_HUMAN	TNXB	Tenascin-X (TN-X) (Hexabrachion-like protein)	8.65099e+06	2.1196e+07	1.07094e+07	549088	802488	369893
sp|P31949|S10AB_HUMAN	S10AB_HUMAN	S100A11	Protein S100-A11 (Calgizzarin) (Metastatic lymph node gene 70 protein) (MLN 70) (Protein S100-C) (S100 calcium-binding protein A11) [Cleaved into: Protein S100-A11, N-terminally processed]	928271	3.90539e+06	2.37536e+06	9.51846e+06	5.43013e+06	6.94373e+06
sp|P81605|DCD_HUMAN	DCD_HUMAN	DCD	Dermcidin (EC 3.4.-.-) (Preproteolysin) [Cleaved into: Survival-promoting peptide; DCD-1]	612741	684995	525088	1.78601e+06	2.39101e+06	1.17595e+06
sp|P45985|MP2K4_HUMAN	MP2K4_HUMAN	MAP2K4	Dual specificity mitogen-activated protein kinase kinase 4 (MAP kinase kinase 4) (MAPKK 4) (EC 2.7.12.2) (JNK-activating kinase 1) (MAPK/ERK kinase 4) (MEK 4) (SAPK/ERK kinase 1) (SEK1) (Stress-activated protein kinase kinase 1) (SAPK kinase 1) (SAPKK-1) (SAPKK1) (c-Jun N-terminal kinase kinase 1) (JNKK)	1.16039e+06	1.58328e+06	487735	22899.8	12079.8	14018
sp|P31947|1433S_HUMAN	1433S_HUMAN	SFN	14-3-3 protein sigma (Epithelial cell marker protein 1) (Stratifin)	3.38515e+06	1.90721e+06	2.12771e+07	2.79075e+08	2.90761e+08	6.40747e+08
sp|Q99436|PSB7_HUMAN	PSB7_HUMAN	PSMB7	Proteasome subunit beta type-7 (EC 3.4.25.1) (Macropain chain Z) (Multicatalytic endopeptidase complex chain Z) (Proteasome subunit Z)	497880	692081	84734.5	1.26618e+06	1.06338e+06	951093
sp|P04196|HRG_HUMAN	HRG_HUMAN	HRG	Histidine-rich glycoprotein (Histidine-proline-rich glycoprotein) (HPRG)	3.72945e+07	2.46699e+07	6.79361e+07	703550	983365	779050
sp|Q16864|VATF_HUMAN	VATF_HUMAN	ATP6V1F	V-type proton ATPase subunit F (V-ATPase subunit F) (V-ATPase 14 kDa subunit) (Vacuolar proton pump subunit F)	1.82909e+06	4.74116e+06	2.4073e+06	48149.5	111619	12354.8
sp|O14786|NRP1_HUMAN	NRP1_HUMAN	NRP1	Neuropilin-1 (Vascular endothelial cell growth factor 165 receptor) (CD antigen CD304)	561201	544569	756549	118630	423774	137257
sp|O43157|PLXB1_HUMAN	PLXB1_HUMAN	PLXNB1	Plexin-B1 (Semaphorin receptor SEP)	3.12935e+06	4.65428e+06	1.46528e+06	57866.5	119611	92527
sp|P07358|CO8B_HUMAN	CO8B_HUMAN	C8B	Complement component C8 beta chain (Complement component 8 subunit beta)	1.98416e+06	859908	1.50384e+06	306539	309752	499243
sp|P08697|A2AP_HUMAN	A2AP_HUMAN	SERPINF2	Alpha-2-antiplasmin (Alpha-2-AP) (Alpha-2-plasmin inhibitor) (Alpha-2-PI) (Serpin F2)	1.16958e+07	4.6806e+06	5.52241e+06	65470.2	251486	77440.9
sp|Q9HB40|RISC_HUMAN	RISC_HUMAN	SCPEP1	Retinoid-inducible serine carboxypeptidase (EC 3.4.16.-) (Serine carboxypeptidase 1)	69265.5	37613.5	55932.6	177067	481906	469662
sp|P32456|GBP2_HUMAN	GBP2_HUMAN	GBP2	Guanylate-binding protein 2 (EC 3.6.5.-) (GTP-binding protein 2) (GBP-2) (HuGBP-2) (Guanine nucleotide-binding protein 2) (Interferon-induced guanylate-binding protein 2)	3.62003e+06	1.14389e+07	6.90506e+06	13451.4	23343.7	48310.9
sp|Q9UM07|PADI4_HUMAN	PADI4_HUMAN	PADI4	Protein-arginine deiminase type-4 (EC 3.5.3.15) (HL-60 PAD) (Peptidylarginine deiminase IV) (Protein-arginine deiminase type IV)	52938	52985.8	235924	300342	308893	406885
sp|P17655|CAN2_HUMAN	CAN2_HUMAN	CAPN2	Calpain-2 catalytic subunit (EC 3.4.22.53) (Calcium-activated neutral proteinase 2) (CANP 2) (Calpain M-type) (Calpain large polypeptide L2) (Calpain-2 large subunit) (Millimolar-calpain) (M-calpain)	6.21059e+06	2.04696e+06	5.66083e+06	8.62472e+06	8.98331e+06	8.9471e+06
sp|Q15084|PDIA6_HUMAN	PDIA6_HUMAN	PDIA6	Protein disulfide-isomerase A6 (EC 5.3.4.1) (Endoplasmic reticulum protein 5) (ER protein 5) (ERp5) (Protein disulfide isomerase P5) (Thioredoxin domain-containing protein 7)	2.13679e+06	668905	954268	5.29584e+06	2.72453e+06	4.08151e+06
sp|P09884|DPOLA_HUMAN	DPOLA_HUMAN	POLA1	DNA polymerase alpha catalytic subunit (EC 2.7.7.7) (DNA polymerase alpha catalytic subunit p180)	22657.1	51147.5	94257	251899	120932	218674
sp|P02747|C1QC_HUMAN	C1QC_HUMAN	C1QC	Complement C1q subcomponent subunit C	2.46348e+07	9.42914e+06	1.25816e+07	1.81773e+06	466224	221326
sp|P13671|CO6_HUMAN	CO6_HUMAN	C6	Complement component C6	1.41836e+07	5.4016e+06	7.12643e+06	630180	286962	357083
sp|P02647|APOA1_HUMAN	APOA1_HUMAN	APOA1	Apolipoprotein A-I (Apo-AI) (ApoA-I) (Apolipoprotein A1) [Cleaved into: Proapolipoprotein A-I (ProapoA-I); Truncated apolipoprotein A-I (Apolipoprotein A-I(1-242))]	6.57514e+08	8.25536e+08	5.76238e+08	4.70327e+08	4.2195e+08	4.5966e+08
sp|P00748|FA12_HUMAN	FA12_HUMAN	F12	Coagulation factor XII (EC 3.4.21.38) (Hageman factor) (HAF) [Cleaved into: Coagulation factor XIIa heavy chain; Beta-factor XIIa part 1; Coagulation factor XIIa light chain (Beta-factor XIIa part 2)]	377917	781813	1.0933e+06	89051.1	114462	101075
sp|O43866|CD5L_HUMAN	CD5L_HUMAN	CD5L	CD5 antigen-like (Apoptosis inhibitor expressed by macrophages) (hAIM) (CT-2) (IgM-associated peptide) (SP-alpha)	1.62172e+07	4.54581e+07	5.57495e+07	1.84481e+06	2.0256e+06	2.29436e+06
sp|P01871|IGHM_HUMAN	IGHM_HUMAN	IGHM	Immunoglobulin heavy constant mu (Ig mu chain C region) (Ig mu chain C region BOT) (Ig mu chain C region GAL) (Ig mu chain C region OU)	6.43453e+09	2.52625e+09	8.63879e+09	3.20566e+08	3.59736e+08	2.94273e+08
sp|Q9Y2U5|M3K2_HUMAN	M3K2_HUMAN	MAP3K2	Mitogen-activated protein kinase kinase kinase 2 (EC 2.7.11.25) (MAPK/ERK kinase kinase 2) (MEK kinase 2) (MEKK 2)	1.11288e+07	3.54924e+06	6.11442e+06	33645.4	49330.3	33749.6
sp|Q9BRA2|TXD17_HUMAN	TXD17_HUMAN	TXNDC17	Thioredoxin domain-containing protein 17 (14 kDa thioredoxin-related protein) (TRP14) (Protein 42-9-9) (Thioredoxin-like protein 5)	26826.7	7716.36	14213.7	334604	99646.6	317895
sp|P05388|RLA0_HUMAN	RLA0_HUMAN	RPLP0	60S acidic ribosomal protein P0 (60S ribosomal protein L10E) (Large ribosomal subunit protein uL10)	22869.7	24970.3	183245	565875	455583	1.09246e+06
sp|P62266|RS23_HUMAN	RS23_HUMAN	RPS23	40S ribosomal protein S23 (Small ribosomal subunit protein uS12)	3.40652e+07	1.05603e+07	1.91172e+07	8482.34	16015	221772
sp|O96011|PX11B_HUMAN	PX11B_HUMAN	PEX11B	Peroxisomal membrane protein 11B (Peroxin-11B) (Peroxisomal biogenesis factor 11B) (Protein PEX11 homolog beta) (PEX11-beta)	5.2772e+06	1.17135e+07	5.48412e+06	788512	1.20809e+06	924969
sp|P10643|CO7_HUMAN	CO7_HUMAN	C7	Complement component C7	681788	327134	369505	115690	97388.5	129800
sp|Q10588|BST1_HUMAN	BST1_HUMAN	BST1	ADP-ribosyl cyclase/cyclic ADP-ribose hydrolase 2 (EC 3.2.2.6) (ADP-ribosyl cyclase 2) (Bone marrow stromal antigen 1) (BST-1) (Cyclic ADP-ribose hydrolase 2) (cADPr hydrolase 2) (CD antigen CD157)	195292	36562.5	61193.7	359568	239499	261117
sp|Q8IY47|KBTB2_HUMAN	KBTB2_HUMAN	KBTBD2	Kelch repeat and BTB domain-containing protein 2 (BTB and kelch domain-containing protein 1)	8.29049e+06	3.27782e+06	1.06976e+07	883333	697416	586222
sp|Q15365|PCBP1_HUMAN	PCBP1_HUMAN	PCBP1	Poly(rC)-binding protein 1 (Alpha-CP1) (Heterogeneous nuclear ribonucleoprotein E1) (hnRNP E1) (Nucleic acid-binding protein SUB2.3)	837254	480264	495762	981358	1.2244e+06	1.6354e+06
sp|Q8NEZ2|VP37A_HUMAN	VP37A_HUMAN	VPS37A	Vacuolar protein sorting-associated protein 37A (hVps37A) (ESCRT-I complex subunit VPS37A) (Hepatocellular carcinoma-related protein 1)	19170	326587	31605.5	366005	535870	498274
sp|Q96IY4|CBPB2_HUMAN	CBPB2_HUMAN	CPB2	Carboxypeptidase B2 (EC 3.4.17.20) (Carboxypeptidase U) (CPU) (Plasma carboxypeptidase B) (pCPB) (Thrombin-activable fibrinolysis inhibitor) (TAFI)	1.20173e+06	446943	1.21459e+06	31818.6	68923.8	321045
sp|P02655|APOC2_HUMAN	APOC2_HUMAN	APOC2	Apolipoprotein C-II (Apo-CII) (ApoC-II) (Apolipoprotein C2) [Cleaved into: Proapolipoprotein C-II (ProapoC-II)]	3.196e+07	7.20711e+07	2.75667e+07	234321	533412	2.55352e+06
sp|P56537|IF6_HUMAN	IF6_HUMAN	EIF6	Eukaryotic translation initiation factor 6 (eIF-6) (B(2)GCN homolog) (B4 integrin interactor) (CAB) (p27(BBP))	136874	48456.2	16425	152904	227123	268451
sp|Q96RG2|PASK_HUMAN	PASK_HUMAN	PASK	PAS domain-containing serine/threonine-protein kinase (PAS-kinase) (PASKIN) (hPASK) (EC 2.7.11.1)	4.48245e+06	1.79948e+06	6.77567e+06	22075	40131	38611.4
sp|P30086|PEBP1_HUMAN	PEBP1_HUMAN	PEBP1	Phosphatidylethanolamine-binding protein 1 (PEBP-1) (HCNPpp) (Neuropolypeptide h3) (Prostatic-binding protein) (Raf kinase inhibitor protein) (RKIP) [Cleaved into: Hippocampal cholinergic neurostimulating peptide (HCNP)]	101418	47620.2	120276	519919	953837	374691
sp|O60841|IF2P_HUMAN	IF2P_HUMAN	EIF5B	Eukaryotic translation initiation factor 5B (eIF-5B) (EC 3.6.5.3) (Translation initiation factor IF-2)	230386	113586	339580	43756.8	14292.6	33376.8
sp|P13796|PLSL_HUMAN	PLSL_HUMAN	LCP1	Plastin-2 (L-plastin) (LC64P) (Lymphocyte cytosolic protein 1) (LCP-1)	1.4125e+07	4.60263e+06	6.56173e+06	1.87315e+07	1.78834e+07	1.57489e+07
sp|P48735|IDHP_HUMAN	IDHP_HUMAN	IDH2	Isocitrate dehydrogenase [NADP], mitochondrial (IDH) (EC 1.1.1.42) (ICD-M) (IDP) (NADP(+)-specific ICDH) (Oxalosuccinate decarboxylase)	247302	259502	542676	71203.9	64877.4	51644
sp|P13612|ITA4_HUMAN	ITA4_HUMAN	ITGA4	Integrin alpha-4 (CD49 antigen-like family member D) (Integrin alpha-IV) (VLA-4 subunit alpha) (CD antigen CD49d)	6251.77	105344	412260	1.40184e+06	1.7176e+06	586583
sp|P39019|RS19_HUMAN	RS19_HUMAN	RPS19	40S ribosomal protein S19 (Small ribosomal subunit protein eS19)	24016.7	77560.6	72303.6	449951	276631	174500
sp|O75795|UDB17_HUMAN	UDB17_HUMAN	UGT2B17	UDP-glucuronosyltransferase 2B17 (UDPGT 2B17) (UGT2B17) (EC 2.4.1.17) (C19-steroid-specific UDP-glucuronosyltransferase) (C19-steroid-specific UDPGT)	5.97946e+06	2.73589e+06	2.0645e+06	40674.9	40118	9190.88
sp|P05090|APOD_HUMAN	APOD_HUMAN	APOD	Apolipoprotein D (Apo-D) (ApoD)	9.36545e+07	7.2133e+07	1.8483e+08	1.62559e+07	1.62086e+07	1.44652e+07
sp|Q9UNM6|PSD13_HUMAN	PSD13_HUMAN	PSMD13	26S proteasome non-ATPase regulatory subunit 13 (26S proteasome regulatory subunit RPN9) (26S proteasome regulatory subunit S11) (26S proteasome regulatory subunit p40.5)	27255.7	71501.4	37076.1	139498	195749	340893
sp|P62158|CALM_HUMAN	CALM_HUMAN	Fetch manually	Fetch manually	1.52452e+06	1.30795e+06	1.03177e+06	3.23438e+07	2.04613e+07	9.28464e+06
sp|Q8IV08|PLD3_HUMAN	PLD3_HUMAN	PLD3	5'-3' exonuclease PLD3 (EC 3.1.16.1) (Choline phosphatase 3) (HindIII K4L homolog) (Hu-K4) (Phosphatidylcholine-hydrolyzing phospholipase D3) (Phospholipase D3) (PLD 3)	291646	563649	980325	23419.9	16367.3	43796
sp|P12259|FA5_HUMAN	FA5_HUMAN	F5	Coagulation factor V (Activated protein C cofactor) (Proaccelerin, labile factor) [Cleaved into: Coagulation factor V heavy chain; Coagulation factor V light chain]	2.27017e+09	6.72497e+09	3.01422e+09	621549	697915	484867
sp|P30837|AL1B1_HUMAN	AL1B1_HUMAN	ALDH1B1	Aldehyde dehydrogenase X, mitochondrial (EC 1.2.1.3) (Aldehyde dehydrogenase 5) (Aldehyde dehydrogenase family 1 member B1)	130866	241241	328727	70337.8	58623.2	72077.5
sp|O75563|SKAP2_HUMAN	SKAP2_HUMAN	SKAP2	Src kinase-associated phosphoprotein 2 (Pyk2/RAFTK-associated protein) (Retinoic acid-induced protein 70) (SKAP55 homolog) (SKAP-55HOM) (SKAP-HOM) (Src family-associated phosphoprotein 2) (Src kinase-associated phosphoprotein 55-related protein) (Src-associated adapter protein with PH and SH3 domains)	639539	341041	679102	246892	255184	227251
sp|Q15485|FCN2_HUMAN	FCN2_HUMAN	FCN2	Ficolin-2 (37 kDa elastin-binding protein) (Collagen/fibrinogen domain-containing protein 2) (EBP-37) (Ficolin-B) (Ficolin-beta) (Hucolin) (L-ficolin) (Serum lectin p35)	699484	1.96408e+06	2.10692e+06	120035	483024	151596
sp|P05771|KPCB_HUMAN	KPCB_HUMAN	PRKCB	Protein kinase C beta type (PKC-B) (PKC-beta) (EC 2.7.11.13)	396655	769094	818278	1.0253e+06	1.60077e+06	1.93953e+06
sp|Q14515|SPRL1_HUMAN	SPRL1_HUMAN	SPARCL1	SPARC-like protein 1 (High endothelial venule protein) (Hevin) (MAST 9)	1.87281e+07	4.67868e+07	2.73371e+07	7.38444e+06	7.02469e+06	6.89845e+06
sp|Q9P1F3|ABRAL_HUMAN	ABRAL_HUMAN	ABRACL	Costars family protein ABRACL (ABRA C-terminal-like protein)	10505.7	8601.87	3193.05	79355.8	24342.1	56497.4
sp|P13688|CEAM1_HUMAN	CEAM1_HUMAN	CEACAM1	Carcinoembryonic antigen-related cell adhesion molecule 1 (Biliary glycoprotein 1) (BGP-1) (CD antigen CD66a)	57913.1	43621.6	217904	4.5107e+06	2.14669e+06	1.50001e+06
sp|O95498|VNN2_HUMAN	VNN2_HUMAN	VNN2	Vascular non-inflammatory molecule 2 (Vanin-2) (EC 3.5.1.92) (Glycosylphosphatidyl inositol-anchored protein GPI-80) (Protein FOAP-4)	77413.6	299188	675813	1.97062e+06	890261	1.26817e+06
sp|Q13509|TBB3_HUMAN	TBB3_HUMAN	TUBB3	Tubulin beta-3 chain (Tubulin beta-4 chain) (Tubulin beta-III)	17409.5	173613	126303	207675	451338	408525
sp|A0A087WSY6|KVD15_HUMAN	KVD15_HUMAN	IGKV3D-15	Immunoglobulin kappa variable 3D-15	840299	644262	950473	484912	589273	559826
sp|P23284|PPIB_HUMAN	PPIB_HUMAN	PPIB	Peptidyl-prolyl cis-trans isomerase B (PPIase B) (EC 5.2.1.8) (CYP-S1) (Cyclophilin B) (Rotamase B) (S-cyclophilin) (SCYLP)	303739	515566	109254	932079	3.15966e+06	3.1497e+06
sp|Q96JC1|VPS39_HUMAN	VPS39_HUMAN	VPS39	Vam6/Vps39-like protein (TRAP1-like protein) (hVam6p)	1.20907e+06	1.44274e+06	366275	28786.2	43114	171301
sp|P80192|M3K9_HUMAN	M3K9_HUMAN	MAP3K9	Mitogen-activated protein kinase kinase kinase 9 (EC 2.7.11.25) (Mixed lineage kinase 1)	2.21687e+06	3.88387e+06	7.52981e+06	88136.6	159828	222210
sp|O43776|SYNC_HUMAN	SYNC_HUMAN	NARS1	Asparagine--tRNA ligase, cytoplasmic (EC 6.1.1.22) (Asparaginyl-tRNA synthetase) (AsnRS) (Asparaginyl-tRNA synthetase 1)	2.52949e+06	873423	1.13104e+06	59933.9	68532.1	98675.7
sp|P55196|AFAD_HUMAN	AFAD_HUMAN	AFDN	Afadin (ALL1-fused gene from chromosome 6 protein) (Protein AF-6) (Afadin adherens junction formation factor)	40999.1	134486	27623.8	275856	385945	157379
sp|Q14376|GALE_HUMAN	GALE_HUMAN	GALE	UDP-glucose 4-epimerase (EC 5.1.3.2) (Galactowaldenase) (UDP-N-acetylgalactosamine 4-epimerase) (UDP-GalNAc 4-epimerase) (UDP-N-acetylglucosamine 4-epimerase) (UDP-GlcNAc 4-epimerase) (EC 5.1.3.7) (UDP-galactose 4-epimerase)	489141	1.96088e+06	1.26361e+06	35674.8	69961.3	82008.1
sp|P02675|FIBB_HUMAN	FIBB_HUMAN	FGB	Fibrinogen beta chain [Cleaved into: Fibrinopeptide B; Fibrinogen beta chain]	1.24547e+09	7.88554e+08	2.66589e+09	8.82639e+06	1.04359e+07	1.17292e+07
sp|O00232|PSD12_HUMAN	PSD12_HUMAN	PSMD12	26S proteasome non-ATPase regulatory subunit 12 (26S proteasome regulatory subunit RPN5) (26S proteasome regulatory subunit p55)	284501	220488	82878.4	21072.7	56945.4	4274.2
sp|P12532|KCRU_HUMAN	KCRU_HUMAN	CKMT1A	Creatine kinase U-type, mitochondrial (EC 2.7.3.2) (Acidic-type mitochondrial creatine kinase) (Mia-CK) (Ubiquitous mitochondrial creatine kinase) (U-MtCK)	205596	1.18391e+06	112731	1.36456e+06	1.46985e+06	1.48125e+06
sp|P01714|LV319_HUMAN	LV319_HUMAN	IGLV3-19	Immunoglobulin lambda variable 3-19 (Ig lambda chain V-III region SH)	7.37617e+06	4.79025e+06	3.10332e+06	2.5862e+06	761518	376348
sp|P27797|CALR_HUMAN	CALR_HUMAN	CALR	Calreticulin (CRP55) (Calregulin) (Endoplasmic reticulum resident protein 60) (ERp60) (HACBP) (grp60)	2.46343e+06	3.25514e+06	914998	2.75614e+08	1.19765e+08	8.62092e+07
sp|O95479|G6PE_HUMAN	G6PE_HUMAN	H6PD	GDH/6PGL endoplasmic bifunctional protein [Includes: Hexose-6-phosphate dehydrogenase (Glucose 1-dehydrogenase) (GDH) (EC 1.1.1.47) (Glucose-6-phosphate dehydrogenase) (EC 1.1.1.363); 6-phosphogluconolactonase (6PGL) (EC 3.1.1.31)]	3.55025e+06	8.14661e+06	1.38029e+07	757527	485506	186091
sp|P11684|UTER_HUMAN	UTER_HUMAN	SCGB1A1	Uteroglobin (Clara cell phospholipid-binding protein) (CCPBP) (Clara cells 10 kDa secretory protein) (CC10) (Secretoglobin family 1A member 1) (Urinary protein 1) (UP-1) (UP1) (Urine protein 1)	102597	41227.6	94903.9	635853	211415	781954
sp|P80748|LV321_HUMAN	LV321_HUMAN	IGLV3-21	Immunoglobulin lambda variable 3-21 (Ig lambda chain V-III region LOI) (Ig lambda chain V-V region DEL) (Ig lambda chain V-VII region MOT)	8.1666e+06	1.82891e+07	1.04985e+07	4.02648e+06	3.04639e+06	4.88203e+06
sp|Q96C24|SYTL4_HUMAN	SYTL4_HUMAN	SYTL4	Synaptotagmin-like protein 4 (Exophilin-2) (Granuphilin)	4.82915e+07	1.56681e+07	2.51879e+07	3.10611e+06	4.17344e+06	4.11691e+06
sp|P02462|CO4A1_HUMAN	CO4A1_HUMAN	COL4A1	Collagen alpha-1(IV) chain [Cleaved into: Arresten]	20344.7	20533.7	30183.2	258872	113205	103272
sp|Q7Z4V5|HDGR2_HUMAN	HDGR2_HUMAN	HDGFL2	Hepatoma-derived growth factor-related protein 2 (HDGF-related protein 2) (HRP-2) (Hepatoma-derived growth factor 2) (HDGF-2)	2.51683e+06	905633	1.02563e+06	149822	109238	21374.7
sp|Q9UHA2|S18L2_HUMAN	S18L2_HUMAN	SS18L2	SS18-like protein 2 (SYT homolog 2)	1.10945e+06	1.09552e+06	212663	16739.9	8394.99	17632
sp|P12814|ACTN1_HUMAN	ACTN1_HUMAN	ACTN1	Alpha-actinin-1 (Alpha-actinin cytoskeletal isoform) (F-actin cross-linking protein) (Non-muscle alpha-actinin-1)	6.12668e+06	2.77339e+06	1.72108e+06	6.26253e+06	7.85211e+06	9.48568e+06
sp|Q6P5S2|LEG1H_HUMAN	LEG1H_HUMAN	LEG1	Protein LEG1 homolog	1.62457e+06	1.18329e+07	1.53567e+06	3.96597e+07	1.59807e+08	9.4016e+07
sp|P18510|IL1RA_HUMAN	IL1RA_HUMAN	IL1RN	Interleukin-1 receptor antagonist protein (IL-1RN) (IL-1ra) (IRAP) (ICIL-1RA) (IL1 inhibitor) (Anakinra)	222095	465538	109339	2.25003e+06	799209	1.26105e+06
sp|P56279|TCL1A_HUMAN	TCL1A_HUMAN	TCL1A	T-cell leukemia/lymphoma protein 1A (Oncogene TCL-1) (Oncogene TCL1) (Protein p14 TCL1)	260969	218784	94114.9	83201.1	28054.8	42591.6
sp|A0A0B4J1V0|HV315_HUMAN	HV315_HUMAN	IGHV3-15	Immunoglobulin heavy variable 3-15	8.61176e+07	8.73866e+07	2.9294e+07	6.00043e+06	2.87661e+07	1.95693e+06
sp|Q13608|PEX6_HUMAN	PEX6_HUMAN	PEX6	Peroxisome assembly factor 2 (PAF-2) (Peroxin-6) (Peroxisomal biogenesis factor 6) (Peroxisomal-type ATPase 1)	104790	259235	425813	22179.6	25735.9	8807.95
sp|Q9NZN3|EHD3_HUMAN	EHD3_HUMAN	EHD3	EH domain-containing protein 3 (PAST homolog 3)	451146	85976.9	288700	988153	701758	511400
sp|Q9H446|RWDD1_HUMAN	RWDD1_HUMAN	RWDD1	RWD domain-containing protein 1 (DRG family-regulatory protein 2)	355851	30443.1	36835.4	689614	369280	485922
sp|A8MXV4|NUD19_HUMAN	NUD19_HUMAN	NUDT19	Nucleoside diphosphate-linked moiety X motif 19 (Nudix motif 19) (EC 3.6.1.-)	110006	45794.9	57979.3	145585	492546	409818
sp|P19013|K2C4_HUMAN	K2C4_HUMAN	KRT4	Keratin, type II cytoskeletal 4 (Cytokeratin-4) (CK-4) (Keratin-4) (K4) (Type-II keratin Kb4)	5.30145e+07	2.24007e+07	5.2991e+07	9.71399e+06	2.30424e+07	6.43702e+06
sp|Q15386|UBE3C_HUMAN	UBE3C_HUMAN	UBE3C	Ubiquitin-protein ligase E3C (EC 2.3.2.26) (HECT-type ubiquitin transferase E3C) (HectH2)	26375.1	53194.2	70172.5	118879	108757	221817
sp|P17858|PFKAL_HUMAN	PFKAL_HUMAN	PFKL	ATP-dependent 6-phosphofructokinase, liver type (ATP-PFK) (PFK-L) (EC 2.7.1.11) (6-phosphofructokinase type B) (Phosphofructo-1-kinase isozyme B) (PFK-B) (Phosphohexokinase)	166828	321708	515916	59212.8	85717.8	74018.1
sp|P36955|PEDF_HUMAN	PEDF_HUMAN	SERPINF1	Pigment epithelium-derived factor (PEDF) (Cell proliferation-inducing gene 35 protein) (EPC-1) (Serpin F1)	4.3138e+06	4.87608e+06	9.12287e+06	2.18598e+06	861747	2.73489e+06
sp|P63244|RACK1_HUMAN	RACK1_HUMAN	RACK1	Receptor of activated protein C kinase 1 (Cell proliferation-inducing gene 21 protein) (Guanine nucleotide-binding protein subunit beta-2-like 1) (Guanine nucleotide-binding protein subunit beta-like protein 12.3) (Human lung cancer oncogene 7 protein) (HLC-7) (Receptor for activated C kinase) (Small ribosomal subunit protein RACK1) [Cleaved into: Receptor of activated protein C kinase 1, N-termi…	531676	972977	116547	1.06794e+06	1.2694e+06	1.26938e+06
sp|Q5SSG8|MUC21_HUMAN	MUC21_HUMAN	MUC21	Mucin-21 (MUC-21) (Epiglycanin)	5.85142e+06	1.38777e+06	4.45496e+06	574588	446855	540472
sp|Q9BUP3|HTAI2_HUMAN	HTAI2_HUMAN	HTATIP2	Oxidoreductase HTATIP2 (EC 1.1.1.-) (30 kDa HIV-1 TAT-interacting protein) (HIV-1 TAT-interactive protein 2)	2.24422e+06	1.24603e+07	8.67649e+06	163271	230613	83351.3
sp|P53794|SC5A3_HUMAN	SC5A3_HUMAN	SLC5A3	Sodium/myo-inositol cotransporter (Na(+)/myo-inositol cotransporter) (Sodium/myo-inositol transporter 1) (SMIT1) (Solute carrier family 5 member 3)	84033.2	405976	276709	12941.7	17211.7	18871.5
sp|P78537|BL1S1_HUMAN	BL1S1_HUMAN	BLOC1S1	Biogenesis of lysosome-related organelles complex 1 subunit 1 (BLOC-1 subunit 1) (GCN5-like protein 1) (Protein RT14)	1.55933e+06	1.24816e+06	1.3567e+06	1.69017e+06	1.55349e+06	1.75338e+06
sp|P20160|CAP7_HUMAN	CAP7_HUMAN	AZU1	Azurocidin (Cationic antimicrobial protein CAP37) (Heparin-binding protein) (HBP) (hHBP)	771487	1.53661e+06	3.47758e+06	4.5781e+06	4.67721e+06	3.41865e+06
sp|O94829|IPO13_HUMAN	IPO13_HUMAN	IPO13	Importin-13 (Imp13) (Karyopherin-13) (Kap13) (Ran-binding protein 13) (RanBP13)	217908	403743	478371	12968.6	244481	14006.6
sp|Q9UKF6|CPSF3_HUMAN	CPSF3_HUMAN	CPSF3	Cleavage and polyadenylation specificity factor subunit 3 (EC 3.1.27.-) (Cleavage and polyadenylation specificity factor 73 kDa subunit) (CPSF 73 kDa subunit) (mRNA 3'-end-processing endonuclease CPSF-73)	310384	731820	509857	132158	17513.5	297026
sp|P01137|TGFB1_HUMAN	TGFB1_HUMAN	TGFB1	Transforming growth factor beta-1 proprotein [Cleaved into: Latency-associated peptide (LAP); Transforming growth factor beta-1 (TGF-beta-1)]	65161.9	181865	281447	17832.7	16457.3	22162.2
sp|Q9ULC6|PADI1_HUMAN	PADI1_HUMAN	PADI1	Protein-arginine deiminase type-1 (EC 3.5.3.15) (Peptidylarginine deiminase I) (Protein-arginine deiminase type I)	1.14026e+06	282592	713704	1.19247e+06	1.47264e+06	1.46569e+06
sp|Q15124|PGM5_HUMAN	PGM5_HUMAN	PGM5	Phosphoglucomutase-like protein 5 (Aciculin) (Phosphoglucomutase-related protein) (PGM-RP)	33229.8	50046.8	24237.9	18540.3	12636.9	17922.5
sp|Q9NPH2|INO1_HUMAN	INO1_HUMAN	ISYNA1	Inositol-3-phosphate synthase 1 (IPS 1) (EC 5.5.1.4) (Myo-inositol 1-phosphate synthase) (MI-1-P synthase) (MIP synthase) (hIPS) (Myo-inositol 1-phosphate synthase A1) (hINO1)	2.03209e+06	5.35019e+06	9.81984e+06	12585.9	182280	89121.8
sp|Q9C073|F117A_HUMAN	F117A_HUMAN	FAM117A	Protein FAM117A (C/EBP-induced protein)	1.12302e+06	323378	1.31117e+06	4.92947e+06	2.04763e+06	2.70131e+06
sp|P55042|RAD_HUMAN	RAD_HUMAN	RRAD	GTP-binding protein RAD (RAD1) (Ras associated with diabetes)	289560	1.5714e+06	967899	18325.2	14651.3	27988.5
sp|Q14210|LY6D_HUMAN	LY6D_HUMAN	LY6D	Lymphocyte antigen 6D (Ly-6D) (E48 antigen)	240962	52801.6	301828	1.4628e+06	8.92228e+06	9.47915e+06
sp|P00747|PLMN_HUMAN	PLMN_HUMAN	PLG	Plasminogen (EC 3.4.21.7) [Cleaved into: Plasmin heavy chain A; Activation peptide; Angiostatin; Plasmin heavy chain A, short form; Plasmin light chain B]	9.43116e+06	6.22714e+06	2.24142e+07	488878	453134	662043
sp|P68036|UB2L3_HUMAN	UB2L3_HUMAN	UBE2L3	Ubiquitin-conjugating enzyme E2 L3 (EC 2.3.2.23) (E2 ubiquitin-conjugating enzyme L3) (L-UBC) (UbcH7) (Ubiquitin carrier protein L3) (Ubiquitin-conjugating enzyme E2-F1) (Ubiquitin-protein ligase L3)	1.30692e+06	164532	901042	1.31582e+06	2.03453e+06	2.12084e+06
sp|Q9NQR4|NIT2_HUMAN	NIT2_HUMAN	NIT2	Omega-amidase NIT2 (EC 3.5.1.3) (Nitrilase homolog 2)	18435.8	10182.3	25892.5	255286	350731	880725
sp|P83876|TXN4A_HUMAN	TXN4A_HUMAN	TXNL4A	Thioredoxin-like protein 4A (DIM1 protein homolog) (Spliceosomal U5 snRNP-specific 15 kDa protein) (Thioredoxin-like U5 snRNP protein U5-15kD)	2.07406e+06	4.24099e+06	1.30417e+06	24629.4	468713	549892
sp|O95782|AP2A1_HUMAN	AP2A1_HUMAN	AP2A1	AP-2 complex subunit alpha-1 (100 kDa coated vesicle protein A) (Adaptor protein complex AP-2 subunit alpha-1) (Adaptor-related protein complex 2 subunit alpha-1) (Alpha-adaptin A) (Alpha1-adaptin) (Clathrin assembly protein complex 2 alpha-A large chain) (Plasma membrane adaptor HA2/AP2 adaptin alpha A subunit)	147859	339048	200631	840011	2.59457e+06	1.2049e+06
sp|P63208|SKP1_HUMAN	SKP1_HUMAN	SKP1	S-phase kinase-associated protein 1 (Cyclin-A/CDK2-associated protein p19) (p19A) (Organ of Corti protein 2) (OCP-2) (Organ of Corti protein II) (OCP-II) (RNA polymerase II elongation factor-like protein) (SIII) (Transcription elongation factor B polypeptide 1-like) (p19skp1)	1.31743e+06	2.27803e+06	4.29361e+06	576233	324886	530158
sp|P06753|TPM3_HUMAN	TPM3_HUMAN	TPM3	Tropomyosin alpha-3 chain (Gamma-tropomyosin) (Tropomyosin-3) (Tropomyosin-5) (hTM5)	1.5295e+06	2.06968e+06	1.76049e+06	2.69496e+06	2.30568e+06	3.77462e+06
sp|O95445|APOM_HUMAN	APOM_HUMAN	APOM	Apolipoprotein M (Apo-M) (ApoM) (Protein G3a)	1.70887e+07	8.50095e+06	1.24027e+07	2.03013e+06	2.04555e+06	9.02263e+06
sp|Q92845|KIFA3_HUMAN	KIFA3_HUMAN	KIFAP3	Kinesin-associated protein 3 (KAP-3) (KAP3) (Smg GDS-associated protein)	173584	69630	105319	17419.4	59629.9	30651
sp|Q8TDN6|BRX1_HUMAN	BRX1_HUMAN	BRIX1	Ribosome biogenesis protein BRX1 homolog (Brix domain-containing protein 2)	43897.4	114270	149742	26672.4	26613.5	29042.3
sp|P39060|COIA1_HUMAN	COIA1_HUMAN	COL18A1	Collagen alpha-1(XVIII) chain [Cleaved into: Endostatin; Non-collagenous domain 1 (NC1)]	379731	1.01614e+06	1.95498e+06	16303.7	18725.8	19963
sp|O75503|CLN5_HUMAN	CLN5_HUMAN	CLN5	Ceroid-lipofuscinosis neuronal protein 5 (Protein CLN5) [Cleaved into: Ceroid-lipofuscinosis neuronal protein 5, secreted form]	32505.5	34441.1	69440.2	210088	96672.5	105352
sp|A0FGR8|ESYT2_HUMAN	ESYT2_HUMAN	ESYT2	Extended synaptotagmin-2 (E-Syt2) (Chr2Syt)	95359.4	502666	333892	27564.6	47541.6	16423.1
sp|Q9UIV8|SPB13_HUMAN	SPB13_HUMAN	SERPINB13	Serpin B13 (HaCaT UV-repressible serpin) (Hurpin) (Headpin) (Peptidase inhibitor 13) (PI-13) (Proteinase inhibitor 13)	1.84185e+06	1.22034e+06	5.08e+06	5.50866e+06	5.8447e+06	5.32763e+06
sp|Q96T60|PNKP_HUMAN	PNKP_HUMAN	PNKP	Bifunctional polynucleotide phosphatase/kinase (DNA 5'-kinase/3'-phosphatase) (Polynucleotide kinase-3'-phosphatase) [Includes: Polynucleotide 3'-phosphatase (EC 3.1.3.32) (2'(3')-polynucleotidase); Polynucleotide 5'-hydroxyl-kinase (EC 2.7.1.78)]	17512.3	14738.8	50706.9	314146	446489	81125
sp|Q9Y6R0|NUMBL_HUMAN	NUMBL_HUMAN	NUMBL	Numb-like protein (Numb-related protein) (Numb-R)	794470	301251	940426	283119	229438	113058
sp|P21283|VATC1_HUMAN	VATC1_HUMAN	ATP6V1C1	V-type proton ATPase subunit C 1 (V-ATPase subunit C 1) (Vacuolar proton pump subunit C 1)	329898	393660	89719.2	57560.3	38241.9	62911.8
sp|Q8NDB2|BANK1_HUMAN	BANK1_HUMAN	BANK1	B-cell scaffold protein with ankyrin repeats	2.95221e+07	1.05744e+08	3.64104e+07	40618.6	5113.16	52483.1
sp|Q9UNX4|WDR3_HUMAN	WDR3_HUMAN	WDR3	WD repeat-containing protein 3	65945.8	46074.2	222569	2.0906e+06	812769	650098
sp|P19971|TYPH_HUMAN	TYPH_HUMAN	TYMP	Thymidine phosphorylase (TP) (EC 2.4.2.4) (Gliostatin) (Platelet-derived endothelial cell growth factor) (PD-ECGF) (TdRPase)	468663	216233	673580	768616	729055	1.10177e+06
sp|Q9NPD8|UBE2T_HUMAN	UBE2T_HUMAN	UBE2T	Ubiquitin-conjugating enzyme E2 T (EC 2.3.2.23) (Cell proliferation-inducing gene 50 protein) (E2 ubiquitin-conjugating enzyme T) (Ubiquitin carrier protein T) (Ubiquitin-protein ligase T)	202455	596913	924789	84891.1	120636	61475.8
sp|P12035|K2C3_HUMAN	K2C3_HUMAN	KRT3	Keratin, type II cytoskeletal 3 (65 kDa cytokeratin) (Cytokeratin-3) (CK-3) (Keratin-3) (K3) (Type-II keratin Kb3)	3.27866e+07	1.43075e+07	7.30374e+07	7489.53	3464.46	1728.95
sp|Q14558|KPRA_HUMAN	KPRA_HUMAN	PRPSAP1	Phosphoribosyl pyrophosphate synthase-associated protein 1 (PRPP synthase-associated protein 1) (39 kDa phosphoribosypyrophosphate synthase-associated protein) (PAP39)	282558	117463	73434.4	14753.6	11455.7	8726.71
sp|P02746|C1QB_HUMAN	C1QB_HUMAN	C1QB	Complement C1q subcomponent subunit B	5.62708e+06	1.0773e+06	7.78127e+06	239234	399280	308528
sp|Q96Q83|ALKB3_HUMAN	ALKB3_HUMAN	ALKBH3	Alpha-ketoglutarate-dependent dioxygenase alkB homolog 3 (EC 1.14.11.54) (Alkylated DNA repair protein alkB homolog 3) (hABH3) (DEPC-1) (Prostate cancer antigen 1)	1.47653e+07	4.96665e+07	1.50303e+07	7862.47	24908.8	51247.6
sp|Q96AX1|VP33A_HUMAN	VP33A_HUMAN	VPS33A	Vacuolar protein sorting-associated protein 33A (hVPS33A)	207966	1.16401e+06	10956.2	1.04996e+06	1.7121e+06	1.38837e+06
sp|Q9H9E3|COG4_HUMAN	COG4_HUMAN	COG4	Conserved oligomeric Golgi complex subunit 4 (COG complex subunit 4) (Component of oligomeric Golgi complex 4)	87491.7	324042	186820	8824.43	27370	75538.8
sp|Q08211|DHX9_HUMAN	DHX9_HUMAN	DHX9	ATP-dependent RNA helicase A (EC 3.6.4.13) (DEAH box protein 9) (DExH-box helicase 9) (Leukophysin) (LKP) (Nuclear DNA helicase II) (NDH II) (RNA helicase A)	16002	127835	3337.01	294821	485675	123874
sp|P08311|CATG_HUMAN	CATG_HUMAN	CTSG	Cathepsin G (CG) (EC 3.4.21.20)	2.48178e+06	515536	190866	2.64204e+06	2.37766e+06	3.55687e+06
sp|P09228|CYTT_HUMAN	CYTT_HUMAN	CST2	Cystatin-SA (Cystatin-2) (Cystatin-S5)	2.93092e+06	4.05299e+06	650194	8.98418e+06	6.19798e+06	1.87964e+07
sp|Q8N8R5|CB069_HUMAN	CB069_HUMAN	C2orf69	UPF0565 protein C2orf69	1.19021e+06	4.85269e+06	1.73037e+06	64890.5	13192.7	83375.5
sp|Q8TE68|ES8L1_HUMAN	ES8L1_HUMAN	EPS8L1	Epidermal growth factor receptor kinase substrate 8-like protein 1 (EPS8-like protein 1) (Epidermal growth factor receptor pathway substrate 8-related protein 1) (EPS8-related protein 1)	4433.92	74974.4	181042	354531	261455	801176
sp|Q15649|ZNHI3_HUMAN	ZNHI3_HUMAN	ZNHIT3	Zinc finger HIT domain-containing protein 3 (HNF-4a coactivator) (Thyroid hormone receptor interactor 3) (Thyroid receptor-interacting protein 3) (TR-interacting protein 3) (TRIP-3)	360030	4.05111e+06	3.5861e+06	33187.3	128283	132304
sp|Q9UHA7|IL36A_HUMAN	IL36A_HUMAN	IL36A	Interleukin-36 alpha (FIL1 epsilon) (Interleukin-1 epsilon) (IL-1 epsilon) (Interleukin-1 family member 6) (IL-1F6)	1.57945e+06	613022	64567.9	1.90048e+06	1.52787e+06	3.041e+06
sp|Q13242|SRSF9_HUMAN	SRSF9_HUMAN	SRSF9	Serine/arginine-rich splicing factor 9 (Pre-mRNA-splicing factor SRp30C) (Splicing factor, arginine/serine-rich 9)	305632	120109	477404	78713	65016.7	77371.2
sp|Q7Z4G4|TRM11_HUMAN	TRM11_HUMAN	TRMT11	tRNA (guanine(10)-N2)-methyltransferase homolog (EC 2.1.1.-) (tRNA guanosine-2'-O-methyltransferase TRM11 homolog)	274565	59492.5	146690	16557.7	36259.5	12675.9
sp|A0A0C4DH31|HV118_HUMAN	HV118_HUMAN	IGHV1-18	Immunoglobulin heavy variable 1-18	1.82497e+06	1.10155e+06	1.70007e+06	1.08842e+06	982462	1.06768e+06
sp|Q9NX20|RM16_HUMAN	RM16_HUMAN	MRPL16	39S ribosomal protein L16, mitochondrial (L16mt) (MRP-L16) (Mitochondrial large ribosomal subunit protein uL16m)	13397.2	23957.3	18480.9	360130	156250	83112.9
sp|P02656|APOC3_HUMAN	APOC3_HUMAN	APOC3	Apolipoprotein C-III (Apo-CIII) (ApoC-III) (Apolipoprotein C3)	4.16666e+08	2.53751e+09	1.12299e+09	614178	482833	850361
sp|Q00169|PIPNA_HUMAN	PIPNA_HUMAN	PITPNA	Phosphatidylinositol transfer protein alpha isoform (PI-TP-alpha) (PtdIns transfer protein alpha) (PtdInsTP alpha)	1.51903e+07	2.15664e+06	9.12943e+06	332818	494226	1.01183e+06
sp|Q7L592|NDUF7_HUMAN	NDUF7_HUMAN	NDUFAF7	Protein arginine methyltransferase NDUFAF7, mitochondrial (EC 2.1.1.320) (NADH dehydrogenase [ubiquinone] complex I, assembly factor 7) (Protein midA homolog)	1.0796e+06	96362.1	1.17776e+06	25030.1	24866.7	54221.7
sp|P46940|IQGA1_HUMAN	IQGA1_HUMAN	IQGAP1	Ras GTPase-activating-like protein IQGAP1 (p195)	4.74182e+06	4.16683e+06	967931	4.9582e+06	6.89204e+06	6.61274e+06
sp|O75489|NDUS3_HUMAN	NDUS3_HUMAN	NDUFS3	NADH dehydrogenase [ubiquinone] iron-sulfur protein 3, mitochondrial (EC 7.1.1.2) (Complex I-30kD) (CI-30kD) (NADH-ubiquinone oxidoreductase 30 kDa subunit)	865714	180269	1.04373e+06	96203.9	226615	21043
sp|Q96JQ2|CLMN_HUMAN	CLMN_HUMAN	CLMN	Calmin (Calponin-like transmembrane domain protein)	49423.9	83121.4	94055	366029	281719	96932.1
sp|P09960|LKHA4_HUMAN	LKHA4_HUMAN	LTA4H	Leukotriene A-4 hydrolase (LTA-4 hydrolase) (EC 3.3.2.6) (Leukotriene A(4) hydrolase) (Tripeptide aminopeptidase LTA4H) (EC 3.4.11.4)	347693	6.8687e+06	712848	6.75752e+06	7.28127e+06	7.44899e+06
sp|Q92876|KLK6_HUMAN	KLK6_HUMAN	KLK6	Kallikrein-6 (EC 3.4.21.-) (Neurosin) (Protease M) (SP59) (Serine protease 18) (Serine protease 9) (Zyme)	54285.4	25310.9	50909.7	194066	227523	53640.6
sp|P35241|RADI_HUMAN	RADI_HUMAN	RDX	Radixin	40914.2	106542	110939	28051.6	33662.8	47624.8
sp|Q9C037|TRIM4_HUMAN	TRIM4_HUMAN	TRIM4	E3 ubiquitin-protein ligase TRIM4 (EC 2.3.2.27) (RING finger protein 87) (RING-type E3 ubiquitin transferase TRIM4) (Tripartite motif-containing protein 4)	195074	1.77673e+06	155921	1.51644e+06	1.96005e+06	2.75033e+06
sp|Q969L2|MAL2_HUMAN	MAL2_HUMAN	MAL2	Protein MAL2	146533	41831.7	40243.8	628214	543072	107269
sp|Q9Y5R8|TPPC1_HUMAN	TPPC1_HUMAN	TRAPPC1	Trafficking protein particle complex subunit 1 (BET5 homolog) (Multiple myeloma protein 2) (MUM-2)	184196	138278	76727.5	655201	2.19343e+06	4.3336e+06
sp|P28799|GRN_HUMAN	GRN_HUMAN	GRN	Progranulin (PGRN) (Acrogranin) (Epithelin precursor) (Glycoprotein of 88 Kda) (GP88) (Glycoprotein 88) (Granulin precursor) (PC cell-derived growth factor) (PCDGF) (Proepithelin) (PEPI) [Cleaved into: Paragranulin; Granulin-1 (Granulin G); Granulin-2 (Granulin F); Granulin-3 (Epithelin-2) (Granulin B); Granulin-4 (Epithelin-1) (Granulin A); Granulin-5 (Granulin C); Granulin-6 (Granulin D); Granu…	14241.8	7183.6	31069.6	45788.6	86226.7	183265
sp|P29350|PTN6_HUMAN	PTN6_HUMAN	PTPN6	Tyrosine-protein phosphatase non-receptor type 6 (EC 3.1.3.48) (Hematopoietic cell protein-tyrosine phosphatase) (Protein-tyrosine phosphatase 1C) (PTP-1C) (Protein-tyrosine phosphatase SHP-1) (SH-PTP1)	194089	1.87835e+06	1.11627e+06	17867.8	55565.3	26217.6
sp|P01768|HV330_HUMAN	HV330_HUMAN	IGHV3-30	Immunoglobulin heavy variable 3-30 (Ig heavy chain V-III region BUR) (Ig heavy chain V-III region CAM) (Ig heavy chain V-III region GA) (Ig heavy chain V-III region NIE)	1.78687e+07	4.47209e+06	2.56194e+07	3.76013e+06	2.35169e+06	2.75074e+06
sp|P10586|PTPRF_HUMAN	PTPRF_HUMAN	PTPRF	Receptor-type tyrosine-protein phosphatase F (EC 3.1.3.48) (Leukocyte common antigen related) (LAR)	45767	12791.1	2576.35	40273.6	506789	422499
sp|O00187|MASP2_HUMAN	MASP2_HUMAN	MASP2	Mannan-binding lectin serine protease 2 (EC 3.4.21.104) (MBL-associated serine protease 2) (Mannose-binding protein-associated serine protease 2) (MASP-2) [Cleaved into: Mannan-binding lectin serine protease 2 A chain; Mannan-binding lectin serine protease 2 B chain]	495161	4.36231e+06	3.9316e+06	478611	490254	73497.9
sp|Q52LW3|RHG29_HUMAN	RHG29_HUMAN	ARHGAP29	Rho GTPase-activating protein 29 (PTPL1-associated RhoGAP protein 1) (Rho-type GTPase-activating protein 29)	53332.2	38729.9	22132.4	85866.2	1.43938e+06	1.55375e+06
sp|Q8IWT0|ARCH_HUMAN	ARCH_HUMAN	ZBTB8OS	Protein archease (Protein ZBTB8OS) (Zinc finger and BTB domain-containing opposite strand protein 8)	238362	128959	214298	518981	266834	320237
sp|Q9UBP4|DKK3_HUMAN	DKK3_HUMAN	DKK3	Dickkopf-related protein 3 (Dickkopf-3) (Dkk-3) (hDkk-3)	60503.4	820048	603937	4956.83	47135.7	14788.5
sp|Q9Y6N9|USH1C_HUMAN	USH1C_HUMAN	USH1C	Harmonin (Antigen NY-CO-38/NY-CO-37) (Autoimmune enteropathy-related antigen AIE-75) (Protein PDZ-73) (Renal carcinoma antigen NY-REN-3) (Usher syndrome type-1C protein)	1.15817e+07	9.54077e+06	687765	7432.71	61796	817270
sp|P61923|COPZ1_HUMAN	COPZ1_HUMAN	COPZ1	Coatomer subunit zeta-1 (Zeta-1-coat protein) (Zeta-1 COP)	151067	93376.3	41791.2	170912	162931	151638
sp|P05107|ITB2_HUMAN	ITB2_HUMAN	ITGB2	Integrin beta-2 (Cell surface adhesion glycoproteins LFA-1/CR3/p150,95 subunit beta) (Complement receptor C3 subunit beta) (CD antigen CD18)	620862	282272	263220	170162	92300.7	167795
sp|Q9Y287|ITM2B_HUMAN	ITM2B_HUMAN	ITM2B	Integral membrane protein 2B (Immature BRI2) (imBRI2) (Protein E25B) (Transmembrane protein BRI) (Bri) [Cleaved into: BRI2, membrane form (Mature BRI2) (mBRI2); BRI2 intracellular domain (BRI2 ICD); BRI2C, soluble form; Bri23 peptide (Bri2-23) (ABri23) (C-terminal peptide) (P23 peptide)]	18411	102307	10822.9	159883	86659.6	110213
sp|P35606|COPB2_HUMAN	COPB2_HUMAN	COPB2	Coatomer subunit beta' (Beta'-coat protein) (Beta'-COP) (p102)	912575	416080	460020	404809	102837	141171
sp|Q0D2J5|ZN763_HUMAN	ZN763_HUMAN	ZNF763	Zinc finger protein 763	1.70496e+06	1.09582e+06	4.62615e+06	59139.1	395177	234497
sp|Q68CQ7|GL8D1_HUMAN	GL8D1_HUMAN	GLT8D1	Glycosyltransferase 8 domain-containing protein 1 (EC 2.4.1.-)	3875.22	102239	42783.4	99269.2	123718	107439
sp|Q9BY49|PECR_HUMAN	PECR_HUMAN	PECR	Peroxisomal trans-2-enoyl-CoA reductase (TERP) (EC 1.3.1.38) (2,4-dienoyl-CoA reductase-related protein) (DCR-RP) (HPDHase) (Short chain dehydrogenase/reductase family 29C member 1) (pVI-ARL)	35305.4	988458	40879.6	1.78819e+06	5.73457e+06	1.21019e+07
sp|P02042|HBD_HUMAN	HBD_HUMAN	HBD	Hemoglobin subunit delta (Delta-globin) (Hemoglobin delta chain)	1.03055e+06	617986	1.38214e+06	595408	514355	561246
sp|Q96SN8|CK5P2_HUMAN	CK5P2_HUMAN	CDK5RAP2	CDK5 regulatory subunit-associated protein 2 (CDK5 activator-binding protein C48) (Centrosome-associated protein 215)	375458	633474	105249	35982.5	101936	33799.7
sp|P14859|PO2F1_HUMAN	PO2F1_HUMAN	POU2F1	POU domain, class 2, transcription factor 1 (NF-A1) (Octamer-binding protein 1) (Oct-1) (Octamer-binding transcription factor 1) (OTF-1)	3.80481e+06	247034	2.35193e+06	8135.48	70706.7	12730.4
sp|Q7Z7K0|COXM1_HUMAN	COXM1_HUMAN	CMC1	COX assembly mitochondrial protein homolog (Cmc1p)	399401	128621	861747	53815.8	5789.9	21240.9
sp|Q9NP72|RAB18_HUMAN	RAB18_HUMAN	RAB18	Ras-related protein Rab-18	762652	1.24936e+06	691521	537503	564644	531749
sp|Q9P0J0|NDUAD_HUMAN	NDUAD_HUMAN	NDUFA13	NADH dehydrogenase [ubiquinone] 1 alpha subcomplex subunit 13 (Cell death regulatory protein GRIM-19) (Complex I-B16.6) (CI-B16.6) (Gene associated with retinoic and interferon-induced mortality 19 protein) (GRIM-19) (Gene associated with retinoic and IFN-induced mortality 19 protein) (NADH-ubiquinone oxidoreductase B16.6 subunit)	902437	220909	805449	885738	1.80286e+06	2.75425e+06
sp|Q99805|TM9S2_HUMAN	TM9S2_HUMAN	TM9SF2	Transmembrane 9 superfamily member 2 (p76)	1.03844e+06	290048	1.12193e+06	384380	127231	279104
sp|Q9UI10|EI2BD_HUMAN	EI2BD_HUMAN	EIF2B4	Translation initiation factor eIF-2B subunit delta (eIF-2B GDP-GTP exchange factor subunit delta)	2.21762e+06	2.87447e+06	357971	143654	600361	41662.4
sp|Q9Y624|JAM1_HUMAN	JAM1_HUMAN	F11R	Junctional adhesion molecule A (JAM-A) (Junctional adhesion molecule 1) (JAM-1) (Platelet F11 receptor) (Platelet adhesion molecule 1) (PAM-1) (CD antigen CD321)	149902	58287.9	166485	278736	191469	180371
sp|Q969X6|UTP4_HUMAN	UTP4_HUMAN	UTP4	U3 small nucleolar RNA-associated protein 4 homolog (Cirhin) (UTP4 small subunit processome component)	1.60219e+06	8.56848e+06	1.39164e+07	593132	1.17541e+06	863372
sp|Q96FJ2|DYL2_HUMAN	DYL2_HUMAN	DYNLL2	Dynein light chain 2, cytoplasmic (8 kDa dynein light chain b) (DLC8b) (Dynein light chain LC8-type 2)	133501	6.34763e+06	5.06393e+06	39866.4	69323.8	57804.1
sp|Q7Z7A4|PXK_HUMAN	PXK_HUMAN	PXK	PX domain-containing protein kinase-like protein (Modulator of Na,K-ATPase) (MONaKA)	1.39297e+07	1.30489e+07	33909.8	21727	15784.5	27740.6
sp|O75746|CMC1_HUMAN	CMC1_HUMAN	SLC25A12	Calcium-binding mitochondrial carrier protein Aralar1 (Mitochondrial aspartate glutamate carrier 1) (Solute carrier family 25 member 12)	55361.6	5.03831e+06	5.75125e+06	11910.6	51853.4	47626.5
sp|Q02040|AK17A_HUMAN	AK17A_HUMAN	AKAP17A	A-kinase anchor protein 17A (AKAP-17A) (721P) (B-lymphocyte antigen) (Protein XE7) (Protein kinase A-anchoring protein 17A) (PRKA17A) (Splicing factor, arginine/serine-rich 17A)	24409.3	174281	195992	16775	37675.2	14384.4
sp|Q9Y2L1|RRP44_HUMAN	RRP44_HUMAN	DIS3	Exosome complex exonuclease RRP44 (EC 3.1.13.-) (EC 3.1.26.-) (Protein DIS3 homolog) (Ribosomal RNA-processing protein 44)	131773	220743	60763.5	40071.2	51271.2	44576.2
sp|Q9H3P7|GCP60_HUMAN	GCP60_HUMAN	ACBD3	Golgi resident protein GCP60 (Acyl-CoA-binding domain-containing protein 3) (Golgi complex-associated protein 1) (GOCAP1) (Golgi phosphoprotein 1) (GOLPH1) (PBR- and PKA-associated protein 7) (Peripheral benzodiazepine receptor-associated protein PAP7) [Cleaved into: Golgi resident protein GCP60, N-terminally processed]	1.16249e+06	1.20655e+06	33902.1	48728	47659.8	11829
sp|Q14C86|GAPD1_HUMAN	GAPD1_HUMAN	GAPVD1	GTPase-activating protein and VPS9 domain-containing protein 1 (GAPex-5) (Rab5-activating protein 6)	17668.5	8018.79	21985.2	928243	532046	68811.8
sp|P13498|CY24A_HUMAN	CY24A_HUMAN	CYBA	Cytochrome b-245 light chain (Cytochrome b(558) alpha chain) (Cytochrome b558 subunit alpha) (Neutrophil cytochrome b 22 kDa polypeptide) (Superoxide-generating NADPH oxidase light chain subunit) (p22 phagocyte B-cytochrome) (p22-phox) (p22phox)	1.87216e+07	65771.5	1.64691e+07	44916.5	78180.4	234155
sp|Q9BUL9|RPP25_HUMAN	RPP25_HUMAN	RPP25	Ribonuclease P protein subunit p25 (RNase P protein subunit p25) (EC 3.1.26.5)	137800	34727	22174.2	78724.6	440549	559633
sp|P11940|PABP1_HUMAN	PABP1_HUMAN	PABPC1	Polyadenylate-binding protein 1 (PABP-1) (Poly(A)-binding protein 1)	59932.2	23963.6	38266.7	1.87819e+06	25830.4	1.89125e+06
sp|O00204|ST2B1_HUMAN	ST2B1_HUMAN	SULT2B1	Sulfotransferase 2B1 (EC 2.8.2.2) (Alcohol sulfotransferase) (Hydroxysteroid sulfotransferase 2) (Sulfotransferase family 2B member 1) (Sulfotransferase family cytosolic 2B member 1) (ST2B1)	5.72231e+06	4.40125e+06	75856.8	50405.5	44624.5	7048.22
sp|Q99102|MUC4_HUMAN	MUC4_HUMAN	MUC4	Mucin-4 (MUC-4) (Ascites sialoglycoprotein) (ASGP) (Pancreatic adenocarcinoma mucin) (Testis mucin) (Tracheobronchial mucin) [Cleaved into: Mucin-4 alpha chain (Ascites sialoglycoprotein 1) (ASGP-1); Mucin-4 beta chain (Ascites sialoglycoprotein 2) (ASGP-2)]	6.98205e+06	3.07321e+06	855287	119241	119507	67777
sp|Q7L5N7|PCAT2_HUMAN	PCAT2_HUMAN	LPCAT2	Lysophosphatidylcholine acyltransferase 2 (LPC acyltransferase 2) (LPCAT-2) (LysoPC acyltransferase 2) (EC 2.3.1.23) (1-acylglycerol-3-phosphate O-acyltransferase 11) (1-AGP acyltransferase 11) (1-AGPAT 11) (EC 2.3.1.51) (1-acylglycerophosphocholine O-acyltransferase) (1-alkenylglycerophosphocholine O-acyltransferase) (EC 2.3.1.25) (1-alkylglycerophosphocholine O-acetyltransferase) (EC 2.3.1.67) …	128587	31559.2	54822.5	2.14955e+06	63440.2	1.89774e+06
sp|O15228|GNPAT_HUMAN	GNPAT_HUMAN	GNPAT	Dihydroxyacetone phosphate acyltransferase (DAP-AT) (DHAP-AT) (EC 2.3.1.42) (Acyl-CoA:dihydroxyacetonephosphateacyltransferase) (Glycerone-phosphate O-acyltransferase)	116938	1560.91	13116.4	1.6552e+06	36001.3	1.46162e+06
sp|O76075|DFFB_HUMAN	DFFB_HUMAN	DFFB	DNA fragmentation factor subunit beta (EC 3.-.-.-) (Caspase-activated deoxyribonuclease) (CAD) (Caspase-activated DNase) (Caspase-activated nuclease) (CPAN) (DNA fragmentation factor 40 kDa subunit) (DFF-40)	1.40611e+06	39952.1	981996	22124.6	11975	11592
sp|P07384|CAN1_HUMAN	CAN1_HUMAN	CAPN1	Calpain-1 catalytic subunit (EC 3.4.22.52) (Calcium-activated neutral proteinase 1) (CANP 1) (Calpain mu-type) (Calpain-1 large subunit) (Cell proliferation-inducing gene 30 protein) (Micromolar-calpain) (muCANP)	1.42859e+07	1.34987e+07	6.24153e+06	6.38326e+06	6.72968e+06	5.71476e+06
sp|Q8IU60|DCP2_HUMAN	DCP2_HUMAN	DCP2	m7GpppN-mRNA hydrolase (EC 3.6.1.62) (Nucleoside diphosphate-linked moiety X motif 20) (Nudix motif 20) (mRNA-decapping enzyme 2) (hDpc)	57277.3	1.38449e+07	1.22116e+07	225170	289531	85083.1
sp|O95235|KI20A_HUMAN	KI20A_HUMAN	KIF20A	Kinesin-like protein KIF20A (GG10_2) (Mitotic kinesin-like protein 2) (MKlp2) (Rab6-interacting kinesin-like protein) (Rabkinesin-6)	33187.4	2862.7	4454.15	14229.4	152347	135229
sp|Q9Y3D8|KAD6_HUMAN	KAD6_HUMAN	AK6	Adenylate kinase isoenzyme 6 (AK6) (EC 2.7.4.3) (Adrenal gland protein AD-004) (Coilin-interacting nuclear ATPase protein) (hCINAP) (Dual activity adenylate kinase/ATPase) (AK/ATPase)	53398.5	183308	66296.7	8.96704e+06	33181.6	7.43956e+06
sp|Q93100|KPBB_HUMAN	KPBB_HUMAN	PHKB	Phosphorylase b kinase regulatory subunit beta (Phosphorylase kinase subunit beta)	983393	1.09634e+06	5171.29	4665.34	51946.4	6434.17
sp|Q99661|KIF2C_HUMAN	KIF2C_HUMAN	KIF2C	Kinesin-like protein KIF2C (Kinesin-like protein 6) (Mitotic centromere-associated kinesin) (MCAK)	5.62284e+06	2.98105e+06	557456	209125	290622	155524
sp|P78329|CP4F2_HUMAN	CP4F2_HUMAN	CYP4F2	Cytochrome P450 4F2 (EC 1.14.14.1) (20-hydroxyeicosatetraenoic acid synthase) (20-HETE synthase) (Arachidonic acid omega-hydroxylase) (CYPIVF2) (Cytochrome P450-LTB-omega) (Docosahexaenoic acid omega-hydroxylase) (EC 1.14.14.79) (Leukotriene-B(4) 20-monooxygenase 1) (Leukotriene-B(4) omega-hydroxylase 1) (EC 1.14.14.94) (Phylloquinone omega-hydroxylase CYP4F2) (EC 1.14.14.78)	1.80269e+06	10951.9	1.75491e+06	102137	6033.73	32967.4
sp|Q6IN84|MRM1_HUMAN	MRM1_HUMAN	MRM1	rRNA methyltransferase 1, mitochondrial (EC 2.1.1.-) (16S rRNA (guanosine(1145)-2'-O)-methyltransferase) (16S rRNA [Gm1145] 2'-O-methyltransferase)	3581.34	1.03609e+06	1.15805e+06	6260.11	19342.4	46545.5
sp|P25789|PSA4_HUMAN	PSA4_HUMAN	PSMA4	Proteasome subunit alpha type-4 (Macropain subunit C9) (Multicatalytic endopeptidase complex subunit C9) (Proteasome component C9) (Proteasome subunit L)	190434	190282	571784	1.09179e+07	1.1312e+06	5.33022e+06
sp|Q9UMX1|SUFU_HUMAN	SUFU_HUMAN	SUFU	Suppressor of fused homolog (SUFUH)	120587	20436	11665.1	2.32827e+06	28159.4	2.98877e+06
sp|P80188|NGAL_HUMAN	NGAL_HUMAN	LCN2	Neutrophil gelatinase-associated lipocalin (NGAL) (25 kDa alpha-2-microglobulin-related subunit of MMP-9) (Lipocalin-2) (Oncogene 24p3) (Siderocalin) (p25)	779581	9.42349e+06	1.05359e+06	8.88433e+06	8.4802e+06	1.07935e+07
sp|O95758|PTBP3_HUMAN	PTBP3_HUMAN	PTBP3	Polypyrimidine tract-binding protein 3 (Regulator of differentiation 1) (Rod1)	2.94449e+06	199824	2.60547e+06	22493.8	365171	340795
sp|P57735|RAB25_HUMAN	RAB25_HUMAN	RAB25	Ras-related protein Rab-25 (CATX-8)	11773.4	1694.62	12764.4	35753.4	866247	511310
sp|Q7Z2Z1|TICRR_HUMAN	TICRR_HUMAN	TICRR	Treslin (TopBP1-interacting checkpoint and replication regulator) (TopBP1-interacting, replication-stimulating protein)	49418.6	22196.4	54116.3	6.25801e+06	3.67085e+06	239603
sp|Q9Y2Z4|SYYM_HUMAN	SYYM_HUMAN	YARS2	Tyrosine--tRNA ligase, mitochondrial (EC 6.1.1.1) (Tyrosyl-tRNA synthetase) (TyrRS)	277426	743566	1.54554e+06	204542	136521	87721.4
sp|Q96B97|SH3K1_HUMAN	SH3K1_HUMAN	SH3KBP1	SH3 domain-containing kinase-binding protein 1 (CD2-binding protein 3) (CD2BP3) (Cbl-interacting protein of 85 kDa) (Human Src family kinase-binding protein 1) (HSB-1)	95311	647814	639209	138009	89366.8	102597
sp|P24158|PRTN3_HUMAN	PRTN3_HUMAN	PRTN3	Myeloblastin (EC 3.4.21.76) (AGP7) (C-ANCA antigen) (Leukocyte proteinase 3) (PR-3) (PR3) (Neutrophil proteinase 4) (NP-4) (P29) (Wegener autoantigen)	107663	4.34447e+06	1.24338e+07	6.53566e+06	3.05409e+07	2.81349e+07
sp|Q9NRX5|SERC1_HUMAN	SERC1_HUMAN	SERINC1	Serine incorporator 1 (Tumor differentially expressed protein 1-like) (Tumor differentially expressed protein 2)	428343	56680.9	851663	10841.7	8545.57	4624.17
sp|Q9HC77|CENPJ_HUMAN	CENPJ_HUMAN	CENPJ	Centromere protein J (CENP-J) (Centrosomal P4.1-associated protein) (LAG-3-associated protein) (LYST-interacting protein 1)	710992	194195	383650	74635	168349	165417
sp|Q9UBF1|MAGC2_HUMAN	MAGC2_HUMAN	MAGEC2	Melanoma-associated antigen C2 (Cancer/testis antigen 10) (CT10) (Hepatocellular carcinoma-associated antigen 587) (MAGE-C2 antigen) (MAGE-E1 antigen)	429768	415609	1.39141e+06	148440	123939	119144
sp|Q96IU4|ABHEB_HUMAN	ABHEB_HUMAN	ABHD14B	Protein ABHD14B (EC 3.-.-.-) (Alpha/beta hydrolase domain-containing protein 14B) (Abhydrolase domain-containing protein 14B) (CCG1-interacting factor B)	7.05765e+06	146975	1.05286e+07	10100.6	13956.1	290123
sp|Q9BVL2|NUP58_HUMAN	NUP58_HUMAN	NUP58	Nucleoporin p58/p45 (58 kDa nucleoporin) (Nucleoporin-like protein 1)	1.46001e+07	28814.2	1.93983e+07	162031	103527	525745
sp|Q13625|ASPP2_HUMAN	ASPP2_HUMAN	TP53BP2	Apoptosis-stimulating of p53 protein 2 (Bcl2-binding protein) (Bbp) (Renal carcinoma antigen NY-REN-51) (Tumor suppressor p53-binding protein 2) (53BP2) (p53-binding protein 2) (p53BP2)	986763	46835.2	1.04419e+06	144743	63064.5	19984.1
sp|P51452|DUS3_HUMAN	DUS3_HUMAN	DUSP3	Dual specificity protein phosphatase 3 (EC 3.1.3.16) (EC 3.1.3.48) (Dual specificity protein phosphatase VHR) (Vaccinia H1-related phosphatase) (VHR)	154886	3.59162e+07	2.3692e+07	52930	5830.89	38328.2
sp|P61086|UBE2K_HUMAN	UBE2K_HUMAN	UBE2K	Ubiquitin-conjugating enzyme E2 K (EC 2.3.2.23) (E2 ubiquitin-conjugating enzyme K) (Huntingtin-interacting protein 2) (HIP-2) (Ubiquitin carrier protein) (Ubiquitin-conjugating enzyme E2-25 kDa) (Ubiquitin-conjugating enzyme E2(25K)) (Ubiquitin-conjugating enzyme E2-25K) (Ubiquitin-protein ligase)	2.94389e+06	595225	1.83798e+06	481817	529360	511759
sp|Q9UHA3|RLP24_HUMAN	RLP24_HUMAN	RSL24D1	Probable ribosome biogenesis protein RLP24 (Ribosomal L24 domain-containing protein 1) (Ribosomal protein L24-like)	3.84779e+06	1.24461e+06	3.23138e+06	4.27096e+06	3.96741e+06	4.7053e+06
sp|O00231|PSD11_HUMAN	PSD11_HUMAN	PSMD11	26S proteasome non-ATPase regulatory subunit 11 (26S proteasome regulatory subunit RPN6) (26S proteasome regulatory subunit S9) (26S proteasome regulatory subunit p44.5)	3.94281e+06	119147	3.98806e+06	245616	204461	321719
sp|P21953|ODBB_HUMAN	ODBB_HUMAN	BCKDHB	2-oxoisovalerate dehydrogenase subunit beta, mitochondrial (EC 1.2.4.4) (Branched-chain alpha-keto acid dehydrogenase E1 component beta chain) (BCKDE1B) (BCKDH E1-beta)	640572	7.3691e+07	1.15969e+08	24590.7	38097.4	139452
sp|P06865|HEXA_HUMAN	HEXA_HUMAN	HEXA	Beta-hexosaminidase subunit alpha (EC 3.2.1.52) (Beta-N-acetylhexosaminidase subunit alpha) (Hexosaminidase subunit A) (N-acetyl-beta-glucosaminidase subunit alpha)	378555	509476	90176.8	1.12673e+06	517460	611082
sp|Q8TF01|PNISR_HUMAN	PNISR_HUMAN	PNISR	Arginine/serine-rich protein PNISR (PNN-interacting serine/arginine-rich protein) (SR-related protein) (SR-rich protein) (Serine/arginine-rich-splicing regulatory protein 130) (SRrp130) (Splicing factor, arginine/serine-rich 130) (Splicing factor, arginine/serine-rich 18)	2.66703e+06	1.379e+07	6.96726e+06	1.55784e+06	1.14403e+06	2.35081e+06
sp|A0A075B6I0|LV861_HUMAN	LV861_HUMAN	IGLV8-61	Immunoglobulin lambda variable 8-61	2.39796e+06	2.71615e+06	102913	204160	60261	296944
sp|Q15050|RRS1_HUMAN	RRS1_HUMAN	RRS1	Ribosome biogenesis regulatory protein homolog	91662.9	443605	22490.9	1.27153e+06	1.42178e+06	183193
sp|Q9UKS6|PACN3_HUMAN	PACN3_HUMAN	PACSIN3	Protein kinase C and casein kinase substrate in neurons protein 3 (SH3 domain-containing protein 6511)	592228	37285.7	680970	53694.8	59666.5	64144.8
sp|Q9NSC7|SIA7A_HUMAN	SIA7A_HUMAN	ST6GALNAC1	Alpha-N-acetylgalactosaminide alpha-2,6-sialyltransferase 1 (EC 2.4.99.3) (GalNAc alpha-2,6-sialyltransferase I) (ST6GalNAc I) (ST6GalNAcI) (Sialyltransferase 7A) (SIAT7-A)	576866	703219	313526	1.27215e+06	723856	2.33813e+06
sp|P55060|XPO2_HUMAN	XPO2_HUMAN	CSE1L	Exportin-2 (Exp2) (Cellular apoptosis susceptibility protein) (Chromosome segregation 1-like protein) (Importin-alpha re-exporter)	2.04483e+06	47492.7	2.0239e+06	256692	10114	105427
sp|P25787|PSA2_HUMAN	PSA2_HUMAN	PSMA2	Proteasome subunit alpha type-2 (Macropain subunit C3) (Multicatalytic endopeptidase complex subunit C3) (Proteasome component C3)	631156	2.49395e+06	1.63741e+06	2.52458e+06	2.8682e+06	2.47396e+06
sp|Q6PJF5|RHDF2_HUMAN	RHDF2_HUMAN	RHBDF2	Inactive rhomboid protein 2 (iRhom2) (Rhomboid 5 homolog 2) (Rhomboid family member 2) (Rhomboid veinlet-like protein 5) (Rhomboid veinlet-like protein 6)	93730.8	51717.7	97752.4	58320	615518	695391
sp|Q9H9L3|I20L2_HUMAN	I20L2_HUMAN	ISG20L2	Interferon-stimulated 20 kDa exonuclease-like 2 (EC 3.1.-.-)	311012	330585	176981	2.09584e+06	193318	2.34167e+06
sp|Q9NRM2|ZN277_HUMAN	ZN277_HUMAN	ZNF277	Zinc finger protein 277 (Nuclear receptor-interacting factor 4)	7.05491e+06	3.40447e+06	486680	127443	173148	23976.1
sp|O60888|CUTA_HUMAN	CUTA_HUMAN	CUTA	Protein CutA (Acetylcholinesterase-associated protein) (Brain acetylcholinesterase putative membrane anchor)	417635	186673	721089	1.46821e+06	1.00105e+06	558294
sp|Q04726|TLE3_HUMAN	TLE3_HUMAN	TLE3	Transducin-like enhancer protein 3 (Enhancer of split groucho-like protein 3) (ESG3)	88288.4	1463.28	12263.5	174618	229756	42515.2
sp|O76074|PDE5A_HUMAN	PDE5A_HUMAN	PDE5A	cGMP-specific 3',5'-cyclic phosphodiesterase (EC 3.1.4.35) (cGMP-binding cGMP-specific phosphodiesterase) (CGB-PDE)	59725	17729.7	30505.9	4.69727e+06	2.96815e+06	30338.7
sp|P17936|IBP3_HUMAN	IBP3_HUMAN	IGFBP3	Insulin-like growth factor-binding protein 3 (IBP-3) (IGF-binding protein 3) (IGFBP-3)	279770	40023	490227	10220.4	41880.8	33188.1
sp|Q9P287|BCCIP_HUMAN	BCCIP_HUMAN	BCCIP	BRCA2 and CDKN1A-interacting protein (P21- and CDK-associated protein 1) (Protein TOK-1)	44903.1	1.51015e+06	2.58169e+06	14740.9	25358.1	33546.1
sp|Q92954|PRG4_HUMAN	PRG4_HUMAN	PRG4	Proteoglycan 4 (Lubricin) (Megakaryocyte-stimulating factor) (Superficial zone proteoglycan) [Cleaved into: Proteoglycan 4 C-terminal part]	653668	930680	6715.63	57102.4	10737.7	13782.9
sp|P18428|LBP_HUMAN	LBP_HUMAN	LBP	Lipopolysaccharide-binding protein (LBP)	383933	498835	604888	477509	124063	198226
sp|Q9NXF7|DCA16_HUMAN	DCA16_HUMAN	DCAF16	DDB1- and CUL4-associated factor 16	347074	30583.2	358320	4511.3	19288.8	99632
sp|Q7Z4H7|HAUS6_HUMAN	HAUS6_HUMAN	HAUS6	HAUS augmin-like complex subunit 6	1.78048e+06	4.79226e+06	1.01636e+06	321872	707172	201717
sp|P17480|UBF1_HUMAN	UBF1_HUMAN	UBTF	Nucleolar transcription factor 1 (Autoantigen NOR-90) (Upstream-binding factor 1) (UBF-1)	1.18149e+06	468652	2.97806e+06	8228.77	37102.7	437008
sp|P09972|ALDOC_HUMAN	ALDOC_HUMAN	ALDOC	Fructose-bisphosphate aldolase C (EC 4.1.2.13) (Brain-type aldolase)	245503	297815	1.02511e+06	646764	1.58368e+06	1.43778e+06
sp|Q86TN4|TRPT1_HUMAN	TRPT1_HUMAN	TRPT1	tRNA 2'-phosphotransferase 1 (EC 2.7.1.160)	994735	7.65275e+06	2.46029e+06	81950.4	20358.9	7496.82
sp|O94830|DDHD2_HUMAN	DDHD2_HUMAN	DDHD2	Phospholipase DDHD2 (EC 3.1.1.-) (DDHD domain-containing protein 2) (KIAA0725p) (SAM, WWE and DDHD domain-containing protein 1)	31797.6	1.84777e+06	1.14763e+06	68746.4	16782.6	63692.9
sp|O00461|GOLI4_HUMAN	GOLI4_HUMAN	GOLIM4	Golgi integral membrane protein 4 (Golgi integral membrane protein, cis) (GIMPc) (Golgi phosphoprotein 4) (Golgi-localized phosphoprotein of 130 kDa) (Golgi phosphoprotein of 130 kDa)	76561.1	17243.6	86285.8	21817.8	913112	1.29016e+06
sp|P17947|SPI1_HUMAN	SPI1_HUMAN	SPI1	Transcription factor PU.1 (31 kDa-transforming protein)	5.25274e+06	2.62127e+06	217570	25268.7	31930.7	146621
sp|Q53EL6|PDCD4_HUMAN	PDCD4_HUMAN	PDCD4	Programmed cell death protein 4 (Neoplastic transformation inhibitor protein) (Nuclear antigen H731-like) (Protein 197/15a)	419820	329183	65552.6	17468.4	86770.8	114278
sp|P11532|DMD_HUMAN	DMD_HUMAN	DMD	Dystrophin	52656.3	8565.78	492747	157978	1.44541e+06	1.32739e+06
sp|Q9NXH9|TRM1_HUMAN	TRM1_HUMAN	TRMT1	tRNA (guanine(26)-N(2))-dimethyltransferase (EC 2.1.1.216) (tRNA 2,2-dimethylguanosine-26 methyltransferase) (tRNA(guanine-26,N(2)-N(2)) methyltransferase) (tRNA(m(2,2)G26)dimethyltransferase)	138998	1.05946e+06	2.19096e+06	86836.4	19125.3	73133.8
sp|P02788|TRFL_HUMAN	TRFL_HUMAN	LTF	Lactotransferrin (Lactoferrin) (EC 3.4.21.-) (Growth-inhibiting protein 12) (Talalactoferrin) [Cleaved into: Lactoferricin-H (Lfcin-H); Kaliocin-1; Lactoferroxin-A; Lactoferroxin-B; Lactoferroxin-C]	3.69349e+06	1.60477e+06	1.10482e+06	1.17142e+08	3.02029e+07	2.27609e+07
sp|Q9UI12|VATH_HUMAN	VATH_HUMAN	ATP6V1H	V-type proton ATPase subunit H (V-ATPase subunit H) (Nef-binding protein 1) (NBP1) (Protein VMA13 homolog) (V-ATPase 50/57 kDa subunits) (Vacuolar proton pump subunit H) (Vacuolar proton pump subunit SFD)	35090.2	18959.7	9215.11	211571	44828.2	82119.6
sp|Q9Y376|CAB39_HUMAN	CAB39_HUMAN	CAB39	Calcium-binding protein 39 (MO25alpha) (Protein Mo25)	1.25229e+07	5099.14	2.00105e+07	412027	379148	397177
sp|Q9H714|PACER_HUMAN	PACER_HUMAN	RUBCNL	Protein associated with UVRAG as autophagy enhancer (Pacer) (Protein Rubicon-like)	89140.1	28878.2	136037	709069	59710	545656
sp|Q9NPA3|M1IP1_HUMAN	M1IP1_HUMAN	MID1IP1	Mid1-interacting protein 1 (Gastrulation-specific G12-like protein) (Mid1-interacting G12-like protein) (Protein STRAIT11499) (Spot 14-related protein) (S14R) (Spot 14-R)	218614	9.65968e+06	5.2235e+06	118826	202840	177266
sp|Q14168|MPP2_HUMAN	MPP2_HUMAN	MPP2	MAGUK p55 subfamily member 2 (Discs large homolog 2) (Protein MPP2)	26414.2	856852	1.17296e+06	54039.9	68868.7	103717
sp|Q9UQL6|HDAC5_HUMAN	HDAC5_HUMAN	HDAC5	Histone deacetylase 5 (HD5) (EC 3.5.1.98) (Antigen NY-CO-9)	213962	5427.15	337948	19957.7	15134	2885.81
sp|P47929|LEG7_HUMAN	LEG7_HUMAN	LGALS7	Galectin-7 (Gal-7) (HKL-14) (PI7) (p53-induced gene 1 protein)	535174	1.1986e+06	1.37241e+06	1.88255e+06	1.51527e+06	1.3259e+06
sp|Q9UPW5|CBPC1_HUMAN	CBPC1_HUMAN	AGTPBP1	Cytosolic carboxypeptidase 1 (EC 3.4.17.-) (ATP/GTP-binding protein 1) (Nervous system nuclear protein induced by axotomy protein 1 homolog)	69440	498545	179925	19641.5	17265.6	26302.1
sp|P53634|CATC_HUMAN	CATC_HUMAN	CTSC	Dipeptidyl peptidase 1 (EC 3.4.14.1) (Cathepsin C) (Cathepsin J) (Dipeptidyl peptidase I) (DPP-I) (DPPI) (Dipeptidyl transferase) [Cleaved into: Dipeptidyl peptidase 1 exclusion domain chain (Dipeptidyl peptidase I exclusion domain chain); Dipeptidyl peptidase 1 heavy chain (Dipeptidyl peptidase I heavy chain); Dipeptidyl peptidase 1 light chain (Dipeptidyl peptidase I light chain)]	461054	2.12689e+06	1.68283e+06	2.15509e+06	2.25057e+06	2.61248e+06
sp|P01615|KVD28_HUMAN	KVD28_HUMAN	IGKV2D-28	Immunoglobulin kappa variable 2D-28 (Ig kappa chain V-II region FR) (Ig kappa chain V-II region GM607) (Ig kappa chain V-II region MIL) (Ig kappa chain V-II region TEW)	804801	1.47958e+06	2.16125e+06	948444	869992	172362
sp|Q14574|DSC3_HUMAN	DSC3_HUMAN	DSC3	Desmocollin-3 (Cadherin family member 3) (Desmocollin-4) (HT-CP)	2.0091e+06	1.66998e+06	26768.4	158787	157569	156516
sp|P01764|HV323_HUMAN	HV323_HUMAN	IGHV3-23	Immunoglobulin heavy variable 3-23 (Ig heavy chain V-III region LAY) (Ig heavy chain V-III region POM) (Ig heavy chain V-III region TEI) (Ig heavy chain V-III region TIL) (Ig heavy chain V-III region TUR) (Ig heavy chain V-III region VH26) (Ig heavy chain V-III region WAS) (Ig heavy chain V-III region ZAP)	6.02822e+09	8.50642e+08	1.66905e+09	1.79028e+07	2.47435e+07	2.60089e+07
sp|Q86UU1|PHLB1_HUMAN	PHLB1_HUMAN	PHLDB1	Pleckstrin homology-like domain family B member 1 (Protein LL5-alpha)	354151	182595	39988.7	32558.7	2693.68	57371
sp|P07711|CATL1_HUMAN	CATL1_HUMAN	CTSL	Procathepsin L (EC 3.4.22.15) (Cathepsin L1) (Major excreted protein) (MEP) [Cleaved into: Cathepsin L; Cathepsin L heavy chain; Cathepsin L light chain]	4.6333e+06	2.04227e+06	453315	353309	298697	68445.4
sp|Q7Z478|DHX29_HUMAN	DHX29_HUMAN	DHX29	ATP-dependent RNA helicase DHX29 (EC 3.6.4.13) (DEAH box protein 29) (Nucleic acid helicase DDXx)	10723.6	7705.23	30921.9	189763	223053	1005.87
sp|Q96DI7|SNR40_HUMAN	SNR40_HUMAN	SNRNP40	U5 small nuclear ribonucleoprotein 40 kDa protein (U5 snRNP 40 kDa protein) (U5-40K) (38 kDa-splicing factor) (Prp8-binding protein) (hPRP8BP) (U5 snRNP-specific 40 kDa protein) (WD repeat-containing protein 57)	4.31028e+06	6.30364e+06	2.63823e+07	5533.75	39694.5	47105.5
sp|O75717|WDHD1_HUMAN	WDHD1_HUMAN	WDHD1	WD repeat and HMG-box DNA-binding protein 1 (Acidic nucleoplasmic DNA-binding protein 1) (And-1)	273732	24299.3	129857	561937	731893	2.66103e+06
sp|P06753-2|TPM3_HUMAN	TPM3_HUMAN	TPM3	Tropomyosin alpha-3 chain (Gamma-tropomyosin) (Tropomyosin-3) (Tropomyosin-5) (hTM5)	3.01273e+06	2.84744e+06	3.05366e+06	2.97437e+06	3.59142e+06	4.18417e+06
sp|Q9BVN2|RUSC1_HUMAN	RUSC1_HUMAN	RUSC1	RUN and SH3 domain-containing protein 1 (New molecule containing SH3 at the carboxy-terminus) (Nesca)	3.38784e+07	1.83507e+07	26844.9	794524	800098	257616
sp|O15144|ARPC2_HUMAN	ARPC2_HUMAN	ARPC2	Actin-related protein 2/3 complex subunit 2 (Arp2/3 complex 34 kDa subunit) (p34-ARC)	3.33569e+06	4.40492e+06	4.72938e+06	3.22412e+06	3.5633e+06	3.45599e+06
sp|Q15437|SC23B_HUMAN	SC23B_HUMAN	SEC23B	Protein transport protein Sec23B (hSec23B) (SEC23-related protein B)	65368.7	53382.7	114443	49243.1	52040.2	28834.8
sp|Q01081|U2AF1_HUMAN	U2AF1_HUMAN	U2AF1	Splicing factor U2AF 35 kDa subunit (U2 auxiliary factor 35 kDa subunit) (U2 small nuclear RNA auxiliary factor 1) (U2 snRNP auxiliary factor small subunit)	71286.2	24016.6	181267	646154	925924	50674.9
sp|Q9NY57|ST32B_HUMAN	ST32B_HUMAN	STK32B	Serine/threonine-protein kinase 32B (EC 2.7.11.1) (Yet another novel kinase 2)	5.75458e+06	3.29308e+06	46376.6	110285	86441.4	414814
sp|Q9HBL0|TENS1_HUMAN	TENS1_HUMAN	TNS1	Tensin-1	8116.4	222752	292562	9492.6	20593.8	51135.8
sp|Q12904|AIMP1_HUMAN	AIMP1_HUMAN	AIMP1	Aminoacyl tRNA synthase complex-interacting multifunctional protein 1 (Multisynthase complex auxiliary component p43) [Cleaved into: Endothelial monocyte-activating polypeptide 2 (EMAP-2) (Endothelial monocyte-activating polypeptide II) (EMAP-II) (Small inducible cytokine subfamily E member 1)]	50696.7	17041.1	94642.4	20439.4	10099.4	15962.3
sp|P12724|ECP_HUMAN	ECP_HUMAN	RNASE3	Eosinophil cationic protein (ECP) (EC 3.1.27.-) (Ribonuclease 3) (RNase 3)	553772	64175.9	388231	112554	75225.3	83087
sp|Q5T750|XP32_HUMAN	XP32_HUMAN	XP32	Skin-specific protein 32	26473	3.13439e+07	2.23623e+07	5.39197e+06	105254	18549.1
sp|A0A0A0MS15|HV349_HUMAN	HV349_HUMAN	IGHV3-49	Immunoglobulin heavy variable 3-49	8.41183e+06	6.08634e+06	1.62174e+07	5.71047e+06	3.19791e+06	5.66429e+06
sp|Q6PI48|SYDM_HUMAN	SYDM_HUMAN	DARS2	Aspartate--tRNA ligase, mitochondrial (EC 6.1.1.12) (Aspartyl-tRNA synthetase) (AspRS)	138022	82764.4	15701.2	3.15043e+06	1.56151e+06	61931.5
sp|Q93052|LPP_HUMAN	LPP_HUMAN	LPP	Lipoma-preferred partner (LIM domain-containing preferred translocation partner in lipoma)	20276.4	51669.8	208762	94489.1	385196	356487
sp|Q8TCA0|LRC20_HUMAN	LRC20_HUMAN	LRRC20	Leucine-rich repeat-containing protein 20	25622.4	25425.3	15870.4	410236	36929.4	173481
sp|P38936|CDN1A_HUMAN	CDN1A_HUMAN	CDKN1A	Cyclin-dependent kinase inhibitor 1 (CDK-interacting protein 1) (Melanoma differentiation-associated protein 6) (MDA-6) (p21)	323353	33290.9	263074	69485.8	26889.1	71269.4
sp|P22307|NLTP_HUMAN	NLTP_HUMAN	Fetch manually	Fetch manually	239826	42299.5	31121.8	337812	161839	240268
sp|O60513|B4GT4_HUMAN	B4GT4_HUMAN	B4GALT4	Beta-1,4-galactosyltransferase 4 (Beta-1,4-GalTase 4) (Beta4Gal-T4) (b4Gal-T4) (EC 2.4.1.-) (Beta-N-acetylglucosaminyl-glycolipid beta-1,4-galactosyltransferase) (Lactotriaosylceramide beta-1,4-galactosyltransferase) (EC 2.4.1.275) (N-acetyllactosamine synthase) (EC 2.4.1.90) (Nal synthase) (UDP-Gal:beta-GlcNAc beta-1,4-galactosyltransferase 4) (UDP-galactose:beta-N-acetylglucosamine beta-1,4-gal…	6.8003e+06	3.39048e+06	31696.7	157236	88455.5	178720
sp|Q5T7N3|KANK4_HUMAN	KANK4_HUMAN	KANK4	KN motif and ankyrin repeat domain-containing protein 4 (Ankyrin repeat domain-containing protein 38)	760021	42041.3	320838	54655.4	18706.7	1346.02
sp|Q04695|K1C17_HUMAN	K1C17_HUMAN	KRT17	Keratin, type I cytoskeletal 17 (39.1) (Cytokeratin-17) (CK-17) (Keratin-17) (K17)	2.06687e+06	82212.6	2.82018e+06	575454	202215	39143
sp|P28065|PSB9_HUMAN	PSB9_HUMAN	PSMB9	Proteasome subunit beta type-9 (EC 3.4.25.1) (Low molecular mass protein 2) (Macropain chain 7) (Multicatalytic endopeptidase complex chain 7) (Proteasome chain 7) (Proteasome subunit beta-1i) (Really interesting new gene 12 protein)	127059	90572.8	117712	863078	736663	29663.9
sp|P46776|RL27A_HUMAN	RL27A_HUMAN	RPL27A	60S ribosomal protein L27a (Large ribosomal subunit protein uL15)	29952.8	1.43085e+06	1.3213e+06	195333	141590	201012
sp|Q06323|PSME1_HUMAN	PSME1_HUMAN	PSME1	Proteasome activator complex subunit 1 (11S regulator complex subunit alpha) (REG-alpha) (Activator of multicatalytic protease subunit 1) (Interferon gamma up-regulated I-5111 protein) (IGUP I-5111) (Proteasome activator 28 subunit alpha) (PA28a) (PA28alpha)	1.90495e+06	8.56744e+06	1.55735e+07	1.8428e+06	1.86407e+06	2.64609e+06
sp|P26641|EF1G_HUMAN	EF1G_HUMAN	EEF1G	Elongation factor 1-gamma (EF-1-gamma) (eEF-1B gamma)	3.494e+06	2.8589e+06	1.07097e+06	1.31478e+06	1.30132e+06	1.19203e+06
sp|Q6NXT6|TAPT1_HUMAN	TAPT1_HUMAN	TAPT1	Transmembrane anterior posterior transformation protein 1 homolog (Cytomegalovirus partial fusion receptor)	30130.2	199647	49924.1	974859	678738	32677.6
sp|Q9P0V3|SH3B4_HUMAN	SH3B4_HUMAN	SH3BP4	SH3 domain-binding protein 4 (EH-binding protein 10) (Transferrin receptor-trafficking protein)	2.20785e+06	232248	2.44342e+06	520439	457653	423379
sp|P35908|K22E_HUMAN	K22E_HUMAN	KRT2	Keratin, type II cytoskeletal 2 epidermal (Cytokeratin-2e) (CK-2e) (Epithelial keratin-2e) (Keratin-2 epidermis) (Keratin-2e) (K2e) (Type-II keratin Kb2)	6.40554e+07	7.9269e+07	4.00551e+06	1.06651e+07	1.6071e+07	5.90261e+06
sp|P53671|LIMK2_HUMAN	LIMK2_HUMAN	LIMK2	LIM domain kinase 2 (LIMK-2) (EC 2.7.11.1)	894253	75944.7	55590.1	829251	805721	761568
sp|A3KMH1|VWA8_HUMAN	VWA8_HUMAN	VWA8	von Willebrand factor A domain-containing protein 8 (PEX7-binding protein 2) (P7BP2)	7.68391e+06	2.4988e+06	1.07289e+06	135049	990979	107972
sp|Q02809|PLOD1_HUMAN	PLOD1_HUMAN	PLOD1	Procollagen-lysine,2-oxoglutarate 5-dioxygenase 1 (EC 1.14.11.4) (Lysyl hydroxylase 1) (LH1)	1.79462e+06	1.13266e+06	2.89366e+06	2.57651e+06	2.8993e+06	2.941e+06
sp|Q13488|VPP3_HUMAN	VPP3_HUMAN	TCIRG1	V-type proton ATPase 116 kDa subunit a3 (V-ATPase 116 kDa subunit a3) (Osteoclastic proton pump 116 kDa subunit) (OC-116 kDa) (OC116) (T-cell immune regulator 1) (T-cell immune response cDNA7 protein) (TIRC7) (Vacuolar proton translocating ATPase 116 kDa subunit a isoform 3)	102234	253881	85961.9	28600.7	87087.9	50045.8
sp|O94964|SOGA1_HUMAN	SOGA1_HUMAN	SOGA1	Protein SOGA1 (SOGA family member 1) (Suppressor of glucose by autophagy) (Suppressor of glucose, autophagy-associated protein 1) [Cleaved into: N-terminal form; C-terminal 80 kDa form (80-kDa SOGA fragment)]	58614.4	96531.6	50957.6	382310	413056	25670.9
sp|Q8TCU4|ALMS1_HUMAN	ALMS1_HUMAN	ALMS1	Alstrom syndrome protein 1	51373.9	2.86477e+06	2.84487e+06	6.71994e+06	1.53219e+07	5.21114e+07
sp|Q9Y237|PIN4_HUMAN	PIN4_HUMAN	PIN4	Peptidyl-prolyl cis-trans isomerase NIMA-interacting 4 (EC 5.2.1.8) (Parvulin-14) (Par14) (hPar14) (Parvulin-17) (Par17) (hPar17) (Peptidyl-prolyl cis-trans isomerase Pin4) (PPIase Pin4) (Peptidyl-prolyl cis/trans isomerase EPVH) (hEPVH) (Rotamase Pin4)	1.64205e+06	116668	2.76976e+06	33248.5	360850	356211
sp|O00468|AGRIN_HUMAN	AGRIN_HUMAN	AGRN	Agrin [Cleaved into: Agrin N-terminal 110 kDa subunit; Agrin C-terminal 110 kDa subunit; Agrin C-terminal 90 kDa fragment (C90); Agrin C-terminal 22 kDa fragment (C22)]	18817.5	119872	498361	1.80262e+06	94257.5	1.30778e+06
sp|Q86SQ4|AGRG6_HUMAN	AGRG6_HUMAN	ADGRG6	Adhesion G-protein coupled receptor G6 (Developmentally regulated G-protein-coupled receptor) (G-protein coupled receptor 126) (Vascular inducible G protein-coupled receptor) [Cleaved into: ADGRG6 N-terminal fragment (ADGRG6-NTF); ADGRG6 C-terminal fragment (ADGRG6-CTF)]	95834.8	45424.8	70924.5	33974.8	420114	328911
sp|Q99795|GPA33_HUMAN	GPA33_HUMAN	GPA33	Cell surface A33 antigen (Glycoprotein A33)	9837.42	6719.21	4298.23	7199.75	27308.8	56955.2
sp|P17661|DESM_HUMAN	DESM_HUMAN	DES	Desmin	45542.5	56228.9	192030	95029.1	289126	326530
sp|Q01085|TIAR_HUMAN	TIAR_HUMAN	TIAL1	Nucleolysin TIAR (TIA-1-related protein)	784089	156070	1.32861e+06	248705	91384.1	266516
sp|Q9UGB7|MIOX_HUMAN	MIOX_HUMAN	MIOX	Inositol oxygenase (EC 1.13.99.1) (Aldehyde reductase-like 6) (Kidney-specific protein 32) (Myo-inositol oxygenase) (MI oxygenase) (Renal-specific oxidoreductase)	6.52462e+07	2.54045e+07	233596	101093	141342	140616
sp|P07858|CATB_HUMAN	CATB_HUMAN	CTSB	Cathepsin B (EC 3.4.22.1) (APP secretase) (APPS) (Cathepsin B1) [Cleaved into: Cathepsin B light chain; Cathepsin B heavy chain]	348748	748061	137288	975091	446163	1.08866e+06
sp|Q8IVG5|SAM9L_HUMAN	SAM9L_HUMAN	SAMD9L	Sterile alpha motif domain-containing protein 9-like (SAM domain-containing protein 9-like)	200035	77101.7	42351.1	25319.3	47625.2	14359.1
sp|Q9UMS6|SYNP2_HUMAN	SYNP2_HUMAN	SYNPO2	Synaptopodin-2 (Genethonin-2) (Myopodin)	326352	8.90214e+06	7.4593e+06	814597	1.68429e+06	1.53443e+06
sp|Q9Y223|GLCNE_HUMAN	GLCNE_HUMAN	GNE	Bifunctional UDP-N-acetylglucosamine 2-epimerase/N-acetylmannosamine kinase (UDP-GlcNAc-2-epimerase/ManAc kinase) [Includes: UDP-N-acetylglucosamine 2-epimerase (hydrolyzing) (EC 3.2.1.183) (UDP-GlcNAc-2-epimerase) (Uridine diphosphate-N-acetylglucosamine-2-epimerase); N-acetylmannosamine kinase (EC 2.7.1.60) (ManAc kinase)]	51336.8	55832.5	60523.6	299663	28037.6	223380
sp|Q8WWC4|MAIP1_HUMAN	MAIP1_HUMAN	MAIP1	m-AAA protease-interacting protein 1, mitochondrial (Matrix AAA peptidase-interacting protein 1)	132804	680395	666088	128210	352702	35235.8
sp|Q9UNZ2|NSF1C_HUMAN	NSF1C_HUMAN	NSFL1C	NSFL1 cofactor p47 (UBX domain-containing protein 2C) (p97 cofactor p47)	63399.3	203891	683558	24608.6	24134.1	17127.1
sp|Q92552|RT27_HUMAN	RT27_HUMAN	MRPS27	28S ribosomal protein S27, mitochondrial (MRP-S27) (S27mt) (Mitochondrial ribosomal protein S27) (Mitochondrial small ribosomal subunit protein mS27)	216126	905182	283833	211508	74101.8	62206.9
sp|Q92882|OSTF1_HUMAN	OSTF1_HUMAN	OSTF1	Osteoclast-stimulating factor 1	128353	1.06847e+06	1.6662e+06	320402	34519.8	349078
sp|O14497|ARI1A_HUMAN	ARI1A_HUMAN	ARID1A	AT-rich interactive domain-containing protein 1A (ARID domain-containing protein 1A) (B120) (BRG1-associated factor 250) (BAF250) (BRG1-associated factor 250a) (BAF250A) (Osa homolog 1) (hOSA1) (SWI-like protein) (SWI/SNF complex protein p270) (SWI/SNF-related, matrix-associated, actin-dependent regulator of chromatin subfamily F member 1) (hELD)	12668.4	6402.25	34133.7	75168.9	26952.9	206754
sp|Q9Y316|MEMO1_HUMAN	MEMO1_HUMAN	MEMO1	Protein MEMO1 (C21orf19-like protein) (Hepatitis C virus NS5A-transactivated protein 7) (HCV NS5A-transactivated protein 7) (Mediator of ErbB2-driven cell motility 1) (Mediator of cell motility 1) (Memo-1)	54934.1	33957.2	47924.4	45657.4	81866.9	66486.2
sp|Q96K37|S35E1_HUMAN	S35E1_HUMAN	SLC35E1	Solute carrier family 35 member E1	141288	51682	286368	95914.1	17644.6	23421.6
sp|P49419|AL7A1_HUMAN	AL7A1_HUMAN	ALDH7A1	Alpha-aminoadipic semialdehyde dehydrogenase (Alpha-AASA dehydrogenase) (EC 1.2.1.31) (Aldehyde dehydrogenase family 7 member A1) (EC 1.2.1.3) (Antiquitin-1) (Betaine aldehyde dehydrogenase) (EC 1.2.1.8) (Delta1-piperideine-6-carboxylate dehydrogenase) (P6c dehydrogenase)	46222.3	162050	503932	10939.3	14117.5	40145.8
sp|Q969G3|SMCE1_HUMAN	SMCE1_HUMAN	SMARCE1	SWI/SNF-related matrix-associated actin-dependent regulator of chromatin subfamily E member 1 (BRG1-associated factor 57) (BAF57)	75825.5	431400	105265	40380.6	25196.1	11342.8
sp|Q9BUH6|PAXX_HUMAN	PAXX_HUMAN	PAXX	Protein PAXX (Paralog of XRCC4 and XLF) (XRCC4-like small protein)	641954	25670.1	1.67176e+06	66277.2	9999.16	11138.7
sp|P46976|GLYG_HUMAN	GLYG_HUMAN	GYG1	Glycogenin-1 (GN-1) (GN1) (EC 2.4.1.186)	1.72239e+07	6.71916e+06	481476	628663	633771	311055
sp|P30085|KCY_HUMAN	KCY_HUMAN	CMPK1	UMP-CMP kinase (EC 2.7.4.14) (Deoxycytidylate kinase) (CK) (dCMP kinase) (Nucleoside-diphosphate kinase) (EC 2.7.4.6) (Uridine monophosphate/cytidine monophosphate kinase) (UMP/CMP kinase) (UMP/CMPK)	112309	461597	621631	656915	782328	534771
sp|P62495|ERF1_HUMAN	ERF1_HUMAN	ETF1	Eukaryotic peptide chain release factor subunit 1 (Eukaryotic release factor 1) (eRF1) (Protein Cl1) (TB3-1)	322993	27230.2	67800.9	949965	701639	4.48016e+06
sp|Q2VPB7|AP5B1_HUMAN	AP5B1_HUMAN	AP5B1	AP-5 complex subunit beta-1 (Adaptor-related protein complex 5 beta subunit) (Beta5)	22691.8	31945.5	19104.7	16139.5	18558.9	20353.7
sp|P24928|RPB1_HUMAN	RPB1_HUMAN	POLR2A	DNA-directed RNA polymerase II subunit RPB1 (RNA polymerase II subunit B1) (EC 2.7.7.6) (DNA-directed RNA polymerase II subunit A) (DNA-directed RNA polymerase III largest subunit) (RNA-directed RNA polymerase II subunit RPB1) (EC 2.7.7.48)	127290	12300.8	8867.78	86854.1	569167	193311
sp|P10275|ANDR_HUMAN	ANDR_HUMAN	AR	Androgen receptor (Dihydrotestosterone receptor) (Nuclear receptor subfamily 3 group C member 4)	127426	232161	30906.9	96134	588137	427792
sp|Q08J23|NSUN2_HUMAN	NSUN2_HUMAN	NSUN2	RNA cytosine C(5)-methyltransferase NSUN2 (EC 2.1.1.-) (Myc-induced SUN domain-containing protein) (Misu) (NOL1/NOP2/Sun domain family member 2) (Substrate of AIM1/Aurora kinase B) (mRNA cytosine C(5)-methyltransferase) (EC 2.1.1.-) (tRNA cytosine C(5)-methyltransferase) (EC 2.1.1.-) (EC 2.1.1.203) (tRNA methyltransferase 4 homolog) (hTrm4)	746464	5742.08	1.46912e+06	107334	119647	39176.6
sp|Q567U6|CCD93_HUMAN	CCD93_HUMAN	CCDC93	Coiled-coil domain-containing protein 93	54915.9	17566.6	338570	372315	385258	197031
sp|P20645|MPRD_HUMAN	MPRD_HUMAN	M6PR	Cation-dependent mannose-6-phosphate receptor (CD Man-6-P receptor) (CD-MPR) (46 kDa mannose 6-phosphate receptor) (MPR 46)	72231.7	2.04537e+06	2.15603e+06	440939	578685	66925.3
sp|Q9UPY3|DICER_HUMAN	DICER_HUMAN	DICER1	Endoribonuclease Dicer (EC 3.1.26.3) (Helicase with RNase motif) (Helicase MOI)	15249.6	11495.9	33123.4	2470.26	14838.9	7868.91
sp|O75177|CREST_HUMAN	CREST_HUMAN	SS18L1	Calcium-responsive transactivator (SS18-like protein 1) (SYT homolog 1)	1.12615e+06	1.6086e+06	13882.5	453388	14232.4	20841.5
sp|P62312|LSM6_HUMAN	LSM6_HUMAN	LSM6	U6 snRNA-associated Sm-like protein LSm6	268038	76140.6	319315	33233.7	15839.5	190944
sp|P35527|K1C9_HUMAN	K1C9_HUMAN	KRT9	Keratin, type I cytoskeletal 9 (Cytokeratin-9) (CK-9) (Keratin-9) (K9)	3.28599e+07	2.3037e+07	7.07457e+06	1.01864e+08	1.69482e+08	8.17565e+06
sp|O95081|AGFG2_HUMAN	AGFG2_HUMAN	AGFG2	Arf-GAP domain and FG repeat-containing protein 2 (HIV-1 Rev-binding protein-like protein) (Rev/Rex activation domain-binding protein related) (RAB-R)	556118	733824	31631	21968.1	9241.76	259168
sp|Q9Y2Z0|SGT1_HUMAN	SGT1_HUMAN	SUGT1	Protein SGT1 homolog (Protein 40-6-3) (Sgt1) (Suppressor of G2 allele of SKP1 homolog)	106121	60398.3	119783	12566.1	11673.8	102287
sp|P35542|SAA4_HUMAN	SAA4_HUMAN	SAA4	Serum amyloid A-4 protein (Constitutively expressed serum amyloid A protein) (C-SAA)	4.17469e+06	2.74114e+07	6.06788e+06	771696	2.16759e+06	710382
sp|Q12905|ILF2_HUMAN	ILF2_HUMAN	ILF2	Interleukin enhancer-binding factor 2 (Nuclear factor of activated T-cells 45 kDa)	281242	452963	305894	377575	513311	451448
sp|Q8NEB9|PK3C3_HUMAN	PK3C3_HUMAN	PIK3C3	Phosphatidylinositol 3-kinase catalytic subunit type 3 (PI3-kinase type 3) (PI3K type 3) (PtdIns-3-kinase type 3) (EC 2.7.1.137) (Phosphatidylinositol 3-kinase p100 subunit) (Phosphoinositide-3-kinase class 3) (hVps34)	1.78062e+06	79638.8	2.10799e+06	782392	62414.1	64309
sp|P21810|PGS1_HUMAN	PGS1_HUMAN	BGN	Biglycan (Bone/cartilage proteoglycan I) (PG-S1)	13597.6	1.13828e+06	700418	216841	76400.9	54665.5
sp|Q9UEW8|STK39_HUMAN	STK39_HUMAN	STK39	STE20/SPS1-related proline-alanine-rich protein kinase (Ste-20-related kinase) (EC 2.7.11.1) (DCHT) (Serine/threonine-protein kinase 39)	494080	53343.7	146558	10954.2	65290.7	3040.74
sp|P07686|HEXB_HUMAN	HEXB_HUMAN	HEXB	Beta-hexosaminidase subunit beta (EC 3.2.1.52) (Beta-N-acetylhexosaminidase subunit beta) (Hexosaminidase subunit B) (Cervical cancer proto-oncogene 7 protein) (HCC-7) (N-acetyl-beta-glucosaminidase subunit beta) [Cleaved into: Beta-hexosaminidase subunit beta chain B; Beta-hexosaminidase subunit beta chain A]	38552.1	43455.9	20150.5	1952.46	797045	343492
sp|P13797|PLST_HUMAN	PLST_HUMAN	PLS3	Plastin-3 (T-plastin)	721833	2.16195e+07	5.19192e+07	3.10042e+06	2.08146e+06	2.07273e+06
sp|Q99714|HCD2_HUMAN	HCD2_HUMAN	HSD17B10	3-hydroxyacyl-CoA dehydrogenase type-2 (EC 1.1.1.35) (17-beta-estradiol 17-dehydrogenase) (EC 1.1.1.62) (2-methyl-3-hydroxybutyryl-CoA dehydrogenase) (MHBD) (3-alpha-(17-beta)-hydroxysteroid dehydrogenase (NAD(+))) (EC 1.1.1.239) (3-hydroxy-2-methylbutyryl-CoA dehydrogenase) (EC 1.1.1.178) (3-hydroxyacyl-CoA dehydrogenase type II) (3alpha(or 20beta)-hydroxysteroid dehydrogenase) (EC 1.1.1.53) (7-…	9302.52	167485	368722	19364.1	15310.6	42642.2
sp|P25325|THTM_HUMAN	THTM_HUMAN	MPST	3-mercaptopyruvate sulfurtransferase (MST) (EC 2.8.1.2)	638040	241224	165613	263000	11542.9	13951.2
sp|P10398|ARAF_HUMAN	ARAF_HUMAN	ARAF	Serine/threonine-protein kinase A-Raf (EC 2.7.11.1) (Proto-oncogene A-Raf) (Proto-oncogene A-Raf-1) (Proto-oncogene Pks)	4482.03	12772.6	4174.95	7940.32	18404.1	13617.1
sp|Q9GZM7|TINAL_HUMAN	TINAL_HUMAN	TINAGL1	Tubulointerstitial nephritis antigen-like (Glucocorticoid-inducible protein 5) (Oxidized LDL-responsive gene 2 protein) (OLRG-2) (Tubulointerstitial nephritis antigen-related protein) (TIN Ag-related protein) (TIN-Ag-RP)	1.10083e+06	43158.2	2.45029e+06	111800	255131	102448
sp|Q9BSG0|PADC1_HUMAN	PADC1_HUMAN	PRADC1	Protease-associated domain-containing protein 1 (Protease-associated domain-containing protein of 21 kDa) (hPAP21)	8321.53	47115.5	7178.65	114522	45818.2	31082.5
sp|P51888|PRELP_HUMAN	PRELP_HUMAN	PRELP	Prolargin (Proline-arginine-rich end leucine-rich repeat protein)	1.16699e+06	1.42333e+06	83719.2	701761	3.95614e+06	2.60881e+06
sp|P17844|DDX5_HUMAN	DDX5_HUMAN	DDX5	Probable ATP-dependent RNA helicase DDX5 (EC 3.6.4.13) (DEAD box protein 5) (RNA helicase p68)	33846.5	25374.4	39903	150724	222861	1.12793e+06
sp|P57721|PCBP3_HUMAN	PCBP3_HUMAN	PCBP3	Poly(rC)-binding protein 3 (Alpha-CP3) (PCBP3-overlapping transcript) (PCBP3-overlapping transcript 1)	258163	2.99029e+06	1.0341e+07	22920.9	37082.9	117207
sp|P20292|AL5AP_HUMAN	AL5AP_HUMAN	ALOX5AP	Arachidonate 5-lipoxygenase-activating protein (FLAP) (MK-886-binding protein)	1.04457e+06	678923	1.01671e+06	856175	1.39948e+06	1.72603e+06
sp|P68371|TBB4B_HUMAN	TBB4B_HUMAN	TUBB4B	Tubulin beta-4B chain (Tubulin beta-2 chain) (Tubulin beta-2C chain)	7.76276e+06	5.26243e+06	1.79016e+06	6.96906e+06	7.35887e+06	8.40815e+06
sp|O75487|GPC4_HUMAN	GPC4_HUMAN	GPC4	Glypican-4 (K-glypican) [Cleaved into: Secreted glypican-4]	29339.6	170912	151743	112589	263449	289924
sp|P51993|FUT6_HUMAN	FUT6_HUMAN	FUT6	4-galactosyl-N-acetylglucosaminide 3-alpha-L-fucosyltransferase FUT6 (EC 2.4.1.152) (Fucosyltransferase 6) (Fucosyltransferase VI) (Fuc-TVI) (FucT-VI) (Galactoside 3-L-fucosyltransferase)	2.57303e+06	1.75323e+07	3.76123e+07	6.55854e+06	3.18111e+06	2.66972e+06
sp|Q9NRA1|PDGFC_HUMAN	PDGFC_HUMAN	PDGFC	Platelet-derived growth factor C (PDGF-C) (Fallotein) (Spinal cord-derived growth factor) (SCDGF) (VEGF-E) [Cleaved into: Platelet-derived growth factor C, latent form (PDGFC latent form); Platelet-derived growth factor C, receptor-binding form (PDGFC receptor-binding form)]	263989	118731	6490.64	904553	293688	212925
sp|Q5K651|SAMD9_HUMAN	SAMD9_HUMAN	SAMD9	Sterile alpha motif domain-containing protein 9 (SAM domain-containing protein 9)	187948	3.05001e+06	4.32045e+06	1.50883e+06	238544	26920.6
sp|P05386|RLA1_HUMAN	RLA1_HUMAN	RPLP1	60S acidic ribosomal protein P1 (Large ribosomal subunit protein P1)	12724.1	103019	323575	1.43556e+06	16372.1	853193
sp|Q9H9R9|DBND1_HUMAN	DBND1_HUMAN	DBNDD1	Dysbindin domain-containing protein 1	159341	710316	279741	17207.4	280414	17299.9
sp|Q9Y3R5|DOP2_HUMAN	DOP2_HUMAN	DOP1B	Protein dopey-2	50115.3	370105	986686	66567.5	36630.2	90196
sp|A0A0C4DH24|KV621_HUMAN	KV621_HUMAN	IGKV6-21	Immunoglobulin kappa variable 6-21	764937	511398	1.79143e+06	621663	440768	207628
sp|Q13427|PPIG_HUMAN	PPIG_HUMAN	PPIG	Peptidyl-prolyl cis-trans isomerase G (PPIase G) (Peptidyl-prolyl isomerase G) (EC 5.2.1.8) (CASP10) (Clk-associating RS-cyclophilin) (CARS-Cyp) (CARS-cyclophilin) (SR-cyclophilin) (SR-cyp) (SRcyp) (Cyclophilin G) (Rotamase G)	454161	3158.63	307996	131951	3115.24	20862.9
sp|Q12893|TM115_HUMAN	TM115_HUMAN	TMEM115	Transmembrane protein 115 (Placental protein 6) (Protein PL6)	9333.06	22184.6	177200	358007	19902.3	465863
sp|P12429|ANXA3_HUMAN	ANXA3_HUMAN	ANXA3	Annexin A3 (35-alpha calcimedin) (Annexin III) (Annexin-3) (Inositol 1,2-cyclic phosphate 2-phosphohydrolase) (Lipocortin III) (Placental anticoagulant protein III) (PAP-III)	342117	100407	371396	774523	383915	355449
sp|O00592|PODXL_HUMAN	PODXL_HUMAN	PODXL	Podocalyxin (GCTM-2 antigen) (Gp200) (Podocalyxin-like protein 1) (PC) (PCLP-1)	889804	2.0596e+06	46611.8	275853	65135.1	89244.2
sp|Q96CM8|ACSF2_HUMAN	ACSF2_HUMAN	ACSF2	Medium-chain acyl-CoA ligase ACSF2, mitochondrial (EC 6.2.1.2)	226371	33747.2	65838.3	21508.9	34497.5	7734.33
sp|O00767|SCD_HUMAN	SCD_HUMAN	SCD	Stearoyl-CoA desaturase (hSCD1) (EC 1.14.19.1) (Acyl-CoA desaturase) (Delta(9)-desaturase) (Delta-9 desaturase) (Fatty acid desaturase)	74330.8	85165.3	72309.6	90185.8	21551.7	6188.74
sp|Q96EK5|KBP_HUMAN	KBP_HUMAN	KIFBP	KIF-binding protein (KIF1-binding protein) (Kinesin family binding protein)	149988	43681.5	52404.7	17674.3	25976.4	48947.9
sp|Q6XZF7|DNMBP_HUMAN	DNMBP_HUMAN	DNMBP	Dynamin-binding protein (Scaffold protein Tuba)	1.01236e+06	4.15786e+07	1.48463e+08	6461.99	1779.28	142807
sp|Q9UBS8|RNF14_HUMAN	RNF14_HUMAN	RNF14	E3 ubiquitin-protein ligase RNF14 (EC 2.3.2.31) (Androgen receptor-associated protein 54) (HFB30) (RING finger protein 14) (Triad2 protein)	1.13812e+06	375957	50159.4	93216.5	59842.7	12422.4
sp|O76021|RL1D1_HUMAN	RL1D1_HUMAN	RSL1D1	Ribosomal L1 domain-containing protein 1 (CATX-11) (Cellular senescence-inhibited gene protein) (Protein PBK1)	3.35737e+06	2.73167e+06	315606	1.58957e+06	104729	201782
sp|P40967|PMEL_HUMAN	PMEL_HUMAN	PMEL	Melanocyte protein PMEL (ME20-M) (ME20M) (Melanocyte protein Pmel 17) (Melanocytes lineage-specific antigen GP100) (Melanoma-associated ME20 antigen) (P1) (P100) (Premelanosome protein) (Silver locus protein homolog) [Cleaved into: M-alpha (95 kDa melanocyte-specific secreted glycoprotein) (P26) (Secreted melanoma-associated ME20 antigen) (ME20-S) (ME20S); M-beta]	532019	2.50821e+06	1.11162e+06	440693	654453	510668
sp|Q9NTJ5|SAC1_HUMAN	SAC1_HUMAN	SACM1L	Phosphatidylinositol-3-phosphatase SAC1 (EC 3.1.3.64) (Phosphatidylinositol-4-phosphate phosphatase) (Suppressor of actin mutations 1-like protein)	211938	174273	760070	176691	75414.5	64399.6
sp|O94826|TOM70_HUMAN	TOM70_HUMAN	TOMM70	Mitochondrial import receptor subunit TOM70 (Mitochondrial precursor proteins import receptor) (Translocase of outer membrane 70 kDa subunit) (Translocase of outer mitochondrial membrane protein 70)	112116	985933	2536.43	2.1043e+06	2.79506e+06	6064.96
sp|Q15836|VAMP3_HUMAN	VAMP3_HUMAN	VAMP3	Vesicle-associated membrane protein 3 (VAMP-3) (Cellubrevin) (CEB) (Synaptobrevin-3)	89593.3	118693	452462	2.44234e+06	22568.1	1.20799e+06
sp|O95436|NPT2B_HUMAN	NPT2B_HUMAN	SLC34A2	Sodium-dependent phosphate transport protein 2B (Sodium-phosphate transport protein 2B) (Na(+)-dependent phosphate cotransporter 2B) (NaPi3b) (Sodium/phosphate cotransporter 2B) (Na(+)/Pi cotransporter 2B) (NaPi-2b) (Solute carrier family 34 member 2)	673799	436084	3.28297e+06	286246	21586.9	195528
sp|P09958|FURIN_HUMAN	FURIN_HUMAN	FURIN	Furin (EC 3.4.21.75) (Dibasic-processing enzyme) (Paired basic amino acid residue-cleaving enzyme) (PACE)	497790	25065.3	116843	405122	361395	516849
sp|P13598|ICAM2_HUMAN	ICAM2_HUMAN	ICAM2	Intercellular adhesion molecule 2 (ICAM-2) (CD antigen CD102)	83926.1	62112.2	37752.1	5412.36	38006.5	56068
sp|Q99567|NUP88_HUMAN	NUP88_HUMAN	NUP88	Nuclear pore complex protein Nup88 (88 kDa nucleoporin) (Nucleoporin Nup88)	204851	65675	43530.8	412010	55472.2	364462
sp|Q13670|PM2PB_HUMAN	PM2PB_HUMAN	PMS2P11	Putative postmeiotic segregation increased 2-like protein 11 (PMS2-related protein 6) (Putative postmeiotic segregation increased 2 pseudogene 11)	70725.8	688878	121362	9572.66	24168	15703.6
sp|A1L390|PKHG3_HUMAN	PKHG3_HUMAN	PLEKHG3	Pleckstrin homology domain-containing family G member 3 (PH domain-containing family G member 3)	7539.41	8517.47	5898.08	105635	13375.5	24732.2
sp|Q9Y2A9|B3GN3_HUMAN	B3GN3_HUMAN	B3GNT3	N-acetyllactosaminide beta-1,3-N-acetylglucosaminyltransferase 3 (EC 2.4.1.149) (Beta-1,3-galactosyl-O-glycosyl-glycoprotein beta-1,3-N-acetylglucosaminyltransferase) (EC 2.4.1.146) (Beta-1,3-galactosyltransferase 8) (Beta-1,3-GalTase 8) (Beta3Gal-T8) (Beta3GalT8) (b3Gal-T8) (Beta-3-Gx-T8) (Core 1 extending beta-1,3-N-acetylglucosaminyltransferase) (Core1-beta3GlcNAcT) (Transmembrane protein 3) (…	1.27964e+07	393443	6.70023e+06	2.35261e+06	1.48692e+06	1.04262e+06
sp|Q9NQZ5|STAR7_HUMAN	STAR7_HUMAN	STARD7	StAR-related lipid transfer protein 7, mitochondrial (Gestational trophoblastic tumor protein 1) (START domain-containing protein 7) (StARD7)	678785	104272	184207	70963.4	34407.3	107961
sp|Q14914|PTGR1_HUMAN	PTGR1_HUMAN	PTGR1	Prostaglandin reductase 1 (PRG-1) (15-oxoprostaglandin 13-reductase) (EC 1.3.1.48) (Dithiolethione-inducible gene 1 protein) (D3T-inducible gene 1 protein) (DIG-1) (Leukotriene B4 12-hydroxydehydrogenase) (NAD(P)H-dependent alkenal/one oxidoreductase) (EC 1.3.1.74)	491347	604618	232655	772427	525092	583990
sp|O00244|ATOX1_HUMAN	ATOX1_HUMAN	ATOX1	Copper transport protein ATOX1 (Metal transport protein ATX1)	1.17485e+06	694244	1.57199e+06	556888	3.40243e+06	5.21948e+06
sp|P02461|CO3A1_HUMAN	CO3A1_HUMAN	COL3A1	Collagen alpha-1(III) chain	1.70627e+06	3.03496e+06	786473	4.12771e+06	6.19828e+06	1.47475e+06
sp|P42566|EPS15_HUMAN	EPS15_HUMAN	EPS15	Epidermal growth factor receptor substrate 15 (Protein Eps15) (Protein AF-1p)	3.92442e+06	232595	2.32235e+06	382908	789516	842061
sp|Q9HD40|SPCS_HUMAN	SPCS_HUMAN	SEPSECS	O-phosphoseryl-tRNA(Sec) selenium transferase (EC 2.9.1.2) (Liver-pancreas antigen) (LP) (SLA-p35) (SLA/LP autoantigen) (Selenocysteine synthase) (Sec synthase) (Selenocysteinyl-tRNA(Sec) synthase) (Sep-tRNA:Sec-tRNA synthase) (SepSecS) (Soluble liver antigen) (SLA) (UGA suppressor tRNA-associated protein) (tRNA(Ser/Sec)-associated antigenic protein)	4.40311e+06	470754	3.62513e+06	1.07068e+06	1.23574e+06	1.21918e+06
sp|P42356|PI4KA_HUMAN	PI4KA_HUMAN	PI4KA	Phosphatidylinositol 4-kinase alpha (PI4-kinase alpha) (PI4K-alpha) (PtdIns-4-kinase alpha) (EC 2.7.1.67) (Phosphatidylinositol 4-Kinase III alpha)	2.44754e+06	907953	445051	85662.7	867031	139590
sp|O75976|CBPD_HUMAN	CBPD_HUMAN	CPD	Carboxypeptidase D (EC 3.4.17.22) (Metallocarboxypeptidase D) (gp180)	99152.3	155128	200609	165087	54050.8	11185.9
sp|Q5SW96|ARH_HUMAN	ARH_HUMAN	LDLRAP1	Low density lipoprotein receptor adapter protein 1 (Autosomal recessive hypercholesterolemia protein)	5.69191e+06	1.27217e+06	115761	11300	27843.1	36328.5
sp|Q53T59|H1BP3_HUMAN	H1BP3_HUMAN	HS1BP3	HCLS1-binding protein 3 (HS1-binding protein 3) (HSP1BP-3)	2.73803e+06	352679	435951	5094.81	112574	181024
sp|P06681|CO2_HUMAN	CO2_HUMAN	C2	Complement C2 (EC 3.4.21.43) (C3/C5 convertase) [Cleaved into: Complement C2b fragment; Complement C2a fragment]	576143	345148	474456	1.79636e+06	1.59392e+06	151851
sp|P05129|KPCG_HUMAN	KPCG_HUMAN	PRKCG	Protein kinase C gamma type (PKC-gamma) (EC 2.7.11.13)	1.68194e+06	451753	305188	8020.04	9912.48	505573
sp|O75506|HSBP1_HUMAN	HSBP1_HUMAN	HSBP1	Heat shock factor-binding protein 1 (Nasopharyngeal carcinoma-associated antigen 13) (NPC-A-13)	833712	5.09865e+06	2.61746e+06	973262	1.16932e+06	1.32123e+06
sp|Q8WVB6|CTF18_HUMAN	CTF18_HUMAN	CHTF18	Chromosome transmission fidelity protein 18 homolog (hCTF18) (CHL12)	27753.4	107456	34613.5	33771	16516.4	11692.7
sp|Q9BVG4|PBDC1_HUMAN	PBDC1_HUMAN	PBDC1	Protein PBDC1 (Polysaccharide biosynthesis domain-containing protein 1)	246967	36429.5	175758	93630.3	57546.2	49063.6
sp|P01700|LV147_HUMAN	LV147_HUMAN	IGLV1-47	Immunoglobulin lambda variable 1-47 (Ig lambda chain V-I region HA) (Ig lambda chain V-I region WAH)	1.83797e+07	3.60615e+06	8.73568e+06	4.74047e+06	3.44911e+06	4.75034e+06
sp|Q9BQI0|AIF1L_HUMAN	AIF1L_HUMAN	AIF1L	Allograft inflammatory factor 1-like (Ionized calcium-binding adapter molecule 2)	7546.47	98492.2	16472.2	183866	117308	33934.4
sp|O00566|MPP10_HUMAN	MPP10_HUMAN	MPHOSPH10	U3 small nucleolar ribonucleoprotein protein MPP10 (M phase phosphoprotein 10)	106512	992620	155912	56379.7	10222.1	23266.8
sp|Q58A45|PAN3_HUMAN	PAN3_HUMAN	PAN3	PAN2-PAN3 deadenylation complex subunit PAN3 (PAB1P-dependent poly(A)-specific ribonuclease) (Poly(A)-nuclease deadenylation complex subunit 3) (PAN deadenylation complex subunit 3)	74936.2	99464.6	114976	415772	57321.3	1.2631e+06
sp|P13645|K1C10_HUMAN	K1C10_HUMAN	KRT10	Keratin, type I cytoskeletal 10 (Cytokeratin-10) (CK-10) (Keratin-10) (K10)	1.00974e+08	1.41178e+08	1.89144e+07	3.72073e+07	5.62883e+07	1.39477e+07
sp|P80108|PHLD_HUMAN	PHLD_HUMAN	GPLD1	Phosphatidylinositol-glycan-specific phospholipase D (PI-G PLD) (EC 3.1.4.50) (Glycoprotein phospholipase D) (Glycosyl-phosphatidylinositol-specific phospholipase D) (GPI-PLD) (GPI-specific phospholipase D)	3.34738e+06	5.55689e+06	4.75565e+06	5.3802e+06	578997	968656
sp|P62318|SMD3_HUMAN	SMD3_HUMAN	SNRPD3	Small nuclear ribonucleoprotein Sm D3 (Sm-D3) (snRNP core protein D3)	38884.1	4095.37	45572	85678.8	464537	63978.4
sp|Q8N7P1|PLD5_HUMAN	PLD5_HUMAN	PLD5	Inactive phospholipase D5 (Inactive PLD 5) (Inactive choline phosphatase 5) (Inactive phosphatidylcholine-hydrolyzing phospholipase D5) (PLDc)	83403.1	437326	410958	9.72576e+06	2.74694e+06	29789.1
sp|Q8TAT6|NPL4_HUMAN	NPL4_HUMAN	NPLOC4	Nuclear protein localization protein 4 homolog (Protein NPL4)	235630	3908.69	23614.7	104226	232569	653633
sp|Q9H2U2|IPYR2_HUMAN	IPYR2_HUMAN	PPA2	Inorganic pyrophosphatase 2, mitochondrial (EC 3.6.1.1) (Pyrophosphatase SID6-306) (Pyrophosphate phospho-hydrolase 2) (PPase 2)	35443.3	326063	1.47738e+06	27418.6	42104.2	10208.5
sp|P32321|DCTD_HUMAN	DCTD_HUMAN	DCTD	Deoxycytidylate deaminase (EC 3.5.4.12) (dCMP deaminase)	14626	32654.3	19164.9	20435.4	64924.1	207634
sp|P48506|GSH1_HUMAN	GSH1_HUMAN	GCLC	Glutamate--cysteine ligase catalytic subunit (EC 6.3.2.2) (GCS heavy chain) (Gamma-ECS) (Gamma-glutamylcysteine synthetase)	23969.4	129492	33020.3	236986	14250.4	393389
sp|Q04828|AK1C1_HUMAN	AK1C1_HUMAN	AKR1C1	Aldo-keto reductase family 1 member C1 (EC 1.1.1.-) (EC 1.1.1.112) (EC 1.1.1.209) (EC 1.1.1.210) (EC 1.1.1.357) (EC 1.1.1.51) (EC 1.1.1.53) (EC 1.1.1.62) (EC 1.3.1.20) (20-alpha-hydroxysteroid dehydrogenase) (20-alpha-HSD) (EC 1.1.1.149) (Chlordecone reductase homolog HAKRC) (Dihydrodiol dehydrogenase 1) (DD1) (High-affinity hepatic bile acid-binding protein) (HBAB)	308401	726807	42087.6	68644.3	91526.3	122990
sp|Q92485|ASM3B_HUMAN	ASM3B_HUMAN	SMPDL3B	Acid sphingomyelinase-like phosphodiesterase 3b (ASM-like phosphodiesterase 3b) (EC 3.1.4.-)	200477	2.18268e+07	5.63093e+06	645774	586992	641517
sp|P56377|AP1S2_HUMAN	AP1S2_HUMAN	AP1S2	AP-1 complex subunit sigma-2 (Adaptor protein complex AP-1 subunit sigma-1B) (Adaptor-related protein complex 1 subunit sigma-1B) (Clathrin assembly protein complex 1 sigma-1B small chain) (Golgi adaptor HA1/AP1 adaptin sigma-1B subunit) (Sigma 1B subunit of AP-1 clathrin) (Sigma-adaptin 1B) (Sigma1B-adaptin)	4.09243e+06	873032	66314.1	22654.3	142272	10646.8
sp|Q9Y2V2|CHSP1_HUMAN	CHSP1_HUMAN	CARHSP1	Calcium-regulated heat-stable protein 1 (Calcium-regulated heat-stable protein of 24 kDa) (CRHSP-24)	24167.1	36622.7	199035	5519.94	25996.6	4333.98
sp|Q15907|RB11B_HUMAN	RB11B_HUMAN	RAB11B	Ras-related protein Rab-11B (GTP-binding protein YPT3)	3.3817e+06	3.189e+06	6.14214e+06	2.86003e+06	3.07529e+06	3.00852e+06
sp|Q99471|PFD5_HUMAN	PFD5_HUMAN	PFDN5	Prefoldin subunit 5 (Myc modulator 1) (c-Myc-binding protein Mm-1)	808641	268574	1.62056e+06	527216	482979	10545.8
sp|P14780|MMP9_HUMAN	MMP9_HUMAN	MMP9	Matrix metalloproteinase-9 (MMP-9) (EC 3.4.24.35) (92 kDa gelatinase) (92 kDa type IV collagenase) (Gelatinase B) (GELB) [Cleaved into: 67 kDa matrix metalloproteinase-9; 82 kDa matrix metalloproteinase-9]	1.57763e+06	846842	156537	413035	335916	199753
sp|P53999|TCP4_HUMAN	TCP4_HUMAN	SUB1	Activated RNA polymerase II transcriptional coactivator p15 (Positive cofactor 4) (PC4) (SUB1 homolog) (p14)	467111	120834	694437	1.35113e+06	1.10194e+06	270051
sp|Q86VV8|RTTN_HUMAN	RTTN_HUMAN	RTTN	Rotatin	4.50019e+06	951703	3.01385e+06	1.35915e+06	1.77385e+06	1.26182e+06
sp|P36871|PGM1_HUMAN	PGM1_HUMAN	PGM1	Phosphoglucomutase-1 (PGM 1) (EC 5.4.2.2) (Glucose phosphomutase 1)	643336	5.91785e+06	2.85128e+06	1.07438e+06	1.20319e+06	1.15355e+06
sp|Q8WY54|PPM1E_HUMAN	PPM1E_HUMAN	PPM1E	Protein phosphatase 1E (EC 3.1.3.16) (Ca(2+)/calmodulin-dependent protein kinase phosphatase N) (CaMKP-N) (CaMKP-nucleus) (CaMKN) (Partner of PIX 1) (Partner of PIX-alpha) (Partner of PIXA)	1.01535e+06	249750	3626.25	25678.7	41998.8	10443.9
sp|Q16698|DECR_HUMAN	DECR_HUMAN	DECR1	2,4-dienoyl-CoA reductase [(3E)-enoyl-CoA-producing], mitochondrial (EC 1.3.1.124) (2,4-dienoyl-CoA reductase [NADPH]) (4-enoyl-CoA reductase [NADPH]) (Short chain dehydrogenase/reductase family 18C member 1)	233470	702082	29972.9	23953.3	119334	36094.5
sp|Q02818|NUCB1_HUMAN	NUCB1_HUMAN	NUCB1	Nucleobindin-1 (CALNUC)	37299	207614	29271.9	114759	307155	170598
sp|Q5TA31|RN187_HUMAN	RN187_HUMAN	RNF187	E3 ubiquitin-protein ligase RNF187 (EC 2.3.2.27) (RING domain AP1 coactivator 1) (RACO-1) (RING finger protein 187) (RING-type E3 ubiquitin transferase RNF187)	17158.2	25166.4	29415.9	725891	54585.4	122959
sp|P08575|PTPRC_HUMAN	PTPRC_HUMAN	PTPRC	Receptor-type tyrosine-protein phosphatase C (EC 3.1.3.48) (Leukocyte common antigen) (L-CA) (T200) (CD antigen CD45)	168945	192082	31410.7	71717.7	25237.6	86998.8
sp|O75570|RF1M_HUMAN	RF1M_HUMAN	MTRF1	Peptide chain release factor 1, mitochondrial (MRF-1) (MtRF-1)	46367.5	75624.9	51428	29996.3	63384.4	10132.2
sp|P48594|SPB4_HUMAN	SPB4_HUMAN	SERPINB4	Serpin B4 (Leupin) (Peptidase inhibitor 11) (PI-11) (Squamous cell carcinoma antigen 2) (SCCA-2)	190128	38320.5	75063.9	188774	152621	145473
sp|Q9BT78|CSN4_HUMAN	CSN4_HUMAN	COPS4	COP9 signalosome complex subunit 4 (SGN4) (Signalosome subunit 4) (JAB1-containing signalosome subunit 4)	157308	50856.9	1.11862e+06	2.15414e+06	27682.5	2.15341e+06
sp|Q9Y2R9|RT07_HUMAN	RT07_HUMAN	MRPS7	28S ribosomal protein S7, mitochondrial (MRP-S7) (S7mt) (Mitochondrial small ribosomal subunit protein uS7m) (bMRP-27a) (bMRP27a)	324517	25793.7	217437	28089.5	153220	11159.4
sp|Q13309|SKP2_HUMAN	SKP2_HUMAN	SKP2	S-phase kinase-associated protein 2 (Cyclin-A/CDK2-associated protein p45) (F-box protein Skp2) (F-box/LRR-repeat protein 1) (p45skp2)	281615	1.44817e+06	29281.9	55680.8	23421.6	9158.53
sp|Q8N6C8|LIRA3_HUMAN	LIRA3_HUMAN	LILRA3	Leukocyte immunoglobulin-like receptor subfamily A member 3 (CD85 antigen-like family member E) (Immunoglobulin-like transcript 6) (ILT-6) (Leukocyte immunoglobulin-like receptor 4) (LIR-4) (Monocyte inhibitory receptor HM43/HM31) (CD antigen CD85e)	40766.9	132260	70394.8	63697.7	50738	8436.45
sp|Q6UXD5|SE6L2_HUMAN	SE6L2_HUMAN	SEZ6L2	Seizure 6-like protein 2	8815.93	271964	280510	291777	266669	1.11446e+06
sp|Q6UWW8|EST3_HUMAN	EST3_HUMAN	CES3	Carboxylesterase 3 (EC 3.1.1.1) (Liver carboxylesterase 31 homolog)	50502.4	412811	867811	86932	181460	158686
sp|O15162|PLS1_HUMAN	PLS1_HUMAN	PLSCR1	Phospholipid scramblase 1 (PL scramblase 1) (Ca(2+)-dependent phospholipid scramblase 1) (Erythrocyte phospholipid scramblase) (Mg(2+)-dependent nuclease) (EC 3.1.-.-) (MmTRA1b)	6065.47	28449	37830.3	36185.4	92123.5	28260.1
sp|Q16610|ECM1_HUMAN	ECM1_HUMAN	ECM1	Extracellular matrix protein 1 (Secretory component p85)	1.68289e+06	2.04676e+06	2.87489e+06	1.47025e+06	1.8496e+06	1.86113e+06
sp|Q9UGV2|NDRG3_HUMAN	NDRG3_HUMAN	NDRG3	Protein NDRG3 (N-myc downstream-regulated gene 3 protein)	10912.1	18425.9	5756.78	11740.9	66553.5	21896
sp|Q9BVC6|TM109_HUMAN	TM109_HUMAN	TMEM109	Transmembrane protein 109 (Mitsugumin-23) (Mg23)	24368.1	580789	15210.3	562314	393596	399323
sp|P78504|JAG1_HUMAN	JAG1_HUMAN	JAG1	Protein jagged-1 (Jagged1) (hJ1) (CD antigen CD339)	137621	504997	103911	170387	43146	17269
sp|Q06136|KDSR_HUMAN	KDSR_HUMAN	KDSR	3-ketodihydrosphingosine reductase (KDS reductase) (EC 1.1.1.102) (3-dehydrosphinganine reductase) (Follicular variant translocation protein 1) (FVT-1) (Short chain dehydrogenase/reductase family 35C member 1)	862831	137962	243274	47880.8	172412	162646
sp|Q8TET4|GANC_HUMAN	GANC_HUMAN	GANC	Neutral alpha-glucosidase C (EC 3.2.1.20)	45284.7	3028.59	132477	41598.6	253188	1.07299e+06
sp|O43252|PAPS1_HUMAN	PAPS1_HUMAN	PAPSS1	Bifunctional 3'-phosphoadenosine 5'-phosphosulfate synthase 1 (PAPS synthase 1) (PAPSS 1) (Sulfurylase kinase 1) (SK 1) (SK1) [Includes: Sulfate adenylyltransferase (EC 2.7.7.4) (ATP-sulfurylase) (Sulfate adenylate transferase) (SAT); Adenylyl-sulfate kinase (EC 2.7.1.25) (3'-phosphoadenosine-5'-phosphosulfate synthase) (APS kinase) (Adenosine-5'-phosphosulfate 3'-phosphotransferase) (Adenylylsul…	309855	182537	331861	130247	308049	56290.9
sp|P15088|CBPA3_HUMAN	CBPA3_HUMAN	CPA3	Mast cell carboxypeptidase A (MC-CPA) (EC 3.4.17.1) (Carboxypeptidase A3)	60405.4	104948	56998.9	282902	74116.1	111701
sp|Q8NFF5|FAD1_HUMAN	FAD1_HUMAN	FLAD1	FAD synthase (EC 2.7.7.2) (FAD pyrophosphorylase) (FMN adenylyltransferase) (Flavin adenine dinucleotide synthase) [Includes: Molybdenum cofactor biosynthesis protein-like region; FAD synthase region]	4593.88	129328	420765	3944.65	20882.7	65589.6
sp|Q96FS4|SIPA1_HUMAN	SIPA1_HUMAN	SIPA1	Signal-induced proliferation-associated protein 1 (Sipa-1) (GTPase-activating protein Spa-1) (p130 SPA-1)	79978.1	1.60596e+06	220876	52423.7	13945.2	30758.4
sp|P01009|A1AT_HUMAN	A1AT_HUMAN	SERPINA1	Alpha-1-antitrypsin (Alpha-1 protease inhibitor) (Alpha-1-antiproteinase) (Serpin A1) [Cleaved into: Short peptide from AAT (SPAAT)]	3.51283e+11	1.6498e+10	3.51907e+10	1.30962e+07	1.4058e+07	2.03763e+07
sp|O95639|CPSF4_HUMAN	CPSF4_HUMAN	CPSF4	Cleavage and polyadenylation specificity factor subunit 4 (Cleavage and polyadenylation specificity factor 30 kDa subunit) (CPSF 30 kDa subunit) (NS1 effector domain-binding protein 1) (Neb-1) (No arches homolog)	179915	267370	2.02389e+06	19656.8	47995.7	182183
sp|Q96PN8|TSSK3_HUMAN	TSSK3_HUMAN	TSSK3	Testis-specific serine/threonine-protein kinase 3 (TSK-3) (TSSK-3) (Testis-specific kinase 3) (EC 2.7.11.1) (Serine/threonine-protein kinase 22C)	10815.4	14010	9845.16	16036.9	13743.7	57686.1
sp|Q9H3M7|TXNIP_HUMAN	TXNIP_HUMAN	TXNIP	Thioredoxin-interacting protein (Thioredoxin-binding protein 2) (Vitamin D3 up-regulated protein 1)	147387	1.01299e+06	596572	360260	316172	121714
sp|P42345|MTOR_HUMAN	MTOR_HUMAN	MTOR	Serine/threonine-protein kinase mTOR (EC 2.7.11.1) (FK506-binding protein 12-rapamycin complex-associated protein 1) (FKBP12-rapamycin complex-associated protein) (Mammalian target of rapamycin) (mTOR) (Mechanistic target of rapamycin) (Rapamycin and FKBP12 target 1) (Rapamycin target protein 1)	206421	88831.3	18753	7609.76	397772	484197
sp|O94919|ENDD1_HUMAN	ENDD1_HUMAN	ENDOD1	Endonuclease domain-containing 1 protein (EC 3.1.30.-)	219636	99711.3	332152	757011	1.61071e+06	4298.7
sp|Q96CN7|ISOC1_HUMAN	ISOC1_HUMAN	ISOC1	Isochorismatase domain-containing protein 1	49590.6	3989.1	6837.66	41683.4	30841.2	44012.6
sp|Q7Z5N4|SDK1_HUMAN	SDK1_HUMAN	SDK1	Protein sidekick-1	5332.1	4510.43	204899	2.1442e+06	19212.3	1.39962e+07
sp|Q4G0N4|NAKD2_HUMAN	NAKD2_HUMAN	NADK2	NAD kinase 2, mitochondrial (EC 2.7.1.23) (Mitochondrial NAD kinase) (NAD kinase domain-containing protein 1, mitochondrial)	81061.1	89030.8	114026	108374	44109.3	47154.1
sp|P62942|FKB1A_HUMAN	FKB1A_HUMAN	FKBP1A	Peptidyl-prolyl cis-trans isomerase FKBP1A (PPIase FKBP1A) (EC 5.2.1.8) (12 kDa FK506-binding protein) (12 kDa FKBP) (FKBP-12) (Calstabin-1) (FK506-binding protein 1A) (FKBP-1A) (Immunophilin FKBP12) (Rotamase)	210631	334031	747397	171518	181432	322046
sp|Q05655|KPCD_HUMAN	KPCD_HUMAN	PRKCD	Protein kinase C delta type (EC 2.7.11.13) (Tyrosine-protein kinase PRKCD) (EC 2.7.10.2) (nPKC-delta) [Cleaved into: Protein kinase C delta type regulatory subunit; Protein kinase C delta type catalytic subunit (Sphingosine-dependent protein kinase-1) (SDK1)]	50589.8	33458.2	149695	198192	47190.8	235120
sp|P55259|GP2_HUMAN	GP2_HUMAN	GP2	Pancreatic secretory granule membrane major glycoprotein GP2 (Pancreatic zymogen granule membrane protein GP-2) (ZAP75)	117144	289569	17668.1	236396	203591	285001
sp|Q96G74|OTUD5_HUMAN	OTUD5_HUMAN	OTUD5	OTU domain-containing protein 5 (EC 3.4.19.12) (Deubiquitinating enzyme A) (DUBA)	11626.1	201919	414571	59321	34082.5	106203
sp|Q9Y262|EIF3L_HUMAN	EIF3L_HUMAN	EIF3L	Eukaryotic translation initiation factor 3 subunit L (eIF3l) (Eukaryotic translation initiation factor 3 subunit 6-interacting protein) (Eukaryotic translation initiation factor 3 subunit E-interacting protein)	174890	739562	260362	242613	227817	18209.4
sp|Q9Y274|SIA10_HUMAN	SIA10_HUMAN	ST3GAL6	Type 2 lactosamine alpha-2,3-sialyltransferase (EC 2.4.99.-) (CMP-NeuAc:beta-galactoside alpha-2,3-sialyltransferase VI) (ST3Gal VI) (ST3GalVI) (Sialyltransferase 10)	15024	6876.69	3462.3	3.58757e+06	370520	103941
sp|Q92783|STAM1_HUMAN	STAM1_HUMAN	STAM	Signal transducing adapter molecule 1 (STAM-1)	300228	2.40892e+06	134573	77768.6	114140	11845.6
sp|Q9Y2Q5|LTOR2_HUMAN	LTOR2_HUMAN	LAMTOR2	Ragulator complex protein LAMTOR2 (Endosomal adaptor protein p14) (Late endosomal/lysosomal Mp1-interacting protein) (Late endosomal/lysosomal adaptor and MAPK and MTOR activator 2) (Mitogen-activated protein-binding protein-interacting protein) (MAPBP-interacting protein) (Roadblock domain-containing protein 3)	77495.1	49854.6	271977	27205.7	43700.7	72270.1
sp|Q8TAX9|GSDMB_HUMAN	GSDMB_HUMAN	GSDMB	Gasdermin-B (Gasdermin-like protein) [Cleaved into: Gasdermin-B, N-terminal (GSDMB-NT) (p30); Gasdermin-B, C-terminal (GSDMB-CT) (p16)]	433999	2.91465e+06	30545	44670.5	67440.1	24589.8
sp|Q8WZ82|OVCA2_HUMAN	OVCA2_HUMAN	OVCA2	Esterase OVCA2 (EC 3.1.2.-) (Ovarian cancer-associated gene 2 protein)	73640.1	923913	676192	133113	476332	42085.5
sp|Q9H6Z4|RANB3_HUMAN	RANB3_HUMAN	RANBP3	Ran-binding protein 3 (RanBP3)	53869.3	7851.75	2944.96	72170.2	10669.2	283047
sp|P40199|CEAM6_HUMAN	CEAM6_HUMAN	CEACAM6	Carcinoembryonic antigen-related cell adhesion molecule 6 (Non-specific crossreacting antigen) (Normal cross-reacting antigen) (CD antigen CD66c)	44651.5	37386.4	31983.9	1.16803e+06	156528	58553.1
sp|P04264|K2C1_HUMAN	K2C1_HUMAN	KRT1	Keratin, type II cytoskeletal 1 (67 kDa cytokeratin) (Cytokeratin-1) (CK-1) (Hair alpha protein) (Keratin-1) (K1) (Type-II keratin Kb1)	5.25664e+08	4.35444e+08	1.70666e+08	2.28088e+08	3.60409e+08	3.06423e+07
sp|P23511|NFYA_HUMAN	NFYA_HUMAN	NFYA	Nuclear transcription factor Y subunit alpha (CAAT box DNA-binding protein subunit A) (Nuclear transcription factor Y subunit A) (NF-YA)	16874.8	53449.4	37202.2	24784.1	68086.8	127431
sp|Q9BSV6|SEN34_HUMAN	SEN34_HUMAN	TSEN34	tRNA-splicing endonuclease subunit Sen34 (EC 4.6.1.16) (Leukocyte receptor cluster member 5) (tRNA-intron endonuclease Sen34) (HsSen34)	290480	109603	371755	13728.7	200402	202489
sp|P46783|RS10_HUMAN	RS10_HUMAN	RPS10	40S ribosomal protein S10 (Small ribosomal subunit protein eS10)	89389.6	947995	647735	299690	266588	217894
sp|O60568|PLOD3_HUMAN	PLOD3_HUMAN	PLOD3	Multifunctional procollagen lysine hydroxylase and glycosyltransferase LH3 [Includes: Procollagen-lysine,2-oxoglutarate 5-dioxygenase 3 (EC 1.14.11.4) (Lysyl hydroxylase 3) (LH3); Procollagen glycosyltransferase (EC 2.4.1.50) (EC 2.4.1.66) (Galactosylhydroxylysine-glucosyltransferase) (Procollagen galactosyltransferase) (Procollagen glucosyltransferase)]	762950	172475	62123.8	62563.8	20253	130717
sp|P04211|LV743_HUMAN	LV743_HUMAN	IGLV7-43	Immunoglobulin lambda variable 7-43 (Ig lambda chain V region 4A)	3.48935e+06	2.29451e+06	4.58488e+06	3.72592e+06	5.61725e+06	4.13763e+06
sp|P02545|LMNA_HUMAN	LMNA_HUMAN	LMNA	Prelamin-A/C [Cleaved into: Lamin-A/C (70 kDa lamin) (Renal carcinoma antigen NY-REN-32)]	4.1474e+06	759089	49767.5	131146	166356	171331
sp|Q9NR50|EI2BG_HUMAN	EI2BG_HUMAN	EIF2B3	Translation initiation factor eIF-2B subunit gamma (eIF-2B GDP-GTP exchange factor subunit gamma)	11831.1	40402.6	182190	14062.1	25384	7444.87
sp|Q8IZA0|K319L_HUMAN	K319L_HUMAN	KIAA0319L	Dyslexia-associated protein KIAA0319-like protein (Adeno-associated virus receptor) (AAVR)	46147.4	1.28346e+06	521028	271655	174828	119353
sp|O75794|CD123_HUMAN	CD123_HUMAN	CDC123	Cell division cycle protein 123 homolog (Protein D123) (HT-1080) (PZ32)	56677.4	117710	89063.1	128604	92045.3	459455
sp|A0A075B6I9|LV746_HUMAN	LV746_HUMAN	IGLV7-46	Immunoglobulin lambda variable 7-46	3.48585e+06	2.25134e+06	4.57225e+06	3.71751e+06	5.6302e+06	4.09178e+06
sp|Q8N6H7|ARFG2_HUMAN	ARFG2_HUMAN	ARFGAP2	ADP-ribosylation factor GTPase-activating protein 2 (ARF GAP 2) (GTPase-activating protein ZNF289) (Zinc finger protein 289)	37680.6	125166	44953.6	138952	778956	81911.1
sp|Q4G148|GXLT1_HUMAN	GXLT1_HUMAN	GXYLT1	Glucoside xylosyltransferase 1 (EC 2.4.2.42) (Glycosyltransferase 8 domain-containing protein 3)	3784.34	6786.86	14547.7	6163.38	18715	18831.2
sp|Q9P2G4|MAP10_HUMAN	MAP10_HUMAN	MAP10	Microtubule-associated protein 10 (Microtubule regulator of 120 KDa)	1.51166e+06	123292	78279.6	14009.9	31933.1	14135.5
sp|Q9NWV8|BABA1_HUMAN	BABA1_HUMAN	BABAM1	BRISC and BRCA1-A complex member 1 (Mediator of RAP80 interactions and targeting subunit of 40 kDa) (New component of the BRCA1-A complex)	3581.87	985520	156720	63212.8	3493.68	7963.64
sp|A4D1S5|RAB19_HUMAN	RAB19_HUMAN	RAB19	Ras-related protein Rab-19	25470.7	26674.2	20840.9	20124.1	37222	35837.7
sp|Q13217|DNJC3_HUMAN	DNJC3_HUMAN	DNAJC3	DnaJ homolog subfamily C member 3 (Endoplasmic reticulum DNA J domain-containing protein 6) (ER-resident protein ERdj6) (ERdj6) (Interferon-induced, double-stranded RNA-activated protein kinase inhibitor) (Protein kinase inhibitor of 58 kDa) (Protein kinase inhibitor p58)	7.86901e+06	4.70226e+06	6.26476e+06	5.37172e+06	5.40246e+06	4.78388e+06
sp|O75915|PRAF3_HUMAN	PRAF3_HUMAN	ARL6IP5	PRA1 family protein 3 (ADP-ribosylation factor-like protein 6-interacting protein 5) (ARL-6-interacting protein 5) (Aip-5) (Cytoskeleton-related vitamin A-responsive protein) (Dermal papilla-derived protein 11) (GTRAP3-18) (Glutamate transporter EAAC1-interacting protein) (JM5) (Prenylated Rab acceptor protein 2) (Protein JWa) (Putative MAPK-activating protein PM27)	275585	867364	39554.7	207863	31534	60388.4
sp|P54802|ANAG_HUMAN	ANAG_HUMAN	NAGLU	Alpha-N-acetylglucosaminidase (EC 3.2.1.50) (N-acetyl-alpha-glucosaminidase) (NAG) [Cleaved into: Alpha-N-acetylglucosaminidase 82 kDa form; Alpha-N-acetylglucosaminidase 77 kDa form]	30768	56220	10974.6	69565	27053.9	288781
sp|O00602|FCN1_HUMAN	FCN1_HUMAN	FCN1	Ficolin-1 (Collagen/fibrinogen domain-containing protein 1) (Ficolin-A) (Ficolin-alpha) (M-ficolin)	139267	576961	677180	682286	553902	778282
sp|P17931|LEG3_HUMAN	LEG3_HUMAN	LGALS3	Galectin-3 (Gal-3) (35 kDa lectin) (Carbohydrate-binding protein 35) (CBP 35) (Galactose-specific lectin 3) (Galactoside-binding protein) (GALBP) (IgE-binding protein) (L-31) (Laminin-binding protein) (Lectin L-29) (Mac-2 antigen)	952350	1.28696e+06	1.51068e+06	1.1696e+06	688285	1.11434e+06
sp|Q92630|DYRK2_HUMAN	DYRK2_HUMAN	DYRK2	Dual specificity tyrosine-phosphorylation-regulated kinase 2 (EC 2.7.12.1)	1.0269e+06	9.73962e+06	55875.9	27237.3	23800.2	20912.7
sp|P37802|TAGL2_HUMAN	TAGL2_HUMAN	TAGLN2	Transgelin-2 (Epididymis tissue protein Li 7e) (SM22-alpha homolog)	18575.7	4.11143e+06	1.81655e+07	850697	1.1402e+06	1.14233e+06
sp|Q96L58|B3GT6_HUMAN	B3GT6_HUMAN	B3GALT6	Beta-1,3-galactosyltransferase 6 (Beta-1,3-GalTase 6) (Beta3Gal-T6) (Beta3GalT6) (EC 2.4.1.134) (GAG GalTII) (Galactosyltransferase II) (Galactosylxylosylprotein 3-beta-galactosyltransferase) (UDP-Gal:betaGal beta 1,3-galactosyltransferase polypeptide 6)	55141.8	79744.1	3950.71	8357.56	7088.53	38047.6
sp|P05120|PAI2_HUMAN	PAI2_HUMAN	SERPINB2	Plasminogen activator inhibitor 2 (PAI-2) (Monocyte Arg-serpin) (Placental plasminogen activator inhibitor) (Serpin B2) (Urokinase inhibitor)	940275	3.53468e+06	95900.8	369469	442421	179472
sp|O95154|ARK73_HUMAN	ARK73_HUMAN	AKR7A3	Aflatoxin B1 aldehyde reductase member 3 (EC 1.-.-.-) (AFB1 aldehyde reductase 2) (AFB1-AR 2)	231464	24582.8	8478.93	163511	311456	111069
sp|Q14683|SMC1A_HUMAN	SMC1A_HUMAN	SMC1A	Structural maintenance of chromosomes protein 1A (SMC protein 1A) (SMC-1-alpha) (SMC-1A) (Sb1.8)	17547	8958.79	26585.8	11731.3	15610.3	5646.35
sp|Q8TDQ7|GNPI2_HUMAN	GNPI2_HUMAN	GNPDA2	Glucosamine-6-phosphate isomerase 2 (EC 3.5.99.6) (Glucosamine-6-phosphate deaminase 2) (GNPDA 2) (GlcN6P deaminase 2) (Glucosamine-6-phosphate isomerase SB52)	41960.3	28653.8	140728	31118.7	21631.2	36585.9
sp|P43686|PRS6B_HUMAN	PRS6B_HUMAN	PSMC4	26S proteasome regulatory subunit 6B (26S proteasome AAA-ATPase subunit RPT3) (MB67-interacting protein) (MIP224) (Proteasome 26S subunit ATPase 4) (Tat-binding protein 7) (TBP-7)	52340.9	4247.88	131056	35785.9	1256.56	19671.8
sp|Q9Y3B2|EXOS1_HUMAN	EXOS1_HUMAN	EXOSC1	Exosome complex component CSL4 (Exosome component 1)	380807	7.12587e+06	450672	268632	25535.9	12870.3
sp|P02538|K2C6A_HUMAN	K2C6A_HUMAN	KRT6A	Keratin, type II cytoskeletal 6A (Cytokeratin-6A) (CK-6A) (Cytokeratin-6D) (CK-6D) (Keratin-6A) (K6A) (Type-II keratin Kb6) (allergen Hom s 5)	9.81537e+06	6.78575e+06	589180	1.06207e+07	7.46068e+06	8.84902e+06
sp|P12236|ADT3_HUMAN	ADT3_HUMAN	SLC25A6	ADP/ATP translocase 3 (ADP,ATP carrier protein 3) (ADP,ATP carrier protein, isoform T2) (ANT 2) (Adenine nucleotide translocator 3) (ANT 3) (Solute carrier family 25 member 6) [Cleaved into: ADP/ATP translocase 3, N-terminally processed]	69600.6	132860	26944.2	42393.8	50038.3	31028.1
sp|Q03001|DYST_HUMAN	DYST_HUMAN	DST	Dystonin (230 kDa bullous pemphigoid antigen) (230/240 kDa bullous pemphigoid antigen) (Bullous pemphigoid antigen 1) (BPA) (Bullous pemphigoid antigen) (Dystonia musculorum protein) (Hemidesmosomal plaque protein)	1.72761e+06	29332.6	250564	37603	46880.1	117462
sp|Q16654|PDK4_HUMAN	PDK4_HUMAN	PDK4	[Pyruvate dehydrogenase (acetyl-transferring)] kinase isozyme 4, mitochondrial (EC 2.7.11.2) (Pyruvate dehydrogenase kinase isoform 4)	51288.7	11296	69247.7	1062.34	37118.5	25572.3
sp|Q5T1V6|DDX59_HUMAN	DDX59_HUMAN	DDX59	Probable ATP-dependent RNA helicase DDX59 (EC 3.6.4.13) (DEAD box protein 59) (Zinc finger HIT domain-containing protein 5)	201250	1.76882e+06	73980.2	80907.6	60224.6	64973.4
sp|Q9BPZ7|SIN1_HUMAN	SIN1_HUMAN	MAPKAP1	Target of rapamycin complex 2 subunit MAPKAP1 (TORC2 subunit MAPKAP1) (Mitogen-activated protein kinase 2-associated protein 1) (Stress-activated map kinase-interacting protein 1) (SAPK-interacting protein 1) (mSIN1)	87969	49775.6	34573.4	9876.96	62833.3	24470.2
sp|P24534|EF1B_HUMAN	EF1B_HUMAN	EEF1B2	Elongation factor 1-beta (EF-1-beta)	395104	334401	4.20345e+06	279898	191838	185263
sp|Q2M389|WASC4_HUMAN	WASC4_HUMAN	WASHC4	WASH complex subunit 4 (Strumpellin and WASH-interacting protein) (SWIP) (WASH complex subunit SWIP)	170052	1.22792e+06	12040.2	49223.7	36018.5	50436.8
sp|O60220|TIM8A_HUMAN	TIM8A_HUMAN	TIMM8A	Mitochondrial import inner membrane translocase subunit Tim8 A (Deafness dystonia protein 1) (X-linked deafness dystonia protein)	590509	1.89023e+07	831627	2311.54	4895.11	134493
sp|P52756|RBM5_HUMAN	RBM5_HUMAN	RBM5	RNA-binding protein 5 (Protein G15) (Putative tumor suppressor LUCA15) (RNA-binding motif protein 5) (Renal carcinoma antigen NY-REN-9)	54906.9	208579	93607.1	1.17087e+06	20193.5	322378
sp|P32455|GBP1_HUMAN	GBP1_HUMAN	GBP1	Guanylate-binding protein 1 (EC 3.6.5.-) (GTP-binding protein 1) (GBP-1) (HuGBP-1) (Guanine nucleotide-binding protein 1) (Interferon-induced guanylate-binding protein 1)	38441.8	55949	101232	46366.2	234736	108822
sp|P29622|KAIN_HUMAN	KAIN_HUMAN	SERPINA4	Kallistatin (Kallikrein inhibitor) (Peptidase inhibitor 4) (PI-4) (Serpin A4)	8.78293e+07	7.44229e+06	4.17861e+06	2.77134e+06	2.16512e+06	3.86767e+06
sp|Q8IXK2|GLT12_HUMAN	GLT12_HUMAN	GALNT12	Polypeptide N-acetylgalactosaminyltransferase 12 (EC 2.4.1.41) (Polypeptide GalNAc transferase 12) (GalNAc-T12) (pp-GaNTase 12) (Protein-UDP acetylgalactosaminyltransferase 12) (UDP-GalNAc:polypeptide N-acetylgalactosaminyltransferase 12)	243971	2.92434e+06	55356.2	36036.5	62078.2	57293.9
sp|O95678|K2C75_HUMAN	K2C75_HUMAN	KRT75	Keratin, type II cytoskeletal 75 (Cytokeratin-75) (CK-75) (Keratin-6 hair follicle) (hK6hf) (Keratin-75) (K75) (Type II keratin-K6hf) (Type-II keratin Kb18)	2.12329e+06	180943	2.3403e+06	795898	937117	618920
sp|Q8IV20|LACC1_HUMAN	LACC1_HUMAN	LACC1	Purine nucleoside phosphorylase LACC1 (EC 2.4.2.1) (Adenosine deaminase LACC1) (EC 3.5.4.4) (Fatty acid metabolism-immunity nexus) (Guanosine phosphorylase LACC1) (Laccase domain-containing protein 1) (S-methyl-5'-thioadenosine phosphorylase LACC1) (EC 2.4.2.28)	154643	279875	780946	195382	198448	188884
sp|Q9Y256|FACE2_HUMAN	FACE2_HUMAN	RCE1	CAAX prenyl protease 2 (EC 3.4.22.-) (Farnesylated proteins-converting enzyme 2) (FACE-2) (Prenyl protein-specific endoprotease 2) (RCE1 homolog) (hRCE1)	26991.3	28449.8	21474.7	3389.08	75433.3	385045
sp|Q9ULW8|PADI3_HUMAN	PADI3_HUMAN	PADI3	Protein-arginine deiminase type-3 (EC 3.5.3.15) (Peptidylarginine deiminase III) (Protein-arginine deiminase type III)	969244	772667	1.33205e+07	330049	812088	228081
sp|P20700|LMNB1_HUMAN	LMNB1_HUMAN	LMNB1	Lamin-B1	1.71836e+06	100003	655384	25834	31338.2	692540
sp|Q5VW36|FOCAD_HUMAN	FOCAD_HUMAN	FOCAD	Focadhesin	5.23899e+06	347206	142814	180883	51122.7	26126.5
sp|Q9H3P2|NELFA_HUMAN	NELFA_HUMAN	NELFA	Negative elongation factor A (NELF-A) (Wolf-Hirschhorn syndrome candidate 2 protein)	2.25451e+06	282622	67230.2	158212	110202	55501.5
sp|P09327|VILI_HUMAN	VILI_HUMAN	VIL1	Villin-1	7786.61	5929.04	206636	25673.4	1.04672e+06	194690
sp|Q6NUM9|RETST_HUMAN	RETST_HUMAN	RETSAT	All-trans-retinol 13,14-reductase (EC 1.3.99.23) (All-trans-13,14-dihydroretinol saturase) (RetSat) (PPAR-alpha-regulated and starvation-induced gene protein)	329540	271535	8.10118e+06	31956.8	230337	11623.7
sp|O60635|TSN1_HUMAN	TSN1_HUMAN	TSPAN1	Tetraspanin-1 (Tspan-1) (Tetraspan NET-1) (Tetraspanin TM4-C)	1.36058e+06	39148.5	159957	10794.8	77232.3	102564
sp|P20036|DPA1_HUMAN	DPA1_HUMAN	HLA-DPA1	HLA class II histocompatibility antigen, DP alpha 1 chain (DP(W3)) (DP(W4)) (HLA-SB alpha chain) (MHC class II DP3-alpha) (MHC class II DPA1)	37338.6	22869.9	17836.6	65956.4	42250.7	1.10874e+06
sp|Q15650|TRIP4_HUMAN	TRIP4_HUMAN	TRIP4	Activating signal cointegrator 1 (ASC-1) (Thyroid receptor-interacting protein 4) (TR-interacting protein 4) (TRIP-4)	1.79943e+06	5.13405e+06	246094	661941	5971.13	1.60634e+06
sp|Q99729|ROAA_HUMAN	ROAA_HUMAN	HNRNPAB	Heterogeneous nuclear ribonucleoprotein A/B (hnRNP A/B) (APOBEC1-binding protein 1) (ABBP-1)	144729	6.60783e+06	240215	34647.3	4579.86	42152.6
sp|Q9Y2B0|CNPY2_HUMAN	CNPY2_HUMAN	CNPY2	Protein canopy homolog 2 (MIR-interacting saposin-like protein) (Putative secreted protein Zsig9) (Transmembrane protein 4)	19904.3	21857.9	229200	83935	156328	535165
sp|Q9UPQ3|AGAP1_HUMAN	AGAP1_HUMAN	AGAP1	Arf-GAP with GTPase, ANK repeat and PH domain-containing protein 1 (AGAP-1) (Centaurin-gamma-2) (Cnt-g2) (GTP-binding and GTPase-activating protein 1) (GGAP1)	2.70921e+06	5513.68	4.41999e+07	14546	744928	105234
sp|P22352|GPX3_HUMAN	GPX3_HUMAN	GPX3	Glutathione peroxidase 3 (GPx-3) (GSHPx-3) (EC 1.11.1.9) (Extracellular glutathione peroxidase) (Plasma glutathione peroxidase) (GPx-P) (GSHPx-P)	1.27719e+06	1.65678e+06	1.46762e+07	1.17599e+06	1.00002e+06	1.27423e+06
sp|O00391|QSOX1_HUMAN	QSOX1_HUMAN	QSOX1	Sulfhydryl oxidase 1 (hQSOX) (EC 1.8.3.2) (Quiescin Q6)	4.42924e+06	2.51265e+06	5.83247e+06	3.69148e+06	2.77549e+06	3.10209e+06
sp|Q5JTV8|TOIP1_HUMAN	TOIP1_HUMAN	TOR1AIP1	Torsin-1A-interacting protein 1 (Lamin-associated protein 1B) (LAP1B)	227773	24876	191368	147070	677955	197653
sp|P42574|CASP3_HUMAN	CASP3_HUMAN	CASP3	Caspase-3 (CASP-3) (EC 3.4.22.56) (Apopain) (Cysteine protease CPP32) (CPP-32) (Protein Yama) (SREBP cleavage activity 1) (SCA-1) [Cleaved into: Caspase-3 subunit p17; Caspase-3 subunit p12]	4.43541e+06	75211.6	162314	30631.2	18145.6	8305.22
sp|P61962|DCAF7_HUMAN	DCAF7_HUMAN	DCAF7	DDB1- and CUL4-associated factor 7 (WD repeat-containing protein 68) (WD repeat-containing protein An11 homolog)	130057	529715	2.23877e+06	75250.2	270515	451012
sp|Q14432|PDE3A_HUMAN	PDE3A_HUMAN	PDE3A	cGMP-inhibited 3',5'-cyclic phosphodiesterase A (EC 3.1.4.17) (Cyclic GMP-inhibited phosphodiesterase A) (CGI-PDE A)	3.82866e+06	80431.2	136140	7602.8	39228.1	24900
sp|P63165|SUMO1_HUMAN	SUMO1_HUMAN	SUMO1	Small ubiquitin-related modifier 1 (SUMO-1) (GAP-modifying protein 1) (GMP1) (SMT3 homolog 3) (Sentrin) (Ubiquitin-homology domain protein PIC1) (Ubiquitin-like protein SMT3C) (Smt3C) (Ubiquitin-like protein UBL1)	175499	78652.4	60390.8	108754	129006	535207
sp|O00339|MATN2_HUMAN	MATN2_HUMAN	MATN2	Matrilin-2	535890	8.32096e+06	31083.4	207638	115464	19160.7
sp|Q96Q15|SMG1_HUMAN	SMG1_HUMAN	SMG1	Serine/threonine-protein kinase SMG1 (SMG-1) (hSMG-1) (EC 2.7.11.1) (61E3.4) (Lambda/iota protein kinase C-interacting protein) (Lambda-interacting protein)	419486	417356	185534	23806.2	444335	59867.2
sp|Q9NTJ3|SMC4_HUMAN	SMC4_HUMAN	SMC4	Structural maintenance of chromosomes protein 4 (SMC protein 4) (SMC-4) (Chromosome-associated polypeptide C) (hCAP-C) (XCAP-C homolog)	945547	806421	2.3562e+06	6596.1	152964	1.65571e+06
sp|Q9Y3B4|SF3B6_HUMAN	SF3B6_HUMAN	SF3B6	Splicing factor 3B subunit 6 (Pre-mRNA branch site protein p14) (SF3b 14 kDa subunit) (SF3B14a) (Spliceosome-associated protein, 14-kDa) (Splicing factor 3b, subunit 6, 14kDa)	1.1845e+06	156879	591809	151862	2.33441e+06	1.70265e+06
sp|Q9NT62|ATG3_HUMAN	ATG3_HUMAN	ATG3	Ubiquitin-like-conjugating enzyme ATG3 (EC 2.3.2.-) (Autophagy-related protein 3) (APG3-like) (hApg3) (Protein PC3-96)	319742	6.15694e+06	397445	298053	266752	216168
sp|Q643R3|LPCT4_HUMAN	LPCT4_HUMAN	LPCAT4	Lysophospholipid acyltransferase LPCAT4 (1-acylglycerol-3-phosphate O-acyltransferase 7) (1-AGP acyltransferase 7) (1-AGPAT 7) (1-acylglycerophosphocholine O-acyltransferase) (EC 2.3.1.23) (1-acylglycerophosphoserine O-acyltransferase) (EC 2.3.1.n6) (1-alkenylglycerophosphoethanolamine O-acyltransferase) (EC 2.3.1.121) (1-alkylglycerophosphocholine O-acetyltransferase) (EC 2.3.1.67) (Acyltransfer…	23678	4782.74	36787.4	120668	5167.73	49364.7
sp|A0A0C4DH68|KV224_HUMAN	KV224_HUMAN	IGKV2-24	Immunoglobulin kappa variable 2-24	1.40073e+07	6.29576e+06	1.16166e+07	1.39783e+07	1.19016e+06	1.83449e+06
sp|P15814|IGLL1_HUMAN	IGLL1_HUMAN	IGLL1	Immunoglobulin lambda-like polypeptide 1 (CD179 antigen-like family member B) (Ig lambda-5) (Immunoglobulin omega polypeptide) (Immunoglobulin-related protein 14.1) (CD antigen CD179b)	1.33902e+06	1.6208e+06	476139	308349	378347	1.28403e+06
sp|Q9ULV4|COR1C_HUMAN	COR1C_HUMAN	CORO1C	Coronin-1C (Coronin-3) (hCRNN4)	268783	354292	35290.9	199322	98923.3	18587.7
sp|Q03405|UPAR_HUMAN	UPAR_HUMAN	PLAUR	Urokinase plasminogen activator surface receptor (U-PAR) (uPAR) (Monocyte activation antigen Mo3) (CD antigen CD87)	1.25381e+06	3.375e+06	37530.2	338809	686087	572903
sp|P18077|RL35A_HUMAN	RL35A_HUMAN	RPL35A	60S ribosomal protein L35a (Cell growth-inhibiting gene 33 protein) (Large ribosomal subunit protein eL33)	38820.3	11440.4	114113	82752.8	76491.7	1.82124e+06
sp|Q9NVH6|TMLH_HUMAN	TMLH_HUMAN	TMLHE	Trimethyllysine dioxygenase, mitochondrial (EC 1.14.11.8) (Epsilon-trimethyllysine 2-oxoglutarate dioxygenase) (Epsilon-trimethyllysine hydroxylase) (TML hydroxylase) (TML-alpha-ketoglutarate dioxygenase) (TML dioxygenase) (TMLD)	17606.5	37671.7	13553.5	46646.9	11439.1	456465
sp|Q99558|M3K14_HUMAN	M3K14_HUMAN	MAP3K14	Mitogen-activated protein kinase kinase kinase 14 (EC 2.7.11.25) (NF-kappa-beta-inducing kinase) (HsNIK) (Serine/threonine-protein kinase NIK)	18267.6	168432	150156	125573	9764.98	12734.7
sp|P67936|TPM4_HUMAN	TPM4_HUMAN	TPM4	Tropomyosin alpha-4 chain (TM30p1) (Tropomyosin-4)	1.11271e+06	3.93113e+06	1.37206e+06	974085	1.21992e+06	1.40967e+06
sp|Q5EBL4|RIPL1_HUMAN	RIPL1_HUMAN	RILPL1	RILP-like protein 1 (Rab-interacting lysosomal-like protein 1)	7.25381e+06	1.14353e+06	450822	948890	483996	722191
sp|Q9P2W9|STX18_HUMAN	STX18_HUMAN	STX18	Syntaxin-18 (Cell growth-inhibiting gene 9 protein)	24322.7	22394.8	18007.1	139285	8897.36	38594.6
sp|Q71SY5|MED25_HUMAN	MED25_HUMAN	MED25	Mediator of RNA polymerase II transcription subunit 25 (Activator interaction domain-containing protein 1) (Activator-recruited cofactor 92 kDa component) (ARC92) (Mediator complex subunit 25) (p78)	252040	40711.1	8349.32	28099.2	16335.6	20388.5
sp|P46926|GNPI1_HUMAN	GNPI1_HUMAN	GNPDA1	Glucosamine-6-phosphate isomerase 1 (EC 3.5.99.6) (Glucosamine-6-phosphate deaminase 1) (GNPDA 1) (GlcN6P deaminase 1) (Oscillin)	38862.4	47855.5	56064.9	25173.4	312101	78075.6
sp|P60660|MYL6_HUMAN	MYL6_HUMAN	MYL6	Myosin light polypeptide 6 (17 kDa myosin light chain) (LC17) (Myosin light chain 3) (MLC-3) (Myosin light chain alkali 3) (Myosin light chain A3) (Smooth muscle and nonmuscle myosin light chain alkali 6)	2.61533e+06	2.01983e+06	1.146e+06	1.61309e+06	1.60489e+06	1.17115e+06
sp|Q9UIF9|BAZ2A_HUMAN	BAZ2A_HUMAN	BAZ2A	Bromodomain adjacent to zinc finger domain protein 2A (Transcription termination factor I-interacting protein 5) (TTF-I-interacting protein 5) (Tip5) (hWALp3)	8.93021e+06	547773	61339.6	158580	188945	316376
sp|P46782|RS5_HUMAN	RS5_HUMAN	RPS5	40S ribosomal protein S5 (Small ribosomal subunit protein uS7) [Cleaved into: 40S ribosomal protein S5, N-terminally processed]	68556.8	18381	16351	15097.1	26497.6	6278.45
sp|Q8NHQ9|DDX55_HUMAN	DDX55_HUMAN	DDX55	ATP-dependent RNA helicase DDX55 (EC 3.6.4.13) (DEAD box protein 55)	57629.4	4.26375e+06	51392.6	2708.68	42603.7	19711.8
sp|Q6SZW1|SARM1_HUMAN	SARM1_HUMAN	SARM1	NAD(+) hydrolase SARM1 (NADase SARM1) (hSARM1) (EC 3.2.2.6) (NADP(+) hydrolase SARM1) (EC 3.2.2.-) (Sterile alpha and Armadillo repeat protein) (Sterile alpha and TIR motif-containing protein 1) (Sterile alpha motif domain-containing protein 2) (MyD88-5) (SAM domain-containing protein 2) (Tir-1 homolog) (HsTIR)	51102.9	9409.37	41717.4	201374	44365.4	29583.7
sp|P78344|IF4G2_HUMAN	IF4G2_HUMAN	EIF4G2	Eukaryotic translation initiation factor 4 gamma 2 (eIF-4-gamma 2) (eIF-4G 2) (eIF4G 2) (Death-associated protein 5) (DAP-5) (p97)	206434	1.29674e+07	4540.13	10514.3	1463.77	23892.4
sp|P55039|DRG2_HUMAN	DRG2_HUMAN	DRG2	Developmentally-regulated GTP-binding protein 2 (DRG-2) (Translation factor GTPase DRG2) (TRAFAC GTPase DRG2) (EC 3.6.5.-)	35704.7	46803.9	64526.5	74384.1	37881.4	86091
sp|P06454|PTMA_HUMAN	PTMA_HUMAN	PTMA	Prothymosin alpha [Cleaved into: Prothymosin alpha, N-terminally processed; Thymosin alpha-1]	64276.8	94035.6	14508.2	1.93737e+06	111782	27839.3
sp|P40926|MDHM_HUMAN	MDHM_HUMAN	MDH2	Malate dehydrogenase, mitochondrial (EC 1.1.1.37)	1.1256e+06	131217	1.75077e+06	1.57063e+06	2.10445e+06	1.04649e+06
sp|O60701|UGDH_HUMAN	UGDH_HUMAN	UGDH	UDP-glucose 6-dehydrogenase (UDP-Glc dehydrogenase) (UDP-GlcDH) (UDPGDH) (EC 1.1.1.22)	14297.4	36236	14271.6	24813.6	28355.1	900225
sp|P08235|MCR_HUMAN	MCR_HUMAN	NR3C2	Mineralocorticoid receptor (MR) (Nuclear receptor subfamily 3 group C member 2)	25857.2	129922	75572.8	4541.75	259904	228793
sp|O95466|FMNL1_HUMAN	FMNL1_HUMAN	FMNL1	Formin-like protein 1 (CLL-associated antigen KW-13) (Leukocyte formin)	155478	20122.3	2.04431e+06	85546.6	43313.9	99382.9
sp|Q6UW63|PLGT2_HUMAN	PLGT2_HUMAN	POGLUT2	Protein O-glucosyltransferase 2 (EC 2.4.1.-) (Endoplasmic reticulum resident protein 58) (ER protein 58) (ERp58) (KDEL motif-containing protein 1) (Protein O-xylosyltransferase POGLUT2) (EC 2.4.2.-)	1.06934e+07	27175.7	90069.7	3107.64	6427.04	2828.39
sp|P38606|VATA_HUMAN	VATA_HUMAN	ATP6V1A	V-type proton ATPase catalytic subunit A (V-ATPase subunit A) (EC 7.1.2.2) (V-ATPase 69 kDa subunit) (Vacuolar ATPase isoform VA68) (Vacuolar proton pump subunit alpha)	1.34564e+06	212525	8.42705e+07	532253	410407	137119
sp|Q02952|AKA12_HUMAN	AKA12_HUMAN	AKAP12	A-kinase anchor protein 12 (AKAP-12) (A-kinase anchor protein 250 kDa) (AKAP 250) (Gravin) (Myasthenia gravis autoantigen)	462531	289447	507398	33667.2	479401	303104
sp|Q8NBS9|TXND5_HUMAN	TXND5_HUMAN	TXNDC5	Thioredoxin domain-containing protein 5 (Endoplasmic reticulum resident protein 46) (ER protein 46) (ERp46) (Thioredoxin-like protein p46)	193270	10410.5	36561.9	38665.3	22067.2	3488.75
sp|Q9UL25|RAB21_HUMAN	RAB21_HUMAN	RAB21	Ras-related protein Rab-21	159334	1.67831e+06	123041	68872	42914.5	277417
sp|O95965|ITGBL_HUMAN	ITGBL_HUMAN	ITGBL1	Integrin beta-like protein 1 (Osteoblast-specific cysteine-rich protein) (Ten integrin EGF-like repeat domain-containing protein)	45788.4	31092.4	280519	177019	214039	213400
sp|Q6P1J9|CDC73_HUMAN	CDC73_HUMAN	CDC73	Parafibromin (Cell division cycle protein 73 homolog) (Hyperparathyroidism 2 protein)	51013.7	9.73975e+06	30851.8	10688.4	29047.2	23359.5
sp|P34896|GLYC_HUMAN	GLYC_HUMAN	SHMT1	Serine hydroxymethyltransferase, cytosolic (SHMT) (EC 2.1.2.1) (Glycine hydroxymethyltransferase) (Serine methylase)	13690.5	258719	28901.4	132040	86215	2.74607e+06
sp|P00540|MOS_HUMAN	MOS_HUMAN	MOS	Proto-oncogene serine/threonine-protein kinase mos (EC 2.7.11.1) (Oocyte maturation factor mos) (Proto-oncogene c-Mos)	93092.8	7194.67	122206	1.56945e+08	274636	241192
sp|O15014|ZN609_HUMAN	ZN609_HUMAN	ZNF609	Zinc finger protein 609	1.03727e+07	98278.1	763620	440259	425977	377007
sp|Q9NRS6|SNX15_HUMAN	SNX15_HUMAN	SNX15	Sorting nexin-15	188922	23905.8	138312	42721	791745	213432
sp|Q9Y333|LSM2_HUMAN	LSM2_HUMAN	LSM2	U6 snRNA-associated Sm-like protein LSm2 (Protein G7b) (Small nuclear ribonuclear protein D homolog) (snRNP core Sm-like protein Sm-x5)	319424	173642	487150	235563	203430	264549
sp|Q7Z7M9|GALT5_HUMAN	GALT5_HUMAN	GALNT5	Polypeptide N-acetylgalactosaminyltransferase 5 (EC 2.4.1.41) (Polypeptide GalNAc transferase 5) (GalNAc-T5) (pp-GaNTase 5) (Protein-UDP acetylgalactosaminyltransferase 5) (UDP-GalNAc:polypeptide N-acetylgalactosaminyltransferase 5)	3.46123e+06	1.36895e+06	252494	510941	353470	1.28246e+06
sp|O95395|GCNT3_HUMAN	GCNT3_HUMAN	GCNT3	Beta-1,3-galactosyl-O-glycosyl-glycoprotein beta-1,6-N-acetylglucosaminyltransferase 3 (EC 2.4.1.102) (EC 2.4.1.148) (EC 2.4.1.150) (C2GnT-mucin type) (C2GnT-M) (hC2GnT-M) (Core 2/core 4 beta-1,6-N-acetylglucosaminyltransferase) (C2/4GnT)	2.49494e+07	1.09893e+06	495644	521853	699629	1.27918e+06
sp|Q96KN2|CNDP1_HUMAN	CNDP1_HUMAN	CNDP1	Beta-Ala-His dipeptidase (EC 3.4.13.20) (CNDP dipeptidase 1) (Carnosine dipeptidase 1) (Glutamate carboxypeptidase-like protein 2) (Serum carnosinase)	337360	17507	368324	83426.2	111018	183661
sp|Q86X29|LSR_HUMAN	LSR_HUMAN	LSR	Lipolysis-stimulated lipoprotein receptor	32315.1	25508.6	7751.05	2.6957e+06	9552.64	15890.4
sp|Q9HCY8|S10AE_HUMAN	S10AE_HUMAN	S100A14	Protein S100-A14 (S100 calcium-binding protein A14) (S114)	364497	336016	88768.6	585849	329577	263719
sp|Q969T9|WBP2_HUMAN	WBP2_HUMAN	WBP2	WW domain-binding protein 2 (WBP-2)	124495	42840.9	31430	80664.7	89757.3	123210
sp|Q6VN20|RBP10_HUMAN	RBP10_HUMAN	RANBP10	Ran-binding protein 10 (RanBP10)	764898	753505	27894.7	13254.7	360773	371212
sp|P55786|PSA_HUMAN	PSA_HUMAN	NPEPPS	Puromycin-sensitive aminopeptidase (PSA) (EC 3.4.11.14) (Cytosol alanyl aminopeptidase) (AAP-S)	5.89822e+06	3.03192e+06	1.01554e+08	6.07087e+06	4.43741e+06	4.17407e+06
sp|O15145|ARPC3_HUMAN	ARPC3_HUMAN	ARPC3	Actin-related protein 2/3 complex subunit 3 (Arp2/3 complex 21 kDa subunit) (p21-ARC)	92444.8	42812	2651.84	2.91481e+06	47433.7	13073.4
sp|Q15652|JHD2C_HUMAN	JHD2C_HUMAN	JMJD1C	Probable JmjC domain-containing histone demethylation protein 2C (EC 1.14.11.-) (Jumonji domain-containing protein 1C) (Thyroid receptor-interacting protein 8) (TR-interacting protein 8) (TRIP-8)	78392.3	541554	31036.5	82067.3	69496.3	16285.9
sp|P51812|KS6A3_HUMAN	KS6A3_HUMAN	RPS6KA3	Ribosomal protein S6 kinase alpha-3 (S6K-alpha-3) (EC 2.7.11.1) (90 kDa ribosomal protein S6 kinase 3) (p90-RSK 3) (p90RSK3) (Insulin-stimulated protein kinase 1) (ISPK-1) (MAP kinase-activated protein kinase 1b) (MAPK-activated protein kinase 1b) (MAPKAP kinase 1b) (MAPKAPK-1b) (Ribosomal S6 kinase 2) (RSK-2) (pp90RSK2)	37222.5	38588.2	57492.7	7266.82	40244.5	45669.6
sp|O00743|PPP6_HUMAN	PPP6_HUMAN	PPP6C	Serine/threonine-protein phosphatase 6 catalytic subunit (PP6C) (EC 3.1.3.16) [Cleaved into: Serine/threonine-protein phosphatase 6 catalytic subunit, N-terminally processed]	18840.3	38176.3	74974.5	54864.4	1600.82	5950.73
sp|Q68CP4|HGNAT_HUMAN	HGNAT_HUMAN	HGSNAT	Heparan-alpha-glucosaminide N-acetyltransferase (EC 2.3.1.78) (Transmembrane protein 76)	94299.5	51905.8	3.9599e+06	29338.7	147535	127884
sp|Q9BZQ8|NIBA1_HUMAN	NIBA1_HUMAN	NIBAN1	Protein Niban 1 (Cell growth-inhibiting gene 39 protein) (Protein FAM129A)	78121	19351.9	1.81125e+07	243622	129660	203645
sp|Q9UBX7|KLK11_HUMAN	KLK11_HUMAN	KLK11	Kallikrein-11 (hK11) (EC 3.4.21.-) (Hippostasin) (Serine protease 20) (Trypsin-like protease) [Cleaved into: Kallikrein-11 inactive chain 1; Kallikrein-11 inactive chain 2]	2.77864e+06	3.20827e+06	2.91317e+06	4.64421e+06	2.76344e+06	3.19659e+06
sp|P27216|ANX13_HUMAN	ANX13_HUMAN	ANXA13	Annexin A13 (Annexin XIII) (Annexin-13) (Intestine-specific annexin) (ISA)	4.22001e+06	56554.2	2769.56	108771	81264.6	9213.89
sp|Q9HAU0|PKHA5_HUMAN	PKHA5_HUMAN	PLEKHA5	Pleckstrin homology domain-containing family A member 5 (PH domain-containing family A member 5) (Phosphoinositol 3-phosphate-binding protein 2) (PEPP-2)	46390.1	14899.4	160067	33253.9	18441.9	39906.8
sp|P51687|SUOX_HUMAN	SUOX_HUMAN	SUOX	Sulfite oxidase, mitochondrial (EC 1.8.3.1)	24976.6	17964.3	1.33875e+06	32960.2	40806.4	30296.1
sp|P27824|CALX_HUMAN	CALX_HUMAN	CANX	Calnexin (IP90) (Major histocompatibility complex class I antigen-binding protein p88) (p90)	1.85992e+06	1.13012e+06	1.64862e+06	2.90249e+06	1.82331e+06	1.37482e+06
sp|Q99895|CTRC_HUMAN	CTRC_HUMAN	CTRC	Chymotrypsin-C (EC 3.4.21.2) (Caldecrin)	14022	21582.4	26608.6	9462.96	1.11862e+06	9207.3
sp|Q8TBX8|PI42C_HUMAN	PI42C_HUMAN	PIP4K2C	Phosphatidylinositol 5-phosphate 4-kinase type-2 gamma (EC 2.7.1.149) (Phosphatidylinositol 5-phosphate 4-kinase type II gamma) (PI(5)P 4-kinase type II gamma) (PIP4KII-gamma)	742353	133966	7425.06	51443.1	150182	12388.5
sp|Q9NSI2|F207A_HUMAN	F207A_HUMAN	FAM207A	Protein FAM207A	62747.1	3.09904e+06	175504	358804	26854.6	49898.2
sp|P82663|RT25_HUMAN	RT25_HUMAN	MRPS25	28S ribosomal protein S25, mitochondrial (MRP-S25) (S25mt) (Mitochondrial small ribosomal subunit protein mS25)	4.35217e+06	6251.42	2.26066e+06	471813	857734	1.54716e+06
sp|P57723|PCBP4_HUMAN	PCBP4_HUMAN	PCBP4	Poly(rC)-binding protein 4 (Alpha-CP4)	3.70785e+06	163432	63686	197472	182998	95000
sp|Q15007|FL2D_HUMAN	FL2D_HUMAN	WTAP	Pre-mRNA-splicing regulator WTAP (Female-lethal(2)D homolog) (hFL(2)D) (WT1-associated protein) (Wilms tumor 1-associating protein)	133295	206236	93405	15164.7	51276	187730
sp|P02776|PLF4_HUMAN	PLF4_HUMAN	PF4	Platelet factor 4 (PF-4) (C-X-C motif chemokine 4) (Iroplact) (Oncostatin-A) [Cleaved into: Platelet factor 4, short form (Endothelial cell growth inhibitor)]	355361	128650	2.11999e+06	2.02991e+06	511037	2.62516e+06
sp|P19075|TSN8_HUMAN	TSN8_HUMAN	TSPAN8	Tetraspanin-8 (Tspan-8) (Transmembrane 4 superfamily member 3) (Tumor-associated antigen CO-029)	257130	2.91573e+06	219794	210594	394746	214241
sp|Q9UBS9|SUCO_HUMAN	SUCO_HUMAN	SUCO	SUN domain-containing ossification factor (Membrane protein CH1) (Protein osteopotentia homolog) (SUN-like protein 1)	26332.8	27873.6	51033.6	45996.8	175357	22452.7
sp|Q2TAA2|IAH1_HUMAN	IAH1_HUMAN	IAH1	Isoamyl acetate-hydrolyzing esterase 1 homolog (EC 3.1.-.-)	2.716e+06	39369.1	74511	22904.9	143909	115889
sp|P01857|IGHG1_HUMAN	IGHG1_HUMAN	IGHG1	Immunoglobulin heavy constant gamma 1 (Ig gamma-1 chain C region) (Ig gamma-1 chain C region EU) (Ig gamma-1 chain C region KOL) (Ig gamma-1 chain C region NIE)	8.79581e+08	1.05653e+08	4.3971e+09	6.89091e+08	4.85111e+08	4.2188e+08
sp|Q6VMQ6|MCAF1_HUMAN	MCAF1_HUMAN	ATF7IP	Activating transcription factor 7-interacting protein 1 (ATF-interacting protein) (ATF-IP) (ATF7-interacting protein) (ATFa-associated modulator) (hAM) (MBD1-containing chromatin-associated factor 1) (P621)	238846	19759	15582.8	55768.4	253229	244472
sp|O94966|UBP19_HUMAN	UBP19_HUMAN	USP19	Ubiquitin carboxyl-terminal hydrolase 19 (EC 3.4.19.12) (Deubiquitinating enzyme 19) (Ubiquitin thioesterase 19) (Ubiquitin-specific-processing protease 19) (Zinc finger MYND domain-containing protein 9)	7440.01	3.2443e+06	2942.97	47228.3	122477	7313.24
sp|Q9Y5Z9|UBIA1_HUMAN	UBIA1_HUMAN	UBIAD1	UbiA prenyltransferase domain-containing protein 1 (EC 2.5.1.-) (Transitional epithelial response protein 1)	58949.8	721981	43108.2	28434.1	8128.74	140636
sp|Q96C11|FGGY_HUMAN	FGGY_HUMAN	FGGY	FGGY carbohydrate kinase domain-containing protein (EC 2.7.1.-)	3033.69	6479.53	24973.2	208744	11628.5	5057.35
sp|O00748|EST2_HUMAN	EST2_HUMAN	CES2	Cocaine esterase (EC 3.1.1.84) (Carboxylesterase 2) (CE-2) (hCE-2) (EC 3.1.1.1) (Methylumbelliferyl-acetate deacetylase 2) (EC 3.1.1.56)	319939	1.94531e+07	466744	756355	705830	722337
sp|P38646|GRP75_HUMAN	GRP75_HUMAN	HSPA9	Stress-70 protein, mitochondrial (75 kDa glucose-regulated protein) (GRP-75) (Heat shock 70 kDa protein 9) (Mortalin) (MOT) (Peptide-binding protein 74) (PBP74)	2.16099e+06	2.48087e+06	1.54545e+06	2.72176e+06	743926	655951
sp|Q9NXH8|TOR4A_HUMAN	TOR4A_HUMAN	TOR4A	Torsin-4A (Torsin family 4 member A)	116681	256091	459926	458948	680306	186761
sp|Q8N543|OGFD1_HUMAN	OGFD1_HUMAN	OGFOD1	Prolyl 3-hydroxylase OGFOD1 (EC 1.14.11.-) (2-oxoglutarate and iron-dependent oxygenase domain-containing protein 1) (Termination and polyadenylation 1 homolog) (uS12 prolyl 3-hydroxylase)	456781	36315.1	62316	92745.8	31030.7	42764.6
sp|P01275|GLUC_HUMAN	GLUC_HUMAN	GCG	Pro-glucagon [Cleaved into: Glicentin; Glicentin-related polypeptide (GRPP); Oxyntomodulin (OXM) (OXY); Glucagon; Glucagon-like peptide 1 (GLP-1) (Incretin hormone); Glucagon-like peptide 1(7-37) (GLP-1(7-37)); Glucagon-like peptide 1(7-36) (GLP-1(7-36)); Glucagon-like peptide 2 (GLP-2)]	25245.5	12131.3	96363.1	25573.5	690484	41122.2
sp|O14647|CHD2_HUMAN	CHD2_HUMAN	CHD2	Chromodomain-helicase-DNA-binding protein 2 (CHD-2) (EC 3.6.4.12) (ATP-dependent helicase CHD2)	17664.9	7386.49	26838.6	431944	12940.5	5057.43
sp|O60307|MAST3_HUMAN	MAST3_HUMAN	MAST3	Microtubule-associated serine/threonine-protein kinase 3 (EC 2.7.11.1)	817554	30112.5	32213.8	20578.8	51529.6	67413.6
sp|A6NJG2|SWAHD_HUMAN	SWAHD_HUMAN	SOWAHD	Ankyrin repeat domain-containing protein SOWAHD (Ankyrin repeat domain-containing protein 58) (Protein sosondowah homolog D)	207384	1.44164e+06	24004.2	71850.9	87176.4	249200
sp|P61764|STXB1_HUMAN	STXB1_HUMAN	STXBP1	Syntaxin-binding protein 1 (MUNC18-1) (N-Sec1) (Protein unc-18 homolog 1) (Unc18-1) (Protein unc-18 homolog A) (Unc-18A) (p67)	23158.6	60750.2	550867	99847.4	2600.37	47308.5
sp|Q8TF46|DI3L1_HUMAN	DI3L1_HUMAN	DIS3L	DIS3-like exonuclease 1 (EC 3.1.13.-)	4030.79	62908	146131	54535.4	19168.1	18955.5
sp|Q9BXA7|TSSK1_HUMAN	TSSK1_HUMAN	TSSK1B	Testis-specific serine/threonine-protein kinase 1 (TSK-1) (TSK1) (TSSK-1) (Testis-specific kinase 1) (EC 2.7.11.1) (Serine/threonine-protein kinase 22A)	22229.2	202047	3180.92	17872	25696	5585.83
sp|Q86YZ3|HORN_HUMAN	HORN_HUMAN	HRNR	Hornerin	8261.59	23943.5	24772.9	17011.4	161044	15154.8
sp|Q01518|CAP1_HUMAN	CAP1_HUMAN	CAP1	Adenylyl cyclase-associated protein 1 (CAP 1)	326752	30048	38728.6	122607	229756	392439
sp|P51571|SSRD_HUMAN	SSRD_HUMAN	SSR4	Translocon-associated protein subunit delta (TRAP-delta) (Signal sequence receptor subunit delta) (SSR-delta)	161367	23615.8	1.53265e+06	64272.8	275799	16915.4
sp|Q8WTW3|COG1_HUMAN	COG1_HUMAN	COG1	Conserved oligomeric Golgi complex subunit 1 (COG complex subunit 1) (Component of oligomeric Golgi complex 1)	7.45844e+06	220875	434501	726589	165833	583541
sp|P52566|GDIR2_HUMAN	GDIR2_HUMAN	ARHGDIB	Rho GDP-dissociation inhibitor 2 (Rho GDI 2) (Ly-GDI) (Rho-GDI beta)	323744	2.28794e+07	47936.2	1.03625e+06	812353	399455
sp|Q5TEJ8|THMS2_HUMAN	THMS2_HUMAN	THEMIS2	Protein THEMIS2 (Induced by contact to basement membrane 1 protein) (Protein ICB-1) (Thymocyte-expressed molecule involved in selection protein 2)	23535.3	165387	2544.51	33341.5	1.58324e+06	19249.1
sp|P22735|TGM1_HUMAN	TGM1_HUMAN	TGM1	Protein-glutamine gamma-glutamyltransferase K (EC 2.3.2.13) (Epidermal TGase) (Transglutaminase K) (TG(K)) (TGK) (TGase K) (Transglutaminase-1) (TGase-1)	91853.3	183359	7.84935e+06	416560	276722	319665
sp|Q92615|LAR4B_HUMAN	LAR4B_HUMAN	LARP4B	La-related protein 4B (La ribonucleoprotein domain family member 4B) (La ribonucleoprotein domain family member 5) (La-related protein 5)	3.6826e+06	29074	48422.2	309767	50512.9	31147.5
sp|Q9UBF8|PI4KB_HUMAN	PI4KB_HUMAN	PI4KB	Phosphatidylinositol 4-kinase beta (PI4K-beta) (PI4Kbeta) (PtdIns 4-kinase beta) (EC 2.7.1.67) (NPIK) (PI4K92) (PI4KIII)	162703	244118	15684.5	157283	33857	6401.11
sp|Q13426|XRCC4_HUMAN	XRCC4_HUMAN	XRCC4	DNA repair protein XRCC4 (X-ray repair cross-complementing protein 4)	10629.7	81238.8	13128	9945.95	19350.5	11367.6
sp|Q9Y228|T3JAM_HUMAN	T3JAM_HUMAN	TRAF3IP3	TRAF3-interacting JNK-activating modulator (TRAF3-interacting protein 3)	4.32344e+06	57578	3.09178e+06	594622	1.56385e+06	1.71463e+06
sp|Q96G03|PGM2_HUMAN	PGM2_HUMAN	PGM2	Phosphoglucomutase-2 (PGM 2) (EC 5.4.2.2) (Glucose phosphomutase 2) (Phosphodeoxyribomutase) (Phosphopentomutase) (EC 5.4.2.7)	6.4427e+06	5.00168e+06	2.62758e+06	3.64999e+06	3.4775e+06	3.88424e+06
sp|O75122|CLAP2_HUMAN	CLAP2_HUMAN	CLASP2	CLIP-associating protein 2 (Cytoplasmic linker-associated protein 2) (Protein Orbit homolog 2) (hOrbit2)	52603.4	37391.7	470757	87166	70056.8	10239.7
sp|Q8TBQ9|KISHA_HUMAN	KISHA_HUMAN	TMEM167A	Protein kish-A (Transmembrane protein 167) (Transmembrane protein 167A)	9088.92	88500.3	42130.4	35593.6	25444.9	13355.2
sp|Q96E29|MTEF3_HUMAN	MTEF3_HUMAN	MTERF3	Transcription termination factor 3, mitochondrial (Mitochondrial transcription termination factor 3) (mTERF3) (mTERF domain-containing protein 1, mitochondrial)	5703.19	747032	752136	4948.16	606550	28926.8
sp|Q6UX71|PXDC2_HUMAN	PXDC2_HUMAN	PLXDC2	Plexin domain-containing protein 2 (Tumor endothelial marker 7-related protein)	93362.6	914221	131602	274818	14732.7	90613.6
sp|O15439|MRP4_HUMAN	MRP4_HUMAN	ABCC4	ATP-binding cassette sub-family C member 4 (EC 7.6.2.-) (EC 7.6.2.2) (EC 7.6.2.3) (MRP/cMOAT-related ABC transporter) (Multi-specific organic anion transporter B) (MOAT-B) (Multidrug resistance-associated protein 4)	39456.9	108678	9817.89	81849.1	97235.7	62940.3
sp|Q8NEY1|NAV1_HUMAN	NAV1_HUMAN	NAV1	Neuron navigator 1 (Pore membrane and/or filament-interacting-like protein 3) (Steerin-1) (Unc-53 homolog 1) (unc53H1)	63170.7	30714.6	82136.9	68269.1	32117.1	18235.7
sp|P78417|GSTO1_HUMAN	GSTO1_HUMAN	GSTO1	Glutathione S-transferase omega-1 (GSTO-1) (EC 2.5.1.18) (Glutathione S-transferase omega 1-1) (GSTO 1-1) (Glutathione-dependent dehydroascorbate reductase) (EC 1.8.5.1) (Monomethylarsonic acid reductase) (MMA(V) reductase) (EC 1.20.4.2) (S-(Phenacyl)glutathione reductase) (SPG-R)	47268.7	5.0009e+06	344097	454200	281743	313149
sp|Q9NVU0|RPC5_HUMAN	RPC5_HUMAN	POLR3E	DNA-directed RNA polymerase III subunit RPC5 (RNA polymerase III subunit C5) (DNA-directed RNA polymerase III 80 kDa polypeptide)	231014	66199.3	118116	79105.7	422046	213650
sp|P60981|DEST_HUMAN	DEST_HUMAN	DSTN	Destrin (Actin-depolymerizing factor) (ADF)	3.12232e+06	126420	298589	342484	286924	297860
sp|P01599|KV117_HUMAN	KV117_HUMAN	IGKV1-17	Immunoglobulin kappa variable 1-17 (Ig kappa chain V-I region Gal) (Ig kappa chain V-I region WEA)	3.05883e+07	3.85395e+07	3.43986e+07	2.79899e+07	3.98156e+07	6.92266e+07
sp|Q9H4A3|WNK1_HUMAN	WNK1_HUMAN	WNK1	Serine/threonine-protein kinase WNK1 (EC 2.7.11.1) (Erythrocyte 65 kDa protein) (p65) (Kinase deficient protein) (Protein kinase lysine-deficient 1) (Protein kinase with no lysine 1) (hWNK1)	62995	27706.9	2.87821e+07	2.58868e+06	442213	35895.8
sp|Q460N5|PAR14_HUMAN	PAR14_HUMAN	PARP14	Protein mono-ADP-ribosyltransferase PARP14 (EC 2.4.2.-) (ADP-ribosyltransferase diphtheria toxin-like 8) (ARTD8) (B aggressive lymphoma protein 2) (Poly [ADP-ribose] polymerase 14) (PARP-14)	25706.5	1.94908e+06	48167.4	33821.3	85844.1	190536
sp|P13647|K2C5_HUMAN	K2C5_HUMAN	KRT5	Keratin, type II cytoskeletal 5 (58 kDa cytokeratin) (Cytokeratin-5) (CK-5) (Keratin-5) (K5) (Type-II keratin Kb5)	8.79911e+06	3.60405e+06	766588	2.48755e+06	2.50807e+06	1.86054e+06
sp|P19878|NCF2_HUMAN	NCF2_HUMAN	NCF2	Neutrophil cytosol factor 2 (NCF-2) (67 kDa neutrophil oxidase factor) (NADPH oxidase activator 2) (Neutrophil NADPH oxidase factor 2) (p67-phox)	214142	401886	28852.6	682283	159551	308319
sp|Q99798|ACON_HUMAN	ACON_HUMAN	ACO2	Aconitate hydratase, mitochondrial (Aconitase) (EC 4.2.1.3) (Citrate hydro-lyase)	18095.8	11770.6	102937	49483.1	113393	63767.3
sp|Q8IUK5|PLDX1_HUMAN	PLDX1_HUMAN	PLXDC1	Plexin domain-containing protein 1 (Tumor endothelial marker 3) (Tumor endothelial marker 7)	120571	209786	142143	89289.5	417790	228116
sp|Q9P0L0|VAPA_HUMAN	VAPA_HUMAN	VAPA	Vesicle-associated membrane protein-associated protein A (VAMP-A) (VAMP-associated protein A) (VAP-A) (33 kDa VAMP-associated protein) (VAP-33)	10259.9	17037.7	587233	384822	366507	370123
sp|Q8IWV8|UBR2_HUMAN	UBR2_HUMAN	UBR2	E3 ubiquitin-protein ligase UBR2 (EC 2.3.2.27) (N-recognin-2) (RING-type E3 ubiquitin transferase UBR2) (Ubiquitin-protein ligase E3-alpha-2) (Ubiquitin-protein ligase E3-alpha-II)	438958	156723	49542.3	529625	537797	81733
sp|P50579|MAP2_HUMAN	MAP2_HUMAN	METAP2	Methionine aminopeptidase 2 (MAP 2) (MetAP 2) (EC 3.4.11.18) (Initiation factor 2-associated 67 kDa glycoprotein) (p67) (p67eIF2) (Peptidase M)	598594	147089	1.76854e+06	414351	427337	395725
sp|P01591|IGJ_HUMAN	IGJ_HUMAN	JCHAIN	Immunoglobulin J chain (Joining chain of multimeric IgA and IgM)	7.81057e+08	7.43919e+08	1.74572e+09	8.33624e+07	8.08257e+08	1.16999e+09
sp|P01703|LV140_HUMAN	LV140_HUMAN	IGLV1-40	Immunoglobulin lambda variable 1-40 (Ig lambda chain V-I region NEWM)	75938.5	84642.5	218251	8006.68	2.98902e+06	8515.61
sp|O96018|APBA3_HUMAN	APBA3_HUMAN	APBA3	Amyloid-beta A4 precursor protein-binding family A member 3 (Adapter protein X11gamma) (Neuron-specific X11L2 protein) (Neuronal Munc18-1-interacting protein 3) (Mint-3)	187700	57501.4	228762	11048.6	6159.22	3.63937e+06
sp|Q09161|NCBP1_HUMAN	NCBP1_HUMAN	NCBP1	Nuclear cap-binding protein subunit 1 (80 kDa nuclear cap-binding protein) (CBP80) (NCBP 80 kDa subunit)	421198	178690	356180	200092	273675	280408
sp|P0DJI9|SAA2_HUMAN	SAA2_HUMAN	SAA2	Serum amyloid A-2 protein (SAA2) [Cleaved into: Amyloid A2 protein (AA2)]	15630.5	148965	3.07022e+06	278366	201509	136345
sp|Q96S55|WRIP1_HUMAN	WRIP1_HUMAN	WRNIP1	ATPase WRNIP1 (EC 3.6.1.-) (Werner helicase-interacting protein 1)	110277	81734.7	72351.9	52663.2	32255.9	110994
sp|Q14956|GPNMB_HUMAN	GPNMB_HUMAN	GPNMB	Transmembrane glycoprotein NMB (Hematopoietic growth factor inducible neurokinin-1 type)	71296.2	54746.5	16119	25632.4	28785.2	42867.1
sp|O75828|CBR3_HUMAN	CBR3_HUMAN	CBR3	Carbonyl reductase [NADPH] 3 (EC 1.1.1.184) (NADPH-dependent carbonyl reductase 3) (Short chain dehydrogenase/reductase family 21C member 2)	71783	235095	60047	290437	150154	124749
sp|Q86T26|TM11B_HUMAN	TM11B_HUMAN	TMPRSS11B	Transmembrane protease serine 11B (EC 3.4.21.-) (Airway trypsin-like protease 5)	1.87938e+06	348885	1.58164e+06	1.33551e+06	2.05398e+06	1.7501e+06
sp|P11215|ITAM_HUMAN	ITAM_HUMAN	ITGAM	Integrin alpha-M (CD11 antigen-like family member B) (CR-3 alpha chain) (Cell surface glycoprotein MAC-1 subunit alpha) (Leukocyte adhesion receptor MO1) (Neutrophil adherence receptor) (CD antigen CD11b)	545157	5.1618e+06	42912	631045	376947	520784
sp|A0A0B4J1X5|HV374_HUMAN	HV374_HUMAN	IGHV3-74	Immunoglobulin heavy variable 3-74	7349.59	4.66989e+06	10216.1	407164	137747	119099
sp|Q96Q11|TRNT1_HUMAN	TRNT1_HUMAN	TRNT1	CCA tRNA nucleotidyltransferase 1, mitochondrial (EC 2.7.7.72) (Mitochondrial tRNA nucleotidyl transferase, CCA-adding) (mt CCA-adding enzyme) (mt tRNA CCA-diphosphorylase) (mt tRNA CCA-pyrophosphorylase) (mt tRNA adenylyltransferase)	709644	813394	1.70777e+06	839456	1.06348e+06	340666
sp|Q14103|HNRPD_HUMAN	HNRPD_HUMAN	HNRNPD	Heterogeneous nuclear ribonucleoprotein D0 (hnRNP D0) (AU-rich element RNA-binding protein 1)	184318	952234	163975	376482	145982	66402.9
sp|Q9Y6R7|FCGBP_HUMAN	FCGBP_HUMAN	FCGBP	IgGFc-binding protein (Fcgamma-binding protein antigen) (FcgammaBP)	4.49354e+06	2.28263e+07	3.71515e+07	2.51904e+07	3.31433e+07	3.12186e+07
sp|Q92558|WASF1_HUMAN	WASF1_HUMAN	WASF1	Wiskott-Aldrich syndrome protein family member 1 (WASP family protein member 1) (Protein WAVE-1) (Verprolin homology domain-containing protein 1)	41695.9	316019	60697.6	105804	43010	37257.3
sp|Q14155|ARHG7_HUMAN	ARHG7_HUMAN	ARHGEF7	Rho guanine nucleotide exchange factor 7 (Beta-Pix) (COOL-1) (PAK-interacting exchange factor beta) (p85)	5864.61	4360.52	30321.8	32372.9	33352	6032.99
sp|Q16254|E2F4_HUMAN	E2F4_HUMAN	E2F4	Transcription factor E2F4 (E2F-4)	28080.6	2694.54	94620.2	43203.9	2917.8	1649.95
sp|Q53H76|PLA1A_HUMAN	PLA1A_HUMAN	PLA1A	Phospholipase A1 member A (EC 3.1.1.-) (Phosphatidylserine-specific phospholipase A1) (PS-PLA1)	310405	179634	80469.6	2.49944e+06	99585.1	32956.4
sp|O00443|P3C2A_HUMAN	P3C2A_HUMAN	PIK3C2A	Phosphatidylinositol 4-phosphate 3-kinase C2 domain-containing subunit alpha (PI3K-C2-alpha) (PtdIns-3-kinase C2 subunit alpha) (EC 2.7.1.137) (EC 2.7.1.153) (EC 2.7.1.154) (Phosphoinositide 3-kinase-C2-alpha)	61790.4	74560	49347.8	62363.2	154236	52881.1
sp|Q05682|CALD1_HUMAN	CALD1_HUMAN	CALD1	Caldesmon (CDM)	82699.1	9.83593e+06	48488	19387.5	940203	782410
sp|Q9UNN8|EPCR_HUMAN	EPCR_HUMAN	PROCR	Endothelial protein C receptor (Activated protein C receptor) (APC receptor) (Endothelial cell protein C receptor) (CD antigen CD201)	42321.6	46653.3	109474	110275	85770.7	65743.8
sp|O95071|UBR5_HUMAN	UBR5_HUMAN	UBR5	E3 ubiquitin-protein ligase UBR5 (EC 2.3.2.26) (E3 ubiquitin-protein ligase, HECT domain-containing 1) (HECT-type E3 ubiquitin transferase UBR5) (Hyperplastic discs protein homolog) (hHYD) (Progestin-induced protein)	22961.8	47218.5	13623	2370.24	345143	17906.2
sp|Q9UBC2|EP15R_HUMAN	EP15R_HUMAN	EPS15L1	Epidermal growth factor receptor substrate 15-like 1 (Eps15-related protein) (Eps15R)	5836.67	1.40159e+06	146027	141257	115004	183299
sp|P02511|CRYAB_HUMAN	CRYAB_HUMAN	CRYAB	Alpha-crystallin B chain (Alpha(B)-crystallin) (Heat shock protein beta-5) (HspB5) (Renal carcinoma antigen NY-REN-27) (Rosenthal fiber component)	193626	573645	46604.5	493242	365569	363220
sp|Q8WWI5|CTL1_HUMAN	CTL1_HUMAN	SLC44A1	Choline transporter-like protein 1 (CDw92) (Solute carrier family 44 member 1) (CD antigen CD92)	32247.5	909031	293769	257919	119345	200436
sp|Q9NQT8|KI13B_HUMAN	KI13B_HUMAN	KIF13B	Kinesin-like protein KIF13B (Kinesin-like protein GAKIN)	14892.2	148484	347493	16041	69184.8	162946
sp|P19021|AMD_HUMAN	AMD_HUMAN	PAM	Peptidyl-glycine alpha-amidating monooxygenase (PAM) [Includes: Peptidylglycine alpha-hydroxylating monooxygenase (PHM) (EC 1.14.17.3); Peptidyl-alpha-hydroxyglycine alpha-amidating lyase (EC 4.3.2.5) (Peptidylamidoglycolate lyase) (PAL)]	598332	451967	1.25893e+06	1.09636e+06	1.10723e+06	775048
sp|P61088|UBE2N_HUMAN	UBE2N_HUMAN	UBE2N	Ubiquitin-conjugating enzyme E2 N (EC 2.3.2.23) (Bendless-like ubiquitin-conjugating enzyme) (E2 ubiquitin-conjugating enzyme N) (Ubc13) (UbcH13) (Ubiquitin carrier protein N) (Ubiquitin-protein ligase N)	221589	1.39195e+07	43126.4	993448	984013	887013
sp|Q49MG5|MAP9_HUMAN	MAP9_HUMAN	MAP9	Microtubule-associated protein 9 (Aster-associated protein)	83721	504723	27186.6	85176.5	852796	343465
sp|P52630|STAT2_HUMAN	STAT2_HUMAN	STAT2	Signal transducer and activator of transcription 2 (p113)	197584	310067	85511.2	280913	74370.9	764612
sp|Q5D862|FILA2_HUMAN	FILA2_HUMAN	FLG2	Filaggrin-2 (FLG-2) (Intermediate filament-associated and psoriasis-susceptibility protein) (Ifapsoriasin)	341847	14648.4	5627.46	74654.6	7776.07	4876.56
sp|Q8N668|COMD1_HUMAN	COMD1_HUMAN	COMMD1	COMM domain-containing protein 1 (Protein Murr1)	25356.6	222358	8383.9	138543	178930	112028
sp|Q96A49|SYAP1_HUMAN	SYAP1_HUMAN	SYAP1	Synapse-associated protein 1 (BSD domain-containing signal transducer and Akt interactor protein) (BSTA)	14217.7	54956.8	349489	350116	441972	25090.9
sp|Q9H9V9|JMJD4_HUMAN	JMJD4_HUMAN	JMJD4	2-oxoglutarate and iron-dependent oxygenase JMJD4 (EC 1.14.11.-) (JmjC domain-containing protein 4) (Jumonji domain-containing protein 4) (Lysyl-hydroxylase JMJD4)	596539	176250	3.45322e+06	374626	825272	535389
sp|Q9H3E2|SNX25_HUMAN	SNX25_HUMAN	SNX25	Sorting nexin-25	171437	245797	815533	69198.7	382306	247157
sp|Q13111|CAF1A_HUMAN	CAF1A_HUMAN	CHAF1A	Chromatin assembly factor 1 subunit A (CAF-1 subunit A) (Chromatin assembly factor I p150 subunit) (CAF-I 150 kDa subunit) (CAF-I p150) (hp150)	25734.8	97573.2	32363	614898	17186.8	7368.48
sp|Q9BYE9|CDHR2_HUMAN	CDHR2_HUMAN	CDHR2	Cadherin-related family member 2 (Protocadherin LKC) (PC-LKC) (Protocadherin-24)	90653	15809.4	73003.3	40900.7	43116.9	41654.9
sp|P22894|MMP8_HUMAN	MMP8_HUMAN	MMP8	Neutrophil collagenase (EC 3.4.24.34) (Matrix metalloproteinase-8) (MMP-8) (PMNL collagenase) (PMNL-CL)	217316	438647	552351	547096	405840	508658
sp|Q9BRR8|GPTC1_HUMAN	GPTC1_HUMAN	GPATCH1	G patch domain-containing protein 1 (Evolutionarily conserved G-patch domain-containing protein)	42151.2	148548	66364.3	98839.7	18753	45266.8
sp|Q14257|RCN2_HUMAN	RCN2_HUMAN	RCN2	Reticulocalbin-2 (Calcium-binding protein ERC-55) (E6-binding protein) (E6BP)	78449.5	13342.8	20100.8	36240.3	42902.9	101921
sp|Q9H4A4|AMPB_HUMAN	AMPB_HUMAN	RNPEP	Aminopeptidase B (AP-B) (EC 3.4.11.6) (Arginine aminopeptidase) (Arginyl aminopeptidase)	53908.8	4.98854e+06	342447	698824	470450	454402
sp|Q9UN30|SCML1_HUMAN	SCML1_HUMAN	SCML1	Sex comb on midleg-like protein 1	598002	5.42068e+06	1.23717e+06	3.4619e+06	3.37358e+06	3.98222e+06
sp|Q6ZW49|PAXI1_HUMAN	PAXI1_HUMAN	PAXIP1	PAX-interacting protein 1 (PAX transactivation activation domain-interacting protein)	25041	115268	13999.9	21746.2	24518.8	32751.5
sp|Q92506|DHB8_HUMAN	DHB8_HUMAN	HSD17B8	Estradiol 17-beta-dehydrogenase 8 (EC 1.1.1.62) (17-beta-hydroxysteroid dehydrogenase 8) (17-beta-HSD 8) (3-ketoacyl-[acyl-carrier-protein] reductase alpha subunit) (KAR alpha subunit) (3-oxoacyl-[acyl-carrier-protein] reductase) (EC 1.1.1.-) (Protein Ke6) (Ke-6) (Really interesting new gene 2 protein) (Short chain dehydrogenase/reductase family 30C member 1) (Testosterone 17-beta-dehydrogenase 8…	92400.7	19570.4	38004.2	101052	115389	19400.2
sp|Q32MZ4|LRRF1_HUMAN	LRRF1_HUMAN	LRRFIP1	Leucine-rich repeat flightless-interacting protein 1 (LRR FLII-interacting protein 1) (GC-binding factor 2) (TAR RNA-interacting protein)	13289.6	302313	128293	151545	65568.5	10221.4
sp|Q16762|THTR_HUMAN	THTR_HUMAN	TST	Thiosulfate sulfurtransferase (EC 2.8.1.1) (Rhodanese)	409120	609105	150338	215604	23530.4	490298
sp|Q9H9B1|EHMT1_HUMAN	EHMT1_HUMAN	EHMT1	Histone-lysine N-methyltransferase EHMT1 (EC 2.1.1.-) (Euchromatic histone-lysine N-methyltransferase 1) (Eu-HMTase1) (G9a-like protein 1) (GLP) (GLP1) (Histone H3-K9 methyltransferase 5) (H3-K9-HMTase 5) (Lysine N-methyltransferase 1D)	14106.3	456784	218766	300442	14569	3081.94
sp|P62906|RL10A_HUMAN	RL10A_HUMAN	RPL10A	60S ribosomal protein L10a (CSA-19) (Large ribosomal subunit protein uL1) (Neural precursor cell expressed developmentally down-regulated protein 6) (NEDD-6)	76606.4	99821.8	1.25134e+06	230317	137850	163674
sp|P06731|CEAM5_HUMAN	CEAM5_HUMAN	CEACAM5	Carcinoembryonic antigen-related cell adhesion molecule 5 (Carcinoembryonic antigen) (CEA) (Meconium antigen 100) (CD antigen CD66e)	5.22229e+07	1.63162e+07	2.65409e+06	1.47863e+07	1.20441e+07	1.03689e+07
sp|Q6NXE6|ARMC6_HUMAN	ARMC6_HUMAN	ARMC6	Armadillo repeat-containing protein 6	668714	858845	576493	1.13722e+06	44560.7	83513.6
sp|P16083|NQO2_HUMAN	NQO2_HUMAN	NQO2	Ribosyldihydronicotinamide dehydrogenase [quinone] (EC 1.10.5.1) (NRH dehydrogenase [quinone] 2) (NRH:quinone oxidoreductase 2) (Quinone reductase 2) (QR2)	32960	365398	169467	104390	278327	557917
sp|O43920|NDUS5_HUMAN	NDUS5_HUMAN	NDUFS5	NADH dehydrogenase [ubiquinone] iron-sulfur protein 5 (Complex I-15 kDa) (CI-15 kDa) (NADH-ubiquinone oxidoreductase 15 kDa subunit)	66744.3	112954	104742	171492	119970	68240.5
sp|P28062|PSB8_HUMAN	PSB8_HUMAN	PSMB8	Proteasome subunit beta type-8 (EC 3.4.25.1) (Low molecular mass protein 7) (Macropain subunit C13) (Multicatalytic endopeptidase complex subunit C13) (Proteasome component C13) (Proteasome subunit beta-5i) (Really interesting new gene 10 protein)	301309	89795.4	15125.2	195056	245438	167620
sp|P04839|CY24B_HUMAN	CY24B_HUMAN	CYBB	Cytochrome b-245 heavy chain (EC 1.-.-.-) (CGD91-phox) (Cytochrome b(558) subunit beta) (Cytochrome b558 subunit beta) (Heme-binding membrane glycoprotein gp91phox) (NADPH oxidase 2) (Neutrophil cytochrome b 91 kDa polypeptide) (Superoxide-generating NADPH oxidase heavy chain subunit) (gp91-1) (gp91-phox) (p22 phagocyte B-cytochrome)	278152	28439.1	13007.5	186799	156114	173296
sp|Q86Y46|K2C73_HUMAN	K2C73_HUMAN	KRT73	Keratin, type II cytoskeletal 73 (Cytokeratin-73) (CK-73) (Keratin-73) (K73) (Type II inner root sheath-specific keratin-K6irs3) (Type-II keratin Kb36)	8.64551e+06	1.28287e+07	1.8108e+06	4.89867e+06	7.6367e+06	2.87641e+06
sp|Q99873|ANM1_HUMAN	ANM1_HUMAN	PRMT1	Protein arginine N-methyltransferase 1 (EC 2.1.1.319) (Histone-arginine N-methyltransferase PRMT1) (Interferon receptor 1-bound protein 4)	82682.5	8661.53	150054	42463.5	8275.46	86103.1
sp|Q9UJW2|TINAG_HUMAN	TINAG_HUMAN	TINAG	Tubulointerstitial nephritis antigen (TIN-Ag)	11814	508584	80229.5	13976.4	13942.7	2.35486e+06
sp|Q9Y3S1|WNK2_HUMAN	WNK2_HUMAN	WNK2	Serine/threonine-protein kinase WNK2 (EC 2.7.11.1) (Antigen NY-CO-43) (Protein kinase lysine-deficient 2) (Protein kinase with no lysine 2) (Serologically defined colon cancer antigen 43)	1.55279e+06	25715.1	260783	168643	499977	69028.1
sp|Q7Z406|MYH14_HUMAN	MYH14_HUMAN	MYH14	Myosin-14 (Myosin heavy chain 14) (Myosin heavy chain, non-muscle IIc) (Non-muscle myosin heavy chain IIc) (NMHC II-C)	1.73927e+06	965990	118436	926970	292172	476657
sp|Q08378|GOGA3_HUMAN	GOGA3_HUMAN	GOLGA3	Golgin subfamily A member 3 (Golgi complex-associated protein of 170 kDa) (GCP170) (Golgin-160)	60858.5	1.17817e+06	126904	24443.5	258439	261351
sp|Q16740|CLPP_HUMAN	CLPP_HUMAN	CLPP	ATP-dependent Clp protease proteolytic subunit, mitochondrial (EC 3.4.21.92) (Endopeptidase Clp)	1.54332e+06	809324	184525	11205.7	2.29838e+06	2.04552e+06
sp|Q96L92|SNX27_HUMAN	SNX27_HUMAN	SNX27	Sorting nexin-27	7615.98	8886.31	104739	9917.78	8059.04	30559.3
sp|Q9Y6Q5|AP1M2_HUMAN	AP1M2_HUMAN	AP1M2	AP-1 complex subunit mu-2 (AP-mu chain family member mu1B) (Adaptor protein complex AP-1 subunit mu-2) (Adaptor-related protein complex 1 subunit mu-2) (Clathrin assembly protein complex 1 mu-2 medium chain 2) (Golgi adaptor HA1/AP1 adaptin mu-2 subunit) (Mu-adaptin 2) (Mu1B-adaptin)	49194.8	253904	10701.7	38939.7	18320.8	85091.9
sp|Q9H9Y2|RPF1_HUMAN	RPF1_HUMAN	RPF1	Ribosome production factor 1 (Brix domain-containing protein 5) (Ribosome biogenesis protein RPF1)	21091.2	15680	11329	25741.5	35411	6313.14
sp|Q96KA5|CLP1L_HUMAN	CLP1L_HUMAN	CLPTM1L	Cleft lip and palate transmembrane protein 1-like protein (CLPTM1-like protein) (Cisplatin resistance-related protein 9) (CRR9p)	49542.9	501233	48456.6	334171	922770	2169.88
sp|Q9Y5P4|CERT_HUMAN	CERT_HUMAN	CERT1	Ceramide transfer protein (hCERT) (Collagen type IV alpha-3-binding protein) (Goodpasture antigen-binding protein) (GPBP) (START domain-containing protein 11) (StARD11) (StAR-related lipid transfer protein 11)	18825.4	103845	352129	1.09854e+06	19942.2	121531
sp|P42568|AF9_HUMAN	AF9_HUMAN	MLLT3	Protein AF-9 (ALL1-fused gene from chromosome 9 protein) (Myeloid/lymphoid or mixed-lineage leukemia translocated to chromosome 3 protein) (YEATS domain-containing protein 3)	102411	764129	253219	115099	5767.62	476437
sp|O95319|CELF2_HUMAN	CELF2_HUMAN	CELF2	CUGBP Elav-like family member 2 (CELF-2) (Bruno-like protein 3) (CUG triplet repeat RNA-binding protein 2) (CUG-BP2) (CUG-BP- and ETR-3-like factor 2) (ELAV-type RNA-binding protein 3) (ETR-3) (Neuroblastoma apoptosis-related RNA-binding protein) (hNAPOR) (RNA-binding protein BRUNOL-3)	173364	746363	650684	340402	367780	475370
sp|Q9BQ67|GRWD1_HUMAN	GRWD1_HUMAN	GRWD1	Glutamate-rich WD repeat-containing protein 1	46550.1	31702.2	2.7801e+06	2.02298e+06	1.43659e+06	1.38677e+06
sp|Q6NYC8|PPR18_HUMAN	PPR18_HUMAN	PPP1R18	Phostensin (Protein phosphatase 1 F-actin cytoskeleton-targeting subunit) (Protein phosphatase 1 regulatory subunit 18)	23576.6	112513	145136	123059	78802.8	177300
sp|P07339|CATD_HUMAN	CATD_HUMAN	CTSD	Cathepsin D (EC 3.4.23.5) [Cleaved into: Cathepsin D light chain; Cathepsin D heavy chain]	2.19613e+06	1.05697e+06	8.01881e+06	5.71399e+06	5.86554e+06	4.3635e+06
sp|Q9NPH3|IL1AP_HUMAN	IL1AP_HUMAN	IL1RAP	Interleukin-1 receptor accessory protein (IL-1 receptor accessory protein) (IL-1RAcP) (EC 3.2.2.6) (Interleukin-1 receptor 3) (IL-1R-3) (IL-1R3)	28336.6	128468	39759.4	26524.7	10755.1	509441
sp|P32019|I5P2_HUMAN	I5P2_HUMAN	INPP5B	Type II inositol 1,4,5-trisphosphate 5-phosphatase (EC 3.1.3.36) (75 kDa inositol polyphosphate-5-phosphatase) (Phosphoinositide 5-phosphatase) (5PTase)	183575	325341	61626.5	24359.3	33577.1	277075
sp|O43615|TIM44_HUMAN	TIM44_HUMAN	TIMM44	Mitochondrial import inner membrane translocase subunit TIM44	924878	161108	146556	20295.3	238245	394032
sp|Q99460|PSMD1_HUMAN	PSMD1_HUMAN	PSMD1	26S proteasome non-ATPase regulatory subunit 1 (26S proteasome regulatory subunit RPN2) (26S proteasome regulatory subunit S1) (26S proteasome subunit p112)	31934.5	81407.4	146347	9660.28	108317	51541.6
sp|Q86VR2|RETR3_HUMAN	RETR3_HUMAN	RETREG3	Reticulophagy regulator 3	1.0105e+06	33504.1	2.88117e+06	584979	303078	1.22953e+06
sp|Q8N1N4|K2C78_HUMAN	K2C78_HUMAN	KRT78	Keratin, type II cytoskeletal 78 (Cytokeratin-78) (CK-78) (Keratin-5b) (Keratin-78) (K78) (Type-II keratin Kb40)	1.88289e+07	1.55742e+07	1.6778e+06	9.29905e+06	1.28814e+07	867384
sp|P13489|RINI_HUMAN	RINI_HUMAN	RNH1	Ribonuclease inhibitor (Placental ribonuclease inhibitor) (Placental RNase inhibitor) (Ribonuclease/angiogenin inhibitor 1) (RAI)	1.89007e+06	8.90849e+06	1.76809e+06	2.66561e+06	2.54713e+06	2.54409e+06
sp|Q9UBT2|SAE2_HUMAN	SAE2_HUMAN	UBA2	SUMO-activating enzyme subunit 2 (EC 2.3.2.-) (Anthracycline-associated resistance ARX) (Ubiquitin-like 1-activating enzyme E1B) (Ubiquitin-like modifier-activating enzyme 2)	61785.8	274806	3335.32	94423	57890	13897.4
sp|Q86UX7|URP2_HUMAN	URP2_HUMAN	FERMT3	Fermitin family homolog 3 (Kindlin-3) (MIG2-like protein) (Unc-112-related protein 2)	459994	470678	1.39503e+06	241112	455600	891975
sp|Q13510|ASAH1_HUMAN	ASAH1_HUMAN	ASAH1	Acid ceramidase (AC) (ACDase) (Acid CDase) (EC 3.5.1.23) (Acylsphingosine deacylase) (N-acylethanolamine hydrolase ASAH1) (EC 3.5.1.-) (N-acylsphingosine amidohydrolase) (Putative 32 kDa heart protein) (PHP32) [Cleaved into: Acid ceramidase subunit alpha; Acid ceramidase subunit beta]	1.68518e+06	9.29613e+06	2.78362e+06	3.37718e+06	2.83377e+06	2.75046e+06
sp|Q9H4B0|OSGP2_HUMAN	OSGP2_HUMAN	OSGEPL1	Probable tRNA N6-adenosine threonylcarbamoyltransferase, mitochondrial (EC 2.3.1.234) (N6-L-threonylcarbamoyladenine synthase) (t(6)A synthase) (O-sialoglycoprotein endopeptidase-like protein 1) (t(6)A37 threonylcarbamoyladenosine biosynthesis protein OSGEPL1) (tRNA threonylcarbamoyladenosine biosynthesis protein OSGEPL1)	144386	54848.1	176743	182438	231386	78771.5
sp|Q01415|GALK2_HUMAN	GALK2_HUMAN	GALK2	N-acetylgalactosamine kinase (EC 2.7.1.157) (GalNAc kinase) (Galactokinase 2)	95692.9	676284	208970	332262	31279.6	218457
sp|P62851|RS25_HUMAN	RS25_HUMAN	RPS25	40S ribosomal protein S25 (Small ribosomal subunit protein eS25)	36038	25017.3	415733	95855.6	85718.8	35733.3
sp|Q5SW79|CE170_HUMAN	CE170_HUMAN	CEP170	Centrosomal protein of 170 kDa (Cep170) (KARP-1-binding protein) (KARP1-binding protein)	109676	325984	54435.5	327642	27720.6	417947
sp|Q9P0S9|TM14C_HUMAN	TM14C_HUMAN	TMEM14C	Transmembrane protein 14C	76901.1	73732.1	3559.13	38375.3	33467.5	35247.4
sp|P62330|ARF6_HUMAN	ARF6_HUMAN	ARF6	ADP-ribosylation factor 6	6.0173e+06	233406	496936	1.02149e+06	975463	1.05977e+06
sp|Q02487|DSC2_HUMAN	DSC2_HUMAN	DSC2	Desmocollin-2 (Cadherin family member 2) (Desmocollin-3) (Desmosomal glycoprotein II) (Desmosomal glycoprotein III)	366167	2.24898e+06	5.74729e+07	5.18838e+06	1.02908e+07	8.10642e+06
sp|P62888|RL30_HUMAN	RL30_HUMAN	RPL30	60S ribosomal protein L30 (Large ribosomal subunit protein eL30)	59120.4	577566	71259.8	288369	379658	376765
sp|P05091|ALDH2_HUMAN	ALDH2_HUMAN	ALDH2	Aldehyde dehydrogenase, mitochondrial (EC 1.2.1.3) (ALDH class 2) (ALDH-E2) (ALDHI)	26893	143289	574551	388783	983416	6241.33
sp|P62314|SMD1_HUMAN	SMD1_HUMAN	SNRPD1	Small nuclear ribonucleoprotein Sm D1 (Sm-D1) (Sm-D autoantigen) (snRNP core protein D1)	300788	2.78982e+06	187333	448925	689890	511267
sp|O60678|ANM3_HUMAN	ANM3_HUMAN	PRMT3	Protein arginine N-methyltransferase 3 (EC 2.1.1.-) (Heterogeneous nuclear ribonucleoprotein methyltransferase-like protein 3)	9283.61	920477	15936.3	111557	36410.9	213455
sp|Q8N0S6|CENPL_HUMAN	CENPL_HUMAN	CENPL	Centromere protein L (CENP-L) (Interphase centromere complex protein 33)	109397	888185	2421.19	37471.3	12868.7	374180
sp|P47756|CAPZB_HUMAN	CAPZB_HUMAN	CAPZB	F-actin-capping protein subunit beta (CapZ beta)	653645	3.74885e+06	137271	2.6031e+06	1.93329e+06	2.17894e+06
sp|O14773|TPP1_HUMAN	TPP1_HUMAN	TPP1	Tripeptidyl-peptidase 1 (TPP-1) (EC 3.4.14.9) (Cell growth-inhibiting gene 1 protein) (Lysosomal pepstatin-insensitive protease) (LPIC) (Tripeptidyl aminopeptidase) (Tripeptidyl-peptidase I) (TPP-I)	471018	254894	105945	259483	191598	174825
sp|Q6ZMI0|PPR21_HUMAN	PPR21_HUMAN	PPP1R21	Protein phosphatase 1 regulatory subunit 21 (Coiled-coil domain-containing protein 128) (KLRAQ motif-containing protein 1)	45036.1	36106.2	548036	101542	174948	29576.8
sp|O95777|LSM8_HUMAN	LSM8_HUMAN	LSM8	U6 snRNA-associated Sm-like protein LSm8	324456	5363.22	952.253	98293.6	516936	51376.7
sp|O75643|U520_HUMAN	U520_HUMAN	SNRNP200	U5 small nuclear ribonucleoprotein 200 kDa helicase (EC 3.6.4.13) (Activating signal cointegrator 1 complex subunit 3-like 1) (BRR2 homolog) (U5 snRNP-specific 200 kDa protein) (U5-200KD)	136903	4669.97	103851	149853	15576.7	207041
sp|Q6UVK1|CSPG4_HUMAN	CSPG4_HUMAN	CSPG4	Chondroitin sulfate proteoglycan 4 (Chondroitin sulfate proteoglycan NG2) (Melanoma chondroitin sulfate proteoglycan) (Melanoma-associated chondroitin sulfate proteoglycan)	86157.9	32780.9	312798	53582.5	10557.5	183875
sp|O94913|PCF11_HUMAN	PCF11_HUMAN	PCF11	Pre-mRNA cleavage complex 2 protein Pcf11 (Pre-mRNA cleavage complex II protein Pcf11)	68751.4	73221.6	71644.6	78682.8	18216.9	234293
sp|Q9H490|PIGU_HUMAN	PIGU_HUMAN	PIGU	Phosphatidylinositol glycan anchor biosynthesis class U protein (Cell division cycle protein 91-like 1) (Protein CDC91-like 1) (GPI transamidase component PIG-U)	61479.2	251920	113997	86160.2	57932.6	164429
sp|P11021|GRP78_HUMAN	GRP78_HUMAN	Fetch manually	Fetch manually	1.56585e+07	1.89765e+07	4.2355e+06	1.02253e+07	1.08791e+07	9.59784e+06
sp|P07437|TBB5_HUMAN	TBB5_HUMAN	TUBB	Tubulin beta chain (Tubulin beta-5 chain)	429149	1.76805e+06	1.1239e+06	1.66799e+06	1.15795e+06	1.2549e+06
sp|Q02241|KIF23_HUMAN	KIF23_HUMAN	KIF23	Kinesin-like protein KIF23 (Kinesin-like protein 5) (Mitotic kinesin-like protein 1)	44008.5	9712.18	74655.2	46051.9	13329.7	30895.2
sp|Q9Y383|LC7L2_HUMAN	LC7L2_HUMAN	LUC7L2	Putative RNA-binding protein Luc7-like 2	61167.7	482376	90212.3	127261	114752	147390
sp|P40879|S26A3_HUMAN	S26A3_HUMAN	SLC26A3	Chloride anion exchanger (Down-regulated in adenoma) (Protein DRA) (Solute carrier family 26 member 3)	422902	534117	135217	31492.6	2.5816e+06	13115.2
sp|Q15306|IRF4_HUMAN	IRF4_HUMAN	IRF4	Interferon regulatory factor 4 (IRF-4) (Lymphocyte-specific interferon regulatory factor) (LSIRF) (Multiple myeloma oncogene 1) (NF-EM5)	927984	1.25885e+06	22513.4	5.39555e+06	21064.5	21500.6
sp|B2RTY4|MYO9A_HUMAN	MYO9A_HUMAN	MYO9A	Unconventional myosin-IXa (Unconventional myosin-9a)	153051	19500.5	48644.5	11699.6	48509	378963
sp|P55735|SEC13_HUMAN	SEC13_HUMAN	SEC13	Protein SEC13 homolog (GATOR complex protein SEC13) (SEC13-like protein 1) (SEC13-related protein)	195364	12799.6	92334	161438	3852.26	3827.57
sp|Q14444|CAPR1_HUMAN	CAPR1_HUMAN	CAPRIN1	Caprin-1 (Cell cycle-associated protein 1) (Cytoplasmic activation- and proliferation-associated protein 1) (GPI-anchored membrane protein 1) (GPI-anchored protein p137) (GPI-p137) (p137GPI) (Membrane component chromosome 11 surface marker 1) (RNA granule protein 105)	361336	17719.7	52267.2	32712.9	934679	25986.2
sp|P01876|IGHA1_HUMAN	IGHA1_HUMAN	IGHA1	Immunoglobulin heavy constant alpha 1 (Ig alpha-1 chain C region) (Ig alpha-1 chain C region BUR) (Ig alpha-1 chain C region TRO)	4.39471e+08	5.35383e+08	4.27646e+08	3.86464e+08	3.87622e+08	5.27269e+08
sp|O00221|IKBE_HUMAN	IKBE_HUMAN	NFKBIE	NF-kappa-B inhibitor epsilon (NF-kappa-BIE) (I-kappa-B-epsilon) (IkB-E) (IkB-epsilon) (IkappaBepsilon)	44372.4	215015	23531.8	107364	46680.4	13244.3
sp|P52747|ZN143_HUMAN	ZN143_HUMAN	ZNF143	Zinc finger protein 143 (SPH-binding factor) (Selenocysteine tRNA gene transcription-activating factor) (hStaf)	133297	568520	21806.2	129132	504714	441229
sp|P42765|THIM_HUMAN	THIM_HUMAN	ACAA2	3-ketoacyl-CoA thiolase, mitochondrial (EC 2.3.1.16) (Acetyl-CoA acetyltransferase) (EC 2.3.1.9) (Acetyl-CoA acyltransferase) (Acyl-CoA hydrolase, mitochondrial) (EC 3.1.2.-) (EC 3.1.2.1) (EC 3.1.2.2) (Beta-ketothiolase) (Mitochondrial 3-oxoacyl-CoA thiolase) (T1)	49250.2	155069	72758.6	11853.9	51877.4	474541
sp|Q9NZZ3|CHMP5_HUMAN	CHMP5_HUMAN	CHMP5	Charged multivesicular body protein 5 (Chromatin-modifying protein 5) (SNF7 domain-containing protein 2) (Vacuolar protein sorting-associated protein 60) (Vps60) (hVps60)	475852	20729	34813.7	188344	724642	54948.5
sp|P08519|APOA_HUMAN	APOA_HUMAN	LPA	Apolipoprotein(a) (Apo(a)) (Lp(a)) (EC 3.4.21.-)	347492	333299	329463	382890	417014	281155
sp|P00966|ASSY_HUMAN	ASSY_HUMAN	ASS1	Argininosuccinate synthase (EC 6.3.4.5) (Citrulline--aspartate ligase)	276575	344169	44003.8	126227	66050.8	281371
sp|Q96BF6|NACC2_HUMAN	NACC2_HUMAN	NACC2	Nucleus accumbens-associated protein 2 (NAC-2) (BTB/POZ domain-containing protein 14A) (Repressor with BTB domain and BEN domain)	1.83089e+06	15280.6	6808.89	360581	46398.8	389490
sp|Q13162|PRDX4_HUMAN	PRDX4_HUMAN	PRDX4	Peroxiredoxin-4 (EC 1.11.1.24) (Antioxidant enzyme AOE372) (AOE37-2) (Peroxiredoxin IV) (Prx-IV) (Thioredoxin peroxidase AO372) (Thioredoxin-dependent peroxide reductase A0372) (Thioredoxin-dependent peroxiredoxin 4)	1.85089e+06	155671	830255	1.3743e+06	1.22882e+06	1.08761e+06
sp|Q9Y6M1|IF2B2_HUMAN	IF2B2_HUMAN	IGF2BP2	Insulin-like growth factor 2 mRNA-binding protein 2 (IGF2 mRNA-binding protein 2) (IMP-2) (Hepatocellular carcinoma autoantigen p62) (IGF-II mRNA-binding protein 2) (VICKZ family member 2)	1.15613e+06	60835.3	41785.6	563514	563093	771781
sp|P01854|IGHE_HUMAN	IGHE_HUMAN	IGHE	Immunoglobulin heavy constant epsilon (Ig epsilon chain C region) (Ig epsilon chain C region ND)	4789.94	248755	3097.92	79236.9	17309.2	16729.6
sp|Q5UIP0|RIF1_HUMAN	RIF1_HUMAN	RIF1	Telomere-associated protein RIF1 (Rap1-interacting factor 1 homolog)	351983	7103.3	44610.2	339110	223947	68441.8
sp|Q5JRA6|TGO1_HUMAN	TGO1_HUMAN	MIA3	Transport and Golgi organization protein 1 homolog (TANGO1) (C219-reactive peptide) (D320) (Melanoma inhibitory activity protein 3)	1.2071e+06	35576.2	305376	282959	357879	308191
sp|P08865|RSSA_HUMAN	RSSA_HUMAN	RPSA	40S ribosomal protein SA (37 kDa laminin receptor precursor) (37LRP) (37/67 kDa laminin receptor) (LRP/LR) (67 kDa laminin receptor) (67LR) (Colon carcinoma laminin-binding protein) (Laminin receptor 1) (LamR) (Laminin-binding protein precursor p40) (LBP/p40) (Multidrug resistance-associated protein MGr1-Ag) (NEM/1CHD4) (Small ribosomal subunit protein uS2)	123137	40305.6	399369	328111	200481	226772
sp|Q9UL46|PSME2_HUMAN	PSME2_HUMAN	PSME2	Proteasome activator complex subunit 2 (11S regulator complex subunit beta) (REG-beta) (Activator of multicatalytic protease subunit 2) (Proteasome activator 28 subunit beta) (PA28b) (PA28beta)	133337	1.17166e+06	160388	693548	620875	707185
sp|Q07864|DPOE1_HUMAN	DPOE1_HUMAN	POLE	DNA polymerase epsilon catalytic subunit A (EC 2.7.7.7) (3'-5' exodeoxyribonuclease) (EC 3.1.11.-) (DNA polymerase II subunit A)	1.1666e+06	402672	197567	720041	978765	579373
sp|Q5VZK9|CARL1_HUMAN	CARL1_HUMAN	CARMIL1	F-actin-uncapping protein LRRC16A (CARMIL homolog) (Capping protein regulator and myosin 1 linker protein 1) (Capping protein, Arp2/3 and myosin-I linker homolog 1) (Capping protein, Arp2/3 and myosin-I linker protein 1) (Leucine-rich repeat-containing protein 16A)	50055.1	6961.28	365663	126905	21184.8	86692.5
sp|Q01105|SET_HUMAN	SET_HUMAN	SET	Protein SET (HLA-DR-associated protein II) (Inhibitor of granzyme A-activated DNase) (IGAAD) (PHAPII) (Phosphatase 2A inhibitor I2PP2A) (I-2PP2A) (Template-activating factor I) (TAF-I)	598709	59438.5	4455.32	1.13751e+06	10107.6	156220
sp|Q5TZA2|CROCC_HUMAN	CROCC_HUMAN	CROCC	Rootletin (Ciliary rootlet coiled-coil protein)	4.98069e+06	179187	220446	1.12307e+06	1.46359e+06	216923
sp|Q6ZUJ8|BCAP_HUMAN	BCAP_HUMAN	PIK3AP1	Phosphoinositide 3-kinase adapter protein 1 (B-cell adapter for phosphoinositide 3-kinase) (B-cell phosphoinositide 3-kinase adapter protein 1)	1.09892e+06	42237.5	11085.4	6244.1	37280.5	494862
sp|Q92466|DDB2_HUMAN	DDB2_HUMAN	DDB2	DNA damage-binding protein 2 (DDB p48 subunit) (DDBb) (Damage-specific DNA-binding protein 2) (UV-damaged DNA-binding protein 2) (UV-DDB 2)	12323	3778.84	35702	20394.1	5672.51	9227.88
sp|Q99983|OMD_HUMAN	OMD_HUMAN	OMD	Osteomodulin (Keratan sulfate proteoglycan osteomodulin) (KSPG osteomodulin) (Osteoadherin) (OSAD)	477254	1.05943e+06	810601	678622	593123	795440
sp|P04062|GLCM_HUMAN	GLCM_HUMAN	GBA	Lysosomal acid glucosylceramidase (Lysosomal acid GCase) (EC 3.2.1.45) (Acid beta-glucosidase) (Alglucerase) (Beta-glucocerebrosidase) (Beta-GC) (Cholesterol glucosyltransferase) (SGTase) (EC 2.4.1.-) (Cholesteryl-beta-glucosidase) (EC 3.2.1.-) (D-glucosyl-N-acylsphingosine glucohydrolase) (Imiglucerase)	21807.5	142415	8080.71	99848.5	159074	7626.85
sp|P48651|PTSS1_HUMAN	PTSS1_HUMAN	PTDSS1	Phosphatidylserine synthase 1 (PSS-1) (PtdSer synthase 1) (EC 2.7.8.29) (Serine-exchange enzyme I)	58847.5	3.48041e+06	731237	1.3024e+06	1.15252e+06	112433
sp|P54652|HSP72_HUMAN	HSP72_HUMAN	HSPA2	Heat shock-related 70 kDa protein 2 (Heat shock 70 kDa protein 2)	178298	255209	233730	4232.72	380476	521301
sp|B2RXH4|BTBDI_HUMAN	BTBDI_HUMAN	BTBD18	BTB/POZ domain-containing protein 18	184329	2.62369e+07	467733	9.68673e+06	13166	3.42538e+06
sp|P09110|THIK_HUMAN	THIK_HUMAN	ACAA1	3-ketoacyl-CoA thiolase, peroxisomal (EC 2.3.1.16) (Acetyl-CoA C-myristoyltransferase) (EC 2.3.1.155) (Acetyl-CoA acyltransferase) (EC 2.3.1.9) (Beta-ketothiolase) (Peroxisomal 3-oxoacyl-CoA thiolase)	1.86048e+06	39195.7	99345.9	29963.8	194422	810028
sp|Q9UBD6|RHCG_HUMAN	RHCG_HUMAN	RHCG	Ammonium transporter Rh type C (Rh glycoprotein kidney) (Rhesus blood group family type C glycoprotein) (Rh family type C glycoprotein) (Rh type C glycoprotein) (Tumor-related protein DRC2)	1.38968e+06	1.74254e+06	23654.5	901060	662976	803888
sp|Q9BVJ7|DUS23_HUMAN	DUS23_HUMAN	DUSP23	Dual specificity protein phosphatase 23 (EC 3.1.3.16) (EC 3.1.3.48) (Low molecular mass dual specificity phosphatase 3) (LDP-3) (VH1-like phosphatase Z)	322092	101246	139870	13861.4	345157	13356.4
sp|Q99685|MGLL_HUMAN	MGLL_HUMAN	MGLL	Monoglyceride lipase (MGL) (EC 3.1.1.23) (HU-K5) (Lysophospholipase homolog) (Lysophospholipase-like) (Monoacylglycerol lipase) (MAGL)	83863.7	317407	42831.1	81529.1	120942	114831
sp|Q9Y2H1|ST38L_HUMAN	ST38L_HUMAN	STK38L	Serine/threonine-protein kinase 38-like (EC 2.7.11.1) (NDR2 protein kinase) (Nuclear Dbf2-related kinase 2)	22500.5	17457.5	4594.06	10792.9	13339.6	32746.4
sp|Q9NUQ9|CYRIB_HUMAN	CYRIB_HUMAN	CYRIB	CYFIP-related Rac1 interactor B (L1)	492781	1.48846e+06	329060	1.08716e+06	966997	763633
sp|P49407|ARRB1_HUMAN	ARRB1_HUMAN	ARRB1	Beta-arrestin-1 (Arrestin beta-1) (Non-visual arrestin-2)	45228	45046.5	4671.71	3797.03	13350.1	51147.1
sp|P62304|RUXE_HUMAN	RUXE_HUMAN	SNRPE	Small nuclear ribonucleoprotein E (snRNP-E) (Sm protein E) (Sm-E) (SmE)	40845.4	25125.3	124682	9563.1	20758.9	103801
sp|O75608|LYPA1_HUMAN	LYPA1_HUMAN	LYPLA1	Acyl-protein thioesterase 1 (APT-1) (hAPT1) (EC 3.1.2.-) (Lysophospholipase 1) (Lysophospholipase I) (LPL-I) (LysoPLA I)	181212	230148	326912	409250	223240	207397
sp|Q12824|SNF5_HUMAN	SNF5_HUMAN	SMARCB1	SWI/SNF-related matrix-associated actin-dependent regulator of chromatin subfamily B member 1 (BRG1-associated factor 47) (BAF47) (Integrase interactor 1 protein) (SNF5 homolog) (hSNF5)	156895	38473.3	19354.8	35082.6	175652	81459.5
sp|Q5NDL2|EOGT_HUMAN	EOGT_HUMAN	EOGT	EGF domain-specific O-linked N-acetylglucosamine transferase (EC 2.4.1.255) (Extracellular O-linked N-acetylglucosamine transferase)	6711.27	323382	24530.8	171153	12499.3	22733.5
sp|O75525|KHDR3_HUMAN	KHDR3_HUMAN	KHDRBS3	KH domain-containing, RNA-binding, signal transduction-associated protein 3 (RNA-binding protein T-Star) (Sam68-like mammalian protein 2) (SLM-2) (Sam68-like phosphotyrosine protein)	560832	1.54189e+06	790756	1.15621e+06	47054.2	1.09003e+06
sp|P28340|DPOD1_HUMAN	DPOD1_HUMAN	POLD1	DNA polymerase delta catalytic subunit (EC 2.7.7.7) (3'-5' exodeoxyribonuclease) (EC 3.1.11.-) (DNA polymerase subunit delta p125)	424009	336836	60685.9	14340.3	1.17649e+06	118866
sp|Q9Y508|RN114_HUMAN	RN114_HUMAN	RNF114	E3 ubiquitin-protein ligase RNF114 (EC 2.3.2.27) (RING finger protein 114) (RING-type E3 ubiquitin transferase RNF114) (Zinc finger protein 228) (Zinc finger protein 313)	21462.1	24343.9	112179	58038.8	10534.1	153339
sp|O75874|IDHC_HUMAN	IDHC_HUMAN	IDH1	Isocitrate dehydrogenase [NADP] cytoplasmic (IDH) (EC 1.1.1.42) (Cytosolic NADP-isocitrate dehydrogenase) (IDP) (NADP(+)-specific ICDH) (Oxalosuccinate decarboxylase)	1.42904e+06	1.77838e+06	264570	1.27286e+06	1.56432e+06	1.21327e+06
sp|O15213|WDR46_HUMAN	WDR46_HUMAN	WDR46	WD repeat-containing protein 46 (WD repeat-containing protein BING4)	29885.1	13762.6	55656.1	19668.1	83918.3	24904.3
sp|P06737|PYGL_HUMAN	PYGL_HUMAN	PYGL	Glycogen phosphorylase, liver form (EC 2.4.1.1)	859825	3.09796e+06	4.74725e+06	1.14083e+06	1.09033e+06	1.03995e+07
sp|Q6P0Q8|MAST2_HUMAN	MAST2_HUMAN	MAST2	Microtubule-associated serine/threonine-protein kinase 2 (EC 2.7.11.1)	43056.7	31044.8	13188.5	8689.65	61451.9	37795.3
sp|Q9P0V8|SLAF8_HUMAN	SLAF8_HUMAN	SLAMF8	SLAM family member 8 (B-lymphocyte activator macrophage expressed) (BCM-like membrane protein) (CD antigen CD353)	31758	20434.5	26607.5	11987.7	24502.2	59442.8
sp|Q9UH92|MLX_HUMAN	MLX_HUMAN	MLX	Max-like protein X (Class D basic helix-loop-helix protein 13) (bHLHd13) (Max-like bHLHZip protein) (Protein BigMax) (Transcription factor-like protein 4)	13266.4	88441.4	6415.24	24033.7	22249.1	31042.2
sp|P30101|PDIA3_HUMAN	PDIA3_HUMAN	PDIA3	Protein disulfide-isomerase A3 (EC 5.3.4.1) (58 kDa glucose-regulated protein) (58 kDa microsomal protein) (p58) (Disulfide isomerase ER-60) (Endoplasmic reticulum resident protein 57) (ER protein 57) (ERp57) (Endoplasmic reticulum resident protein 60) (ER protein 60) (ERp60)	953297	1.14253e+06	2.17001e+06	1.54888e+06	1.20668e+06	1.03626e+06
sp|O75648|MTU1_HUMAN	MTU1_HUMAN	TRMU	Mitochondrial tRNA-specific 2-thiouridylase 1 (EC 2.8.1.14) (MTO2 homolog)	62736.8	191527	557941	55769.8	248453	313574
sp|O14732|IMPA2_HUMAN	IMPA2_HUMAN	IMPA2	Inositol monophosphatase 2 (IMP 2) (IMPase 2) (EC 3.1.3.25) (Inositol-1(or 4)-monophosphatase 2) (Myo-inositol monophosphatase A2)	42660	2.85428e+06	105142	632377	541570	752090
sp|P07992|ERCC1_HUMAN	ERCC1_HUMAN	ERCC1	DNA excision repair protein ERCC-1	7721.93	3129.2	45665.3	19715.3	1982.56	17924.9
sp|Q96FW1|OTUB1_HUMAN	OTUB1_HUMAN	OTUB1	Ubiquitin thioesterase OTUB1 (EC 3.4.19.12) (Deubiquitinating enzyme OTUB1) (OTU domain-containing ubiquitin aldehyde-binding protein 1) (Otubain-1) (hOTU1) (Ubiquitin-specific-processing protease OTUB1)	19340.8	154801	76667	139977	14742	34200.1
sp|Q92793|CBP_HUMAN	CBP_HUMAN	CREBBP	CREB-binding protein (Histone lysine acetyltransferase CREBBP) (EC 2.3.1.48) (Protein-lysine acetyltransferase CREBBP) (EC 2.3.1.-)	26847.1	112462	10621.4	1772.45	211526	19512.3
sp|O15554|KCNN4_HUMAN	KCNN4_HUMAN	KCNN4	Intermediate conductance calcium-activated potassium channel protein 4 (SK4) (SKCa 4) (SKCa4) (IKCa1) (IK1) (KCa3.1) (KCa4) (Putative Gardos channel)	18707.1	89124	4723.46	46908.3	44013	50789.4
sp|O00203|AP3B1_HUMAN	AP3B1_HUMAN	AP3B1	AP-3 complex subunit beta-1 (Adaptor protein complex AP-3 subunit beta-1) (Adaptor-related protein complex 3 subunit beta-1) (Beta-3A-adaptin) (Clathrin assembly protein complex 3 beta-1 large chain)	57219.6	25529.1	39776.7	12869.5	44895.4	48573.6
sp|P10253|LYAG_HUMAN	LYAG_HUMAN	GAA	Lysosomal alpha-glucosidase (EC 3.2.1.20) (Acid maltase) (Aglucosidase alfa) [Cleaved into: 76 kDa lysosomal alpha-glucosidase; 70 kDa lysosomal alpha-glucosidase]	261000	474951	116094	563360	421063	65181.9
sp|P62834|RAP1A_HUMAN	RAP1A_HUMAN	RAP1A	Ras-related protein Rap-1A (EC 3.6.5.2) (C21KG) (G-22K) (GTP-binding protein smg p21A) (Ras-related protein Krev-1)	964990	470108	3.08243e+06	1.44052e+06	964264	1.23574e+06
sp|P51649|SSDH_HUMAN	SSDH_HUMAN	ALDH5A1	Succinate-semialdehyde dehydrogenase, mitochondrial (EC 1.2.1.24) (Aldehyde dehydrogenase family 5 member A1) (NAD(+)-dependent succinic semialdehyde dehydrogenase)	51523	1731.23	28984	12158.8	100023	6147.05
sp|Q9BXP2|S12A9_HUMAN	S12A9_HUMAN	SLC12A9	Solute carrier family 12 member 9 (Cation-chloride cotransporter 6) (hCCC6) (Cation-chloride cotransporter-interacting protein 1) (CCC-interacting protein 1) (hCIP1) (Potassium-chloride transporter 9) (WO3.3)	3127.38	6059.28	516142	175537	5473.74	155635
sp|P61160|ARP2_HUMAN	ARP2_HUMAN	ACTR2	Actin-related protein 2 (Actin-like protein 2)	7.11767e+06	5.79647e+06	1.37958e+07	1.17808e+07	8.51092e+06	9.23259e+06
sp|Q8N474|SFRP1_HUMAN	SFRP1_HUMAN	SFRP1	Secreted frizzled-related protein 1 (FRP-1) (sFRP-1) (Secreted apoptosis-related protein 2) (SARP-2)	206684	2.65792e+06	2.97363e+06	1.75223e+06	1.38189e+06	1.7764e+06
sp|P56945|BCAR1_HUMAN	BCAR1_HUMAN	BCAR1	Breast cancer anti-estrogen resistance protein 1 (CRK-associated substrate) (Cas scaffolding protein family member 1) (p130cas)	165260	8368.14	100272	9994.66	160853	35112.6
sp|P61163|ACTZ_HUMAN	ACTZ_HUMAN	ACTR1A	Alpha-centractin (Centractin) (ARP1) (Actin-RPV) (Centrosome-associated actin homolog)	512216	109007	2.03896e+06	887920	472920	677261
sp|P16870|CBPE_HUMAN	CBPE_HUMAN	CPE	Carboxypeptidase E (CPE) (EC 3.4.17.10) (Carboxypeptidase H) (CPH) (Enkephalin convertase) (Prohormone-processing carboxypeptidase)	238282	3.44887e+06	2.63562e+06	2.7661e+06	2.01925e+06	2.5629e+06
sp|P02489|CRYAA_HUMAN	CRYAA_HUMAN	CRYAA	Alpha-crystallin A chain (Heat shock protein beta-4) (HspB4) [Cleaved into: Alpha-crystallin A(1-172); Alpha-crystallin A(1-168); Alpha-crystallin A(1-162)]	279844	135760	882266	362043	334528	365185
sp|Q9NVH2|INT7_HUMAN	INT7_HUMAN	INTS7	Integrator complex subunit 7 (Int7)	153125	48003.7	3.33783e+06	804654	159127	1.43114e+06
sp|P31150|GDIA_HUMAN	GDIA_HUMAN	GDI1	Rab GDP dissociation inhibitor alpha (Rab GDI alpha) (Guanosine diphosphate dissociation inhibitor 1) (GDI-1) (Oligophrenin-2) (Protein XAP-4)	206215	344794	1.48289e+06	568940	585879	480296
sp|P59666|DEF3_HUMAN	DEF3_HUMAN	DEFA3	Neutrophil defensin 3 (Defensin, alpha 3) (HNP-3) (HP-3) (HP3) [Cleaved into: HP 3-56; Neutrophil defensin 2 (HNP-2) (HP-2) (HP2)]	18843.6	3600.89	254454	10414	162416	11703
sp|Q68CZ2|TENS3_HUMAN	TENS3_HUMAN	TNS3	Tensin-3 (Tensin-like SH2 domain-containing protein 1) (Tumor endothelial marker 6)	13084.9	27283.4	52942.2	38802.3	38363.4	27730.8
sp|P05164|PERM_HUMAN	PERM_HUMAN	MPO	Myeloperoxidase (MPO) (EC 1.11.2.2) [Cleaved into: Myeloperoxidase; 89 kDa myeloperoxidase; 84 kDa myeloperoxidase; Myeloperoxidase light chain; Myeloperoxidase heavy chain]	2.35212e+06	7.00794e+06	1.71776e+06	3.30562e+06	3.44115e+06	2.74155e+06
sp|Q02413|DSG1_HUMAN	DSG1_HUMAN	DSG1	Desmoglein-1 (Cadherin family member 4) (Desmosomal glycoprotein 1) (DG1) (DGI) (Pemphigus foliaceus antigen)	4.64097e+06	8.80426e+06	1.37151e+06	6.14415e+06	5.2094e+06	5.49975e+06
sp|P20962|PTMS_HUMAN	PTMS_HUMAN	PTMS	Parathymosin	41809.8	1.15988e+06	73019.5	411379	412213	103207
sp|P33176|KINH_HUMAN	KINH_HUMAN	KIF5B	Kinesin-1 heavy chain (Conventional kinesin heavy chain) (Ubiquitous kinesin heavy chain) (UKHC)	34163.7	106025	264756	78726	220818	23986.1
sp|P55058|PLTP_HUMAN	PLTP_HUMAN	PLTP	Phospholipid transfer protein (Lipid transfer protein II)	9.48858e+06	9.57024e+06	1.78753e+06	4.66655e+06	1.3838e+07	5.82901e+06
sp|Q3SYG4|PTHB1_HUMAN	PTHB1_HUMAN	BBS9	Protein PTHB1 (Bardet-Biedl syndrome 9 protein) (Parathyroid hormone-responsive B1 gene protein)	19953.8	20383	10560.5	10962.2	8645.84	41128.9
sp|O43663|PRC1_HUMAN	PRC1_HUMAN	PRC1	Protein regulator of cytokinesis 1	151602	15582.9	17159.2	82864	71520.7	69961.8
sp|Q969S9|RRF2M_HUMAN	RRF2M_HUMAN	GFM2	Ribosome-releasing factor 2, mitochondrial (RRF2mt) (Elongation factor G 2, mitochondrial) (EF-G2mt) (mEF-G 2) (Elongation factor G2) (hEFG2)	3.03776e+06	189449	384422	685995	711863	1.38052e+06
sp|Q9Y295|DRG1_HUMAN	DRG1_HUMAN	DRG1	Developmentally-regulated GTP-binding protein 1 (DRG-1) (Neural precursor cell expressed developmentally down-regulated protein 3) (NEDD-3) (Translation factor GTPase DRG1) (TRAFAC GTPase DRG1) (EC 3.6.5.-)	19894.3	961106	4365.05	14109.7	54457.5	600075
sp|Q9BS26|ERP44_HUMAN	ERP44_HUMAN	ERP44	Endoplasmic reticulum resident protein 44 (ER protein 44) (ERp44) (Thioredoxin domain-containing protein 4)	116046	365980	39557.4	222759	197334	186702
sp|Q14202|ZMYM3_HUMAN	ZMYM3_HUMAN	ZMYM3	Zinc finger MYM-type protein 3 (Zinc finger protein 261)	299519	38692.3	19420	64559	150410	230201
sp|Q7L7X3|TAOK1_HUMAN	TAOK1_HUMAN	TAOK1	Serine/threonine-protein kinase TAO1 (EC 2.7.11.1) (Kinase from chicken homolog B) (hKFC-B) (MARK Kinase) (MARKK) (Prostate-derived sterile 20-like kinase 2) (PSK-2) (PSK2) (Prostate-derived STE20-like kinase 2) (Thousand and one amino acid protein kinase 1) (TAOK1) (hTAOK1)	184023	27307.9	107939	89564	90654	100251
sp|Q9NVN3|RIC8B_HUMAN	RIC8B_HUMAN	RIC8B	Synembryn-B (Brain synembryn) (hSyn) (Protein Ric-8B)	162227	1.44798e+06	548964	621538	482413	727944
sp|Q8N6Q3|CD177_HUMAN	CD177_HUMAN	CD177	CD177 antigen (Human neutrophil alloantigen 2a) (HNA-2a) (NB1 glycoprotein) (NB1 GP) (Polycythemia rubra vera protein 1) (PRV-1) (CD antigen CD177)	278877	304705	14944.4	195602	138914	184617
sp|Q9BPW8|NIPS1_HUMAN	NIPS1_HUMAN	NIPSNAP1	Protein NipSnap homolog 1 (NipSnap1)	229440	305466	88832.6	454248	26357.9	10165.8
sp|Q04760|LGUL_HUMAN	LGUL_HUMAN	GLO1	Lactoylglutathione lyase (EC 4.4.1.5) (Aldoketomutase) (Glyoxalase I) (Glx I) (Ketone-aldehyde mutase) (Methylglyoxalase) (S-D-lactoylglutathione methylglyoxal lyase)	65075.7	565808	591755	261808	904458	281658
sp|P55083|MFAP4_HUMAN	MFAP4_HUMAN	MFAP4	Microfibril-associated glycoprotein 4	44132.5	5775.08	9396.1	29520.5	5315.33	12818.6
sp|P60510|PP4C_HUMAN	PP4C_HUMAN	PPP4C	Serine/threonine-protein phosphatase 4 catalytic subunit (PP4C) (Pp4) (EC 3.1.3.16) (Protein phosphatase X) (PP-X)	431730	323847	651937	26828.3	1.88499e+06	6517.87
sp|Q9H8T0|AKTIP_HUMAN	AKTIP_HUMAN	AKTIP	AKT-interacting protein (Ft1) (Fused toes protein homolog)	259117	630702	5349.09	56346.7	298189	374229
sp|Q9BZH6|WDR11_HUMAN	WDR11_HUMAN	WDR11	WD repeat-containing protein 11 (Bromodomain and WD repeat-containing protein 2) (WD repeat-containing protein 15)	2.13508e+06	152344	2.55042e+06	1.60789e+06	309466	3.96615e+06
sp|Q8WZA9|IRGQ_HUMAN	IRGQ_HUMAN	IRGQ	Immunity-related GTPase family Q protein	412417	56116.6	62147.5	329112	65244.6	14292.6
sp|O14908|GIPC1_HUMAN	GIPC1_HUMAN	GIPC1	PDZ domain-containing protein GIPC1 (GAIP C-terminus-interacting protein) (RGS-GAIP-interacting protein) (RGS19-interacting protein 1) (Synectin) (Tax interaction protein 2) (TIP-2)	93528.9	331932	9091.47	68575.6	97705.4	187099
sp|Q9UPN6|SCAF8_HUMAN	SCAF8_HUMAN	SCAF8	SR-related and CTD-associated factor 8 (CDC5L complex-associated protein 7) (RNA-binding motif protein 16)	93324.8	165581	134623	5870.41	95159	237819
sp|P01717|LV325_HUMAN	LV325_HUMAN	IGLV3-25	Immunoglobulin lambda variable 3-25 (Ig lambda chain V-IV region Hil)	138870	554147	86952.7	235841	38376.7	369770
sp|Q6ZT12|UBR3_HUMAN	UBR3_HUMAN	UBR3	E3 ubiquitin-protein ligase UBR3 (EC 2.3.2.27) (N-recognin-3) (RING-type E3 ubiquitin transferase UBR3) (Ubiquitin-protein ligase E3-alpha-3) (Ubiquitin-protein ligase E3-alpha-III) (Zinc finger protein 650)	39413.1	5294.3	11224.4	3142.59	33497.8	8463.66
[truncated: 81 more rows]

## Sheet: ALS vs Control
	EVs
	ALS										Controls
[truncated: 2,644 more rows]

## Sheet: STRING Saliva-EVs
#category	term ID	term description	observed gene count	background gene count	strength	false discovery rate	matching proteins in your network (IDs)	matching proteins in your network (labels)
[truncated: 1,164 more rows]

[truncated: 3 more sheets: STRING Plasma-EVs, ExoCarta Top 100, Peptide information]
